# Supplementary material for: Crystal structure of bis­(ethyl­enedi­thio)­tetra­thia­fulvalenium μ2-acetato-bis­[tri­bromido­rhenate(III)] 1,1,2-tri­chloro­ethane hemisolvate
Source: Acta Crystallogr E Crystallogr Commun. 2016 Apr 19;72(Pt 5):712–5. doi: 10.1107/S2056989016006058 (PMC4908526; doi:10.1107/S2056989016006058)
Supplement: Supplementary file 1 [file e-72-00712-sup1.cif]

##############################################################################
#                                                                            #
# This CIF contains the data in a paper accepted for publication in          #
# Acta Crystallographica Section E. It conforms to the requirements of       #
# Notes for Authors for Acta Crystallographica Section E, and has been       #
# peer reviewed under the auspices of the IUCr Commission on Journals.       #
#                                                                            #
# Full details of the Crystallographic Information File format               #
# are given in the paper "The Crystallographic Information File (CIF):       #
# a New Standard Archive File for Crystallography" by S. R. Hall, F. H.      #
# Allen and I. D. Brown [Acta Cryst. (1991), A47, 655-685].                  #
#                                                                            #
# The current version of the core CIF dictionary is obtainable from          #
# ftp://ftp.iucr.org/pub/cif_core.dic.                                       #
#                                                                            #
# Software is freely available for graphical display of the structure(s)     #
# in this CIF. For information consult the CIF software page                 #
# http://www.iucr.org/resources/cif/software.                                #
#                                                                            #
# This file may be used for bona fide research purposes within the           #
# scientific community so long as proper attribution is given to the journal # 
# article from which it was obtained.                                        #
#                                                                            #
##############################################################################
data_I
_database_code_depnum_ccdc_archive 'CCDC 1473493'
_audit_creation_method
;
Olex2 1.2
(compiled 2015.09.30 svn.r3233 for OlexSys, GUI svn.r5103)
;
_journal_date_recd_electronic     2016-03-20
_journal_date_accepted     2016-04-11
_journal_name_full     'Acta Crystallographica, Section E'
_journal_year     2016
_journal_volume     72
_journal_issue      5
_journal_page_first     712
_journal_page_last     715
_journal_paper_category     GM
_journal_paper_doi     10.1107/S2056989016006058
_journal_coeditor_code     RZ5188
_publ_contact_author_name     'Golichenko, Alexander A.'
_publ_contact_author_address
;
Department of Inorganic Chemistry,
Ukrainian State University of Chemical Technology,
Gagarin Ave. 8,
Dnipropetrovsk 49005,
Ukraine
;
_publ_contact_author_email     golichenko_alex@i.ua
_publ_contact_author_phone     ' '
_publ_section_title
;
Crystal structure of bis(ethylenedithio)tetrathiafulvalenium
\m~2~-acetato-bis[tribromidorhenate(III)] 1,1,2-trichloroethane hemisolvate
;
loop_
    _publ_author_name
    _publ_author_footnote
    _publ_author_address
    'Golichenko, Alexander A.' .
;
Department of Inorganic Chemistry,
Ukrainian State University of Chemical Technology,
Gagarin Ave. 8,
Dnipropetrovsk 49005,
Ukraine
;
    'Kravchenko, Andrey V.' .
;
Applied Chemistry Department,
V. N. Karazin Kharkiv National University,
4 Svoboda Square,
Kharkiv,
61022
Ukraine
;
    'Omelchenko, Irina V.' .
;
SSI "Institute for Single Crystals" NAS of Ukraine,
60 Nauky Ave.,
Kharkiv,
61072,
Ukraine
;
    'Chudak, Denis M.' .
;
Applied Chemistry Department,
V. N. Karazin Kharkiv National University,
4 Svoboda Square,
Kharkiv,
61022
Ukraine
;
    'Starodub, Vladimir A.' .
;
Institute of Chemistry,
Jan Kochanowski University,
25-406 Kielce,
Poland
;
    'Barszcz, Boleslaw' .
;
Institute of Molecular Physics,
Polish Academy of Sciences,
60-179 Poznan,
Poland
;
    'Shtemenko, Alexander V.' .
;
Department of Inorganic Chemistry,
Ukrainian State University of Chemical Technology,
Gagarin Ave. 8,
Dnipropetrovsk 49005,
Ukraine
;
_publ_section_synopsis
;
The crystal structure of a binuclear monocarboxylato dirhenium(III) complex
with a fulvalene derivative is reported. This compound represents a radical
cation salt containing a cluster unit with rhenium--rhenium quadruple bond.
;
_chemical_name_systematic
;
Bis(ethylenedithio)tetrathiafulvalenium
\m~2~-acetato-bis[tribromidorhenate(III)] 1,1,2-trichloroethane hemisolvate
;
_chemical_name_common     ?
_chemical_formula_moiety     'C10 H8 S8 +, C2 H3 Br6 O2 Re2 -, C H1.5 Cl1.5'
_chemical_formula_sum     'C13 H12.50 Br6 Cl1.50 O2 Re2 S8'
_chemical_formula_iupac     '(C10 H8 S8) [Re2 Br6 (C2 H3 O2)], 0.5C2 H3 Cl3'
_chemical_formula_weight     1362.24
_chemical_melting_point     ?
_space_group_crystal_system     monoclinic
_space_group_name_H-M_alt     'I 2/a'
_space_group_name_Hall     '-I 2ya'
loop_
    _space_group_symop_id
    _space_group_symop_operation_xyz
    1 'x, y, z'
    2 '-x+1/2, y, -z'
    3 'x+1/2, y+1/2, z+1/2'
    4 '-x+1, y+1/2, -z+1/2'
    5 '-x, -y, -z'
    6 'x-1/2, -y, z'
    7 '-x+1/2, -y+1/2, -z+1/2'
    8 'x, -y+1/2, z+1/2'
_cell_length_a     27.1825(5)
_cell_length_b     8.53737(13)
_cell_length_c     26.0667(5)
_cell_angle_alpha     90.00
_cell_angle_beta     100.8440(17)
_cell_angle_gamma     90.00
_cell_volume     5941.21(18)
_cell_formula_units_Z     8
_cell_measurement_reflns_used     18811
_cell_measurement_theta_min     2.9210
_cell_measurement_theta_max     30.6800
_cell_measurement_temperature     298
_exptl_crystal_description     block
_exptl_crystal_colour     'metallic dark violet'
_exptl_crystal_size_max     0.4
_exptl_crystal_size_mid     0.4
_exptl_crystal_size_min     0.1
_exptl_crystal_density_diffrn     3.046
_exptl_crystal_density_meas     ?
_exptl_crystal_density_method     'not measured'
_exptl_crystal_F_000     4960
_exptl_absorpt_coefficient_mu     16.925
_exptl_absorpt_correction_type     multi-scan
_exptl_absorpt_process_details
;
(<i>CrysAlis PRO</i>; Agilent, 2014)
;
_exptl_absorpt_correction_T_min     0.06678
_exptl_absorpt_correction_T_max     1.00000
_exptl_special_details
;
Absorption correction: <i>CrysAlisPro</i> (Agilent, 2014)
Empirical absorption correction using spherical harmonics,
 implemented in SCALE3 ABSPACK scaling algorithm.
;
_diffrn_ambient_temperature     298
_diffrn_radiation_type     MoK\a
_diffrn_radiation_wavelength     0.71073
_diffrn_radiation_monochromator     graphite
_diffrn_measurement_device_type     'Agilent Xcalibur Sapphire3'
_diffrn_measurement_device     'four-circle diffractometer'
_diffrn_measurement_method     '\w scans'
_diffrn_detector_area_resol_mean     16.1827
_diffrn_reflns_number     36051
_diffrn_reflns_av_R_equivalents     0.0394
_diffrn_reflns_theta_min     2.86
_diffrn_reflns_theta_max     27.50
_diffrn_reflns_theta_full     27.50
_diffrn_measured_fraction_theta_max     0.989
_diffrn_measured_fraction_theta_full     0.989
_diffrn_reflns_limit_h_min     -35
_diffrn_reflns_limit_h_max     35
_diffrn_reflns_limit_k_min     -11
_diffrn_reflns_limit_k_max     9
_diffrn_reflns_limit_l_min     -33
_diffrn_reflns_limit_l_max     33
_diffrn_standards_number     ?
_diffrn_standards_interval_count     ?
_diffrn_standards_interval_time     ?
_diffrn_standards_decay_%     ?
loop_
    _refln_index_h
    _refln_index_k
    _refln_index_l
    _refln_F_squared_meas
    0 0 -4 53824.3
    0 0 -4 53525
    0 0 4 49440
    0 0 4 53236.4
    0 0 -4 52822.7
    0 0 6 170711
    0 0 -6 173530
    0 0 -6 170386
    0 0 6 171892
    0 0 -6 179903
    0 0 6 174509
    0 0 -6 172341
    0 0 8 192512
    0 0 -8 199045
    0 0 8 198140
    0 0 8 199274
    0 0 -8 196179
    0 0 -8 191496
    0 0 -10 9222.72
    0 0 10 9319.33
    0 0 10 8727.47
    0 0 -10 9135.54
    0 0 -10 9311.64
    0 0 10 9802.84
    0 0 12 1253.82
    0 0 12 1215.66
    0 0 -12 1212.17
    0 0 12 1159.41
    0 0 -12 1510.35
    0 0 -12 1206.77
    0 0 14 66117.3
    0 0 -14 56984.5
    0 0 -14 63774.5
    0 0 14 66548.7
    0 0 -14 62573.8
    0 0 16 1770.44
    0 0 -16 2145.35
    0 0 16 2319.9
    0 0 -16 1860.97
    0 0 18 13972.8
    0 0 -18 14503
    0 0 -18 11767.1
    0 0 18 14376.4
    0 0 -18 14483.5
    0 0 -18 14295.4
    0 0 20 397.279
    0 0 -20 452.588
    0 0 20 873.349
    0 0 -20 403.92
    0 0 -20 564.248
    0 0 -20 421.045
    0 0 -22 8756.93
    0 0 -22 8990.38
    0 0 -24 11180.6
    0 0 -24 10838.8
    0 0 -26 17408.8
    0 0 -26 16752.4
    0 0 -28 453.896
    0 0 -28 495.115
    0 0 -30 209.471
    0 0 -32 25394.1
    0 0 -34 5247.06
    0 0 -36 2343.71
    0 -1 3 202955
    0 -1 -3 203492
    0 -1 -3 207925
    0 -1 3 208262
    0 1 -3 195257
    0 1 3 209100
    0 1 3 214399
    0 1 -3 201092
    0 1 -3 192981
    0 1 3 182340
    0 1 -3 194696
    0 -1 5 5188.2
    0 -1 -5 5617.33
    0 1 -5 5896.19
    0 1 5 5994.18
    0 1 5 4809.75
    0 -1 5 6189.72
    0 -1 -5 5660.41
    0 -1 -5 5802.61
    0 1 -5 5806.89
    0 1 -5 5825.96
    0 1 -5 5607.52
    0 -1 5 5650.83
    0 1 7 11308
    0 -1 -7 13471
    0 1 7 13431.2
    0 1 -7 12684
    0 -1 -7 13160.7
    0 -1 7 12039.9
    0 -1 -7 14028.6
    0 1 -7 12861.5
    0 -1 7 12407.7
    0 -1 7 12402.1
    0 1 -7 11964.3
    0 -1 9 260018
    0 1 9 261529
    0 1 9 247498
    0 1 -9 261232
    0 -1 -9 278190
    0 -1 -9 264129
    0 1 9 275853
    0 -1 9 257580
    0 -1 9 234617
    0 1 -9 270308
    0 -1 -9 258036
    0 1 -9 254980
    0 -1 11 9389.67
    0 -1 11 9723.72
    0 -1 -11 11571.2
    0 1 11 10942.5
    0 1 -11 9811.22
    0 -1 -11 10692.8
    0 1 -11 9950.78
    0 -1 -11 10891.2
    0 1 11 10433.6
    0 1 11 10550.4
    0 -1 11 9738.02
    0 1 -11 11545.6
    0 -1 -13 148420
    0 -1 13 149053
    0 -1 13 150052
    0 1 13 147965
    0 1 13 153993
    0 -1 -13 143403
    0 1 -13 144818
    0 1 -13 148465
    0 1 13 150726
    0 1 -15 22179.9
    0 1 15 22454.8
    0 1 15 22511.1
    0 -1 -15 22348.4
    0 -1 15 21797.5
    0 -1 -15 22709.4
    0 -1 15 22020.7
    0 1 -15 22429.2
    0 -1 -17 34879.7
    0 1 17 34985.4
    0 1 -17 38122
    0 -1 17 36958.7
    0 1 -17 37092.5
    0 -1 -17 34947.1
    0 1 -17 35792.7
    0 -1 17 36128
    0 -1 -17 38133.6
    0 1 17 36857.8
    0 -1 -19 8577.94
    0 1 -19 8569.36
    0 1 -19 7953.76
    0 1 19 8799.63
    0 -1 -19 8159.8
    0 -1 19 7846
    0 -1 19 8014.09
    0 1 -19 7669.76
    0 -1 -19 7254.03
    0 -1 19 7556.55
    0 1 -19 8446.24
    0 1 -19 8156.34
    0 1 19 8173.31
    0 1 -21 810.771
    0 -1 21 751.637
    0 1 -21 968.065
    0 1 21 538.921
    0 -1 -21 725.939
    0 1 -21 668.774
    0 1 21 714.877
    0 -1 -21 1109.19
    0 -1 -21 519.006
    0 1 -21 1000.08
    0 -1 21 959.857
    0 -1 -21 702.999
    0 -1 -23 21972.2
    0 1 -23 20910.4
    0 -1 -23 21411.8
    0 -1 -25 3313.49
    0 1 -25 3777.68
    0 -1 -25 3106.03
    0 1 -27 400.184
    0 -1 -27 203.256
    0 -1 -27 214.96
    0 -1 -29 2661.08
    0 -1 -29 2034.98
    0 1 -29 1900.75
    0 1 -31 1809.78
    0 -1 -31 1784.2
    0 -1 -31 2383.52
    0 -1 -33 395.39
    0 1 -33 612.957
    0 -1 -33 377.962
    0 1 -35 3120.15
    0 -1 -35 3575.64
    0 -1 -35 3728.42
    0 2 0 8300.64
    0 2 0 8732.1
    0 2 0 8572.78
    0 -2 0 9407.47
    0 -2 0 9140.02
    0 -2 0 8725.64
    0 2 0 8284.28
    0 2 0 8790.23
    0 -2 2 5118.43
    0 -2 2 6449.03
    0 2 2 5407.27
    0 2 2 5519.94
    0 2 2 5552.01
    0 2 2 5493.53
    0 2 -2 5819.08
    0 -2 -2 5765.88
    0 2 -2 5071.74
    0 2 -2 5856.36
    0 2 -2 6091.71
    0 -2 2 5093.72
    0 -2 4 14666
    0 2 -4 10915.6
    0 -2 4 11118
    0 2 4 14395.1
    0 2 -4 11035.1
    0 -2 4 11214
    0 -2 -4 13171.1
    0 2 -4 10872.7
    0 2 -4 11005.8
    0 -2 -4 11521.5
    0 2 4 11214
    0 2 4 11174.6
    0 -2 -6 296.624
    0 2 6 335.965
    0 2 -6 311.677
    0 -2 6 329.494
    0 -2 -6 372.926
    0 -2 -6 198.692
    0 2 -6 242.378
    0 2 6 237.413
    0 2 -6 443.494
    0 -2 6 354.735
    0 2 -6 368.788
    0 2 6 247.924
    0 2 8 862.602
    0 2 -8 505.594
    0 -2 -8 618.752
    0 2 8 709.701
    0 2 -8 588.285
    0 -2 8 501.15
    0 -2 8 307.555
    0 2 -8 458.868
    0 2 -8 408.375
    0 -2 -8 590.487
    0 -2 -8 576.926
    0 -2 8 375.281
    0 -2 10 107512
    0 -2 10 101432
    0 2 -10 101802
    0 2 -10 100966
    0 -2 -10 109303
    0 -2 -10 101236
    0 2 -10 101146
    0 -2 10 98928.3
    0 2 10 102409
    0 -2 -10 99754.2
    0 2 12 18505.6
    0 2 -12 21149.5
    0 2 -12 21074.1
    0 -2 -12 20096
    0 -2 12 20497
    0 -2 -12 21072.2
    0 -2 -12 19662
    0 2 12 19325.1
    0 -2 12 21006
    0 2 -12 20823.6
    0 -2 -14 30561.7
    0 2 -14 29936.4
    0 2 14 33346.5
    0 2 14 28087.3
    0 -2 -14 31600
    0 2 -14 29685.6
    0 -2 14 31154.3
    0 2 -14 29897
    0 -2 14 30266.1
    0 2 14 28396
    0 2 -16 1448.16
    0 2 16 994.785
    0 2 -16 1321.18
    0 2 -16 1433.96
    0 -2 16 1209.49
    0 -2 16 1614.96
    0 -2 -16 1197.62
    0 2 16 1576.17
    0 -2 -16 1552.2
    0 -2 -16 1658.59
    0 2 -16 1244.67
    0 -2 -18 24455.6
    0 2 -18 24602.9
    0 2 18 29679.1
    0 -2 -18 23493.2
    0 -2 -18 23748.5
    0 2 -18 25340.4
    0 2 18 25207.4
    0 2 -18 29953.5
    0 -2 -18 24506
    0 2 -18 24523
    0 -2 18 24491.8
    0 -2 18 23700.9
    0 -2 18 24081
    0 2 -20 1398.78
    0 -2 20 1137.88
    0 2 20 1447.58
    0 2 -20 1276.6
    0 2 -20 482.527
    0 -2 -20 1086.98
    0 2 -20 1492.04
    0 -2 -20 1202.2
    0 -2 20 1143.1
    0 -2 -20 1689.19
    0 -2 20 1156.63
    0 -2 -20 983.555
    0 -2 -22 65922.6
    0 2 -22 65284.7
    0 2 -24 18806.4
    0 -2 -24 16994.7
    0 -2 -24 17796.6
    0 2 -26 2388.73
    0 -2 -26 2442.14
    0 -2 -26 2285.32
    0 2 -28 18003.3
    0 -2 -28 17423.2
    0 -2 -28 18003.6
    0 -2 -30 6526.29
    0 -2 -30 6375.69
    0 2 -30 7290.87
    0 -2 -32 288.014
    0 -2 -32 130.967
    0 2 -32 354.444
    0 -2 -34 123.974
    0 2 -34 398.536
    0 -2 -34 289.01
    0 -2 -36 477.923
    0 -2 -36 484.936
    0 -3 1 55008.1
    0 3 1 53687
    0 3 1 53368.8
    0 -3 1 52973.5
    0 3 -1 53065.9
    0 3 -1 53667.8
    0 3 -1 52955.5
    0 3 -1 52506.8
    0 -3 -1 58950.9
    0 3 -1 53961.4
    0 3 1 54092.3
    0 3 1 52226.2
    0 -3 -1 54929.3
    0 -3 1 53599
    0 3 3 2543.72
    0 3 -3 1859.28
    0 -3 3 1703.39
    0 3 3 2060.29
    0 3 3 2310.07
    0 3 -3 1736.43
    0 -3 3 1973.16
    0 -3 -3 2680.76
    0 -3 -3 1742.01
    0 3 -3 1879.61
    0 3 -3 1555.33
    0 3 3 2091.71
    0 -3 3 1663.93
    0 3 5 61642.9
    0 -3 -5 63251.5
    0 3 -5 63595.2
    0 -3 -5 65555.1
    0 -3 5 65665.5
    0 -3 5 63309.9
    0 -3 5 63809.3
    0 3 -5 63412.5
    0 3 5 64922.2
    0 3 -5 63508
    0 3 -5 65009.4
    0 3 5 60696.8
    0 -3 -7 1127.69
    0 3 -7 1803.69
    0 3 -7 1803.58
    0 3 7 1120.42
    0 3 7 1611.99
    0 3 -7 1744.03
    0 3 7 1162.46
    0 -3 7 1711.04
    0 -3 -7 1346.41
    0 3 -7 1789.13
    0 -3 7 1837.44
    0 -3 7 1819.35
    0 -3 -7 1643.52
    0 3 9 9877.2
    0 -3 -9 9600.96
    0 3 -9 9547.33
    0 -3 -9 10682
    0 -3 9 9455.25
    0 3 -9 9427.58
    0 3 -9 9008.76
    0 3 9 8748.36
    0 -3 -9 10899.7
    0 -3 9 9903.75
    0 -3 11 33201.2
    0 3 -11 34149
    0 -3 11 34991.4
    0 3 -11 34251.8
    0 -3 -11 36271.1
    0 3 11 33200.4
    0 -3 -11 35417.7
    0 -3 -11 36689.9
    0 3 11 36686.9
    0 3 -11 32868.7
    0 3 13 54010.8
    0 3 13 53383.9
    0 3 -13 55459.3
    0 3 -13 56283.5
    0 -3 13 55847.8
    0 -3 -13 56348.4
    0 -3 -13 53110.1
    0 3 -13 53738.8
    0 -3 13 54047.5
    0 -3 -15 11143.3
    0 3 -15 11977.5
    0 -3 15 11584.9
    0 3 -15 12021.4
    0 -3 15 12048.8
    0 3 -15 11948.7
    0 -3 -15 11445.1
    0 -3 -15 11596.2
    0 3 15 12293.5
    0 -3 -15 11404.8
    0 3 15 9043.12
    0 -3 17 5967.01
    0 3 -17 6187.75
    0 3 17 6496.66
    0 -3 -17 6446.36
    0 3 -17 5225.19
    0 -3 -17 7079.43
    0 -3 -17 6564.41
    0 -3 17 5237.61
    0 3 17 9011.61
    0 -3 -17 6921.06
    0 -3 17 5924.98
    0 3 -17 6053.92
    0 3 -17 5954.94
    0 3 -19 60409.9
    0 3 -19 63820.9
    0 -3 -19 64924
    0 -3 19 64883.6
    0 3 19 61882
    0 -3 -19 63803.3
    0 -3 -19 68633.3
    0 -3 19 61985.5
    0 3 -19 66161.9
    0 3 -19 54234.6
    0 -3 -19 62559.3
    0 -3 19 62501.9
    0 3 19 61440
    0 -3 -21 93847.2
    0 3 -21 89566.6
    0 -3 -21 89897
    0 -3 21 91055.3
    0 -3 -23 2114.25
    0 3 -23 2241.85
    0 -3 -23 2249.65
    0 -3 23 2128.51
    0 3 -25 2518.41
    0 -3 -25 2859.96
    0 3 -27 5688.31
    0 -3 -27 5853.67
    0 -3 -29 1628.87
    0 3 -29 2107.58
    0 -3 -31 9287.03
    0 3 -31 9492.12
    0 -3 -33 516.807
    0 3 -33 527.986
    0 -3 -35 312.159
    0 3 -35 440.939
    0 4 0 60691.9
    0 4 0 62226.2
    0 4 0 60611.7
    0 -4 0 61275.8
    0 4 0 61734.4
    0 -4 -2 1091.24
    0 4 2 1167.78
    0 -4 -2 1572.22
    0 4 2 1506.37
    0 -4 2 1038.42
    0 4 -2 850.736
    0 4 2 1501.88
    0 4 -2 1014.02
    0 4 -2 1296.36
    0 -4 2 1253.54
    0 4 -2 1040.68
    0 -4 2 1401.55
    0 4 2 1337.06
    0 4 -2 971.653
    0 -4 4 38062.5
    0 -4 4 40142.2
    0 -4 4 40014.9
    0 4 -4 42663
    0 4 4 36040.6
    0 4 -4 37647.2
    0 4 -4 39787.5
    0 4 4 37908.3
    0 -4 -4 37850.5
    0 4 4 37982.9
    0 4 4 38783
    0 -4 -4 39731.6
    0 -4 4 38482
    0 4 -6 51600.7
    0 4 6 50167
    0 4 -6 47989.9
    0 4 -6 51308.4
    0 -4 6 49184.6
    0 4 6 49132
    0 -4 -6 49800.4
    0 -4 6 50419
    0 4 -6 49810.7
    0 -4 -6 50541.6
    0 -4 -8 60828.5
    0 4 -8 60485.1
    0 4 8 58651.3
    0 4 8 57680.2
    0 -4 8 63639.5
    0 -4 8 61476.6
    0 4 -8 61193.1
    0 4 -8 62027.1
    0 -4 10 497.042
    0 -4 10 523.988
    0 4 -10 560.393
    0 -4 -10 830.322
    0 4 -10 651.742
    0 4 10 731.711
    0 4 10 1010.83
    0 -4 -10 683.175
    0 4 -10 830.348
    0 -4 10 540.928
    0 4 -12 16226.7
    0 -4 -12 15701.5
    0 4 12 14345.4
    0 -4 12 16207.8
    0 -4 12 15125.4
    0 4 -12 15177.2
    0 4 -12 15527.2
    0 -4 -12 16750.9
    0 4 12 15892.7
    0 -4 12 15701
    0 -4 -14 390.669
    0 4 14 504.927
    0 -4 -14 303.352
    0 4 -14 226.23
    0 4 -14 507.694
    0 -4 14 362.498
    0 4 -14 377.296
    0 4 14 334.267
    0 -4 -14 241.049
    0 -4 -14 460.015
    0 4 -14 423.974
    0 4 -16 4161.78
    0 -4 -16 4414.08
    0 -4 16 4090.89
    0 4 -16 4904.45
    0 -4 16 3601.54
    0 4 -16 3823.89
    0 -4 -16 4645.33
    0 4 -16 4386.31
    0 4 16 4244.67
    0 -4 -16 4916.43
    0 -4 -16 4773.24
    0 4 16 3352.74
    0 4 -18 618.901
    0 -4 -18 742.098
    0 -4 -18 907.951
    0 -4 -18 1033.4
    0 4 -18 641.501
    0 -4 18 794.992
    0 4 -18 707.329
    0 -4 -20 12655.4
    0 4 -20 12262.6
    0 -4 -20 12513.9
    0 -4 20 12194.4
    0 -4 22 14769.2
    0 -4 -22 15360
    0 -4 -22 15766
    0 4 -22 14944.1
    0 -4 -24 112.969
    0 4 -24 275.562
    0 -4 24 76.9944
    0 -4 -24 15.5395
    0 4 -26 1527.5
    0 -4 -26 1238.02
    0 -4 -26 1330.54
    0 -4 -28 183.114
    0 4 -28 228.084
    0 4 -30 1938.11
    0 -4 -30 1665.23
    0 4 -32 1620.81
    0 -4 -32 1754.73
    0 -4 -34 1837.33
    0 4 -34 2022.46
    0 5 1 26206.2
    0 5 1 26263.7
    0 5 -1 24546
    0 -5 1 23731
    0 5 -1 24788.1
    0 5 -1 24343.6
    0 -5 1 27226.3
    0 5 1 25258.7
    0 -5 -1 30636.2
    0 -5 -1 26599.3
    0 5 -1 24531.4
    0 5 3 166606
    0 5 3 168689
    0 5 -3 169007
    0 -5 -3 167831
    0 5 -3 166922
    0 5 -3 161015
    0 5 3 167812
    0 5 -3 175762
    0 -5 3 158043
    0 -5 5 11534.1
    0 5 5 10437
    0 5 -5 14357.2
    0 -5 -5 12503.4
    0 -5 5 14282.7
    0 -5 5 12935.7
    0 5 5 12362.5
    0 -5 -5 11322.6
    0 5 -5 13372.6
    0 5 -5 12428.8
    0 5 5 12945.4
    0 -5 -7 25677.3
    0 5 7 25148.4
    0 -5 7 23117.6
    0 5 -7 24285.2
    0 -5 7 23722.9
    0 5 -7 24135.8
    0 5 7 25445.2
    0 5 9 107026
    0 5 9 108087
    0 -5 9 108032
    0 -5 -9 109043
    0 5 -9 107586
    0 -5 9 111075
    0 -5 -9 115230
    0 5 9 82579.8
    0 -5 9 102681
    0 -5 9 91066.5
    0 5 -9 108555
    0 5 11 44312.1
    0 -5 -11 47108.9
    0 -5 -11 44795.9
    0 5 -11 46149.8
    0 -5 11 47260.3
    0 -5 11 45600.9
    0 -5 11 48372.6
    0 -5 -11 46619.3
    0 5 -11 45443.1
    0 -5 -13 2487.88
    0 -5 13 1188.45
    0 -5 -13 1351.87
    0 5 -13 1189.47
    0 -5 13 720.719
    0 -5 -13 1520.05
    0 -5 -13 1623.38
    0 5 -13 1140
    0 -5 -13 1282.78
    0 5 13 966.111
    0 -5 13 2267.23
    0 5 -15 10447.8
    0 -5 -15 11139.3
    0 5 -15 9974.88
    0 -5 -15 10072.3
    0 -5 -15 10214
    0 5 15 8536.71
    0 -5 -15 9851.72
    0 -5 15 10438.2
    0 -5 15 9206.57
    0 -5 15 13760.9
    0 -5 -17 17573.6
    0 -5 -17 17357.9
    0 5 -17 16902.4
    0 5 -17 15356.6
    0 -5 -17 17708
    0 -5 17 17583.8
    0 -5 -19 5714.27
    0 5 -19 5833.83
    0 -5 -19 5904.5
    0 -5 -21 595.075
    0 5 -21 813.842
    0 -5 -21 548.754
    0 -5 -23 2348.45
    0 -5 -23 2294.33
    0 5 -23 2244.04
    0 -5 -25 185.861
    0 -5 -25 -31.9281
    0 5 -25 9.18697
    0 5 -27 3958.85
    0 -5 -27 4069.18
    0 -5 -27 4217.67
    0 -5 -29 20273.4
    0 5 -29 19564.2
    0 -5 -29 19094.5
    0 5 -31 1739.41
    0 -5 -31 1460.52
    0 5 -33 2406.65
    0 6 0 115074
    0 -6 0 118884
    0 6 0 112983
    0 -6 0 111182
    0 -6 0 111444
    0 6 0 115892
    0 -6 -2 1907.1
    0 6 2 1499.19
    0 6 -2 2084.46
    0 6 2 1578.19
    0 -6 2 1779.3
    0 -6 2 2060.74
    0 -6 -2 1674.17
    0 6 -2 1827.8
    0 6 -2 1792.84
    0 6 2 1288.13
    0 -6 -2 2388.4
    0 -6 -2 1348.55
    0 -6 2 1780.8
    0 6 4 7169.33
    0 6 4 7344.63
    0 -6 4 7098.95
    0 -6 -4 7891.7
    0 -6 -4 8318.18
    0 -6 4 8052.38
    0 -6 -4 7624.42
    0 -6 4 7494.68
    0 -6 4 7238.42
    0 6 -4 7583.96
    0 6 -4 7280.8
    0 6 -4 8146.08
    0 -6 -6 34506.7
    0 -6 -6 36603.2
    0 6 -6 31465.7
    0 -6 6 32744.9
    0 -6 6 33593.6
    0 -6 -6 34030.5
    0 -6 6 30180.5
    0 6 6 33862.5
    0 6 -6 33746.1
    0 -6 6 31655.5
    0 6 -6 33954.5
    0 -6 -8 24251.9
    0 -6 8 24799.9
    0 6 8 25062.7
    0 -6 8 23533.4
    0 -6 8 22777.6
    0 6 -8 26462.3
    0 -6 8 25687.4
    0 6 -8 25178.7
    0 -6 -8 25718.5
    0 -6 -8 26671.8
    0 -6 -10 3249.72
    0 -6 10 2385.18
    0 -6 10 2797.05
    0 -6 10 1863.39
    0 -6 -10 3116.88
    0 6 10 2819.11
    0 6 -10 2573.34
    0 -6 -10 3373.77
    0 6 -10 2234.01
    0 6 10 1860.8
    0 -6 -12 920.747
    0 6 -12 456.164
    0 -6 12 715.334
    0 -6 -12 431.14
    0 -6 12 743.306
    0 6 12 261.745
    0 -6 12 763.188
    0 -6 -12 745.878
    0 6 -12 574.941
    0 -6 -14 830.161
    0 -6 -14 1222.24
    0 -6 14 634.473
    0 -6 -16 3605.19
    0 -6 -16 2879.79
    0 -6 -18 9366.85
    0 -6 -18 9158.82
    0 -6 -20 926.988
    0 -6 -20 1155.92
    0 -6 -20 1043.3
    0 -6 22 118.583
    0 -6 -22 54.4049
    0 -6 -22 46.4978
    0 -6 -24 871.996
    0 -6 -24 1147.16
    0 -6 24 445.662
    0 -6 -26 1022.93
    0 -6 -26 1172.54
    0 -6 26 807.002
    0 -6 28 316.003
    0 -6 -28 672.576
    0 -6 -28 670.205
    0 -6 -30 2238.98
    0 -6 -30 2158.13
    0 -6 30 1874.23
    0 -6 -32 2562.37
    0 -7 1 15516.3
    0 7 1 17568.4
    0 -7 1 17078.9
    0 -7 -1 15798.1
    0 -7 1 15891.9
    0 -7 -1 17070.7
    0 -7 -1 15469.5
    0 7 -1 16718.6
    0 7 -1 17132.4
    0 -7 3 259.447
    0 -7 3 578.332
    0 7 -3 1540.9
    0 -7 3 288.755
    0 -7 3 372.792
    0 -7 3 1340.48
    0 -7 -3 883.05
    0 -7 -3 571.222
    0 7 -3 1281.21
    0 7 -5 9096.42
    0 -7 5 8704.41
    0 -7 -5 8783.2
    0 -7 5 9624.99
    0 -7 5 8918.39
    0 -7 5 9422.55
    0 -7 -5 8878.66
    0 -7 -7 384.965
    0 -7 -7 115.918
    0 7 -7 178.937
    0 -7 7 429.485
    0 -7 7 501.447
    0 -7 7 481.131
    0 -7 7 243.213
    0 -7 -9 911.621
    0 -7 -9 1063.1
    0 7 -9 952.313
    0 -7 9 969.329
    0 -7 9 1084.32
    0 -7 11 1203.69
    0 -7 -11 1245.19
    0 -7 11 1357.08
    0 -7 -11 1282.66
    0 -7 -13 699.634
    0 -7 13 965.278
    0 -7 13 828.875
    0 -7 -13 759.052
    0 -7 15 1117.32
    0 -7 15 748.849
    0 -7 -15 959.865
    0 -7 -15 811.783
    0 -7 -17 1200.23
    0 -7 -17 1218.3
    0 -7 -19 13459.6
    0 -7 -19 13434.1
    0 -7 -21 1165.46
    0 -7 -21 1259.72
    0 -7 23 1730.44
    0 -7 -23 1407.71
    0 -7 25 2903
    0 -7 -25 1990.58
    0 -7 27 2995.04
    0 -7 -27 2602.54
    0 -7 -27 2414.77
    0 -7 29 1091.16
    0 -7 -29 1474.51
    0 -7 -29 1392.04
    0 -8 0 17180.7
    0 -8 0 16040.7
    0 -8 2 10314.4
    0 -8 -2 11125.8
    0 -8 2 11425
    0 -8 -2 10814.5
    0 -8 -4 651.426
    0 -8 4 1050.13
    0 -8 4 824.131
    0 -8 -4 985.824
    0 -8 4 1113.78
    0 -8 -6 13215.6
    0 -8 6 12196.2
    0 -8 6 12452.3
    0 -8 -8 25918.4
    0 -8 8 25156.4
    0 -8 8 25752.1
    0 -8 -10 10174
    0 -8 10 9509
    0 -8 -10 9889.74
    0 -8 10 9101.78
    0 -8 12 148.52
    0 -8 -12 -135.208
    0 -8 12 56.5834
    0 -8 -12 -51.1397
    0 -8 -14 4577.5
    0 -8 -14 4352.57
    0 -8 14 4749.45
    0 -8 16 3163.9
    0 -8 -16 2887.21
    0 -8 16 3442.95
    0 -8 -16 2942.27
    0 -8 -18 4591.37
    0 -8 -18 4605.84
    0 -8 18 5142.81
    0 -8 -20 534.102
    0 -8 -20 217.39
    0 -8 -22 4047.3
    0 -8 -22 3646.32
    0 -8 -24 3254.29
    0 -8 24 4416.1
    0 -8 -26 131.259
    0 -8 26 513.311
    0 -9 1 621.86
    0 -9 1 865.627
    0 -9 -1 619.512
    0 -9 -1 497.573
    0 -9 -3 1155.71
    0 -9 -3 1254.77
    0 -9 3 1077.86
    0 -9 5 5695.32
    0 -9 5 4855.44
    0 -9 -5 4874.58
    0 -9 7 4498.82
    0 -9 7 4910.77
    0 -9 -7 5237.63
    0 -9 -9 1321.22
    0 -9 9 1274
    0 -9 9 1276.17
    0 -9 11 235.688
    0 -9 -11 -75.9782
    0 -9 11 207.221
    0 -9 -13 351.75
    0 -9 13 386.221
    0 -9 -13 574.543
    0 -9 13 417.812
    0 -9 15 674.397
    0 -9 -15 242.468
    0 -9 15 413.301
    0 -9 -15 620.534
    0 -9 -17 53.2183
    0 -9 17 39.5362
    0 -9 -17 19.0327
    0 -9 19 -155.272
    0 -9 -19 188.977
    0 -9 -19 238.098
    0 -9 -21 -15.0818
    0 -9 -21 -103.536
    0 -9 21 216.966
    0 -9 23 791.753
    0 -9 -23 645.994
    0 -10 0 7167.1
    0 -10 0 7074.18
    0 -10 -2 864.894
    0 -10 2 1127.62
    0 -10 -2 1051.44
    0 -10 4 218.753
    0 -10 -4 275.915
    0 -10 6 503.544
    0 -10 -6 377.389
    0 -10 -8 527.342
    0 -10 8 707.691
    0 -10 8 887.389
    0 -10 10 1168.86
    0 -10 10 751.919
    0 -10 -10 791.714
    0 -10 -12 213.416
    0 -10 12 83.8748
    0 -10 12 -90.3526
    0 -10 14 5666.68
    0 -10 14 5134.99
    0 -10 -14 6038.13
    0 -10 -16 4236.88
    0 -10 16 5654.84
    0 -10 16 4946.83
    0 -10 18 1189.11
    0 -10 -18 1073.13
    0 -10 -18 953.571
    0 -10 18 1349.61
    0 -10 -20 408.209
    0 -10 -20 431.61
    0 -11 1 698.372
    0 -11 -1 1064.14
    0 -11 -1 1008.7
    0 -11 3 2521.86
    0 -11 -3 2384.61
    0 -11 5 2369.51
    0 -11 -5 2396.51
    0 -11 7 707.412
    0 -11 -7 517.249
    0 -11 -9 14.7691
    0 -11 9 192.948
    0 -11 -11 2084.23
    0 -11 11 1007.52
    0 -11 11 1613
    0 -11 -13 1825.37
    0 -11 13 2086.33
    0 -11 13 2251.26
    0 -11 15 -76.7572
    0 -11 15 -5.25877
    0 -12 0 2865.57
    0 -12 -2 364.051
    0 -12 -2 575.108
    0 -12 2 727.724
    0 -12 4 239.549
    0 -12 -4 400.622
    1 0 -35 178.868
    1 0 -33 275.697
    1 0 -31 88.7255
    1 0 -29 236.237
    1 0 -29 235.432
    1 0 -27 46.4279
    1 0 -27 120.969
    1 0 -25 -48.7841
    1 0 -25 105.077
    1 0 -23 714.301
    1 0 -23 1208.55
    1 0 -21 129.367
    -1 0 21 198.531
    1 0 -21 210.958
    1 0 -21 176.17
    1 0 -21 323.64
    -1 0 21 -1.32237
    -1 0 19 1007.4
    -1 0 19 808.287
    1 0 -19 594.465
    1 0 -19 885.846
    1 0 -19 859.465
    1 0 -19 599.27
    1 0 -17 2951.99
    1 0 -17 615.756
    -1 0 17 991.297
    -1 0 17 1762.73
    -1 0 15 165.388
    1 0 -15 -37.6749
    -1 0 15 267.966
    1 0 -15 944.401
    1 0 -13 819.11
    1 0 -13 791.87
    1 0 -13 547.813
    -1 0 13 833.733
    -1 0 13 629.219
    -1 0 11 152.669
    -1 0 11 237.18
    1 0 -11 -127.779
    -1 0 11 272.4
    1 0 -11 60.8389
    1 0 -11 57.8261
    1 0 -9 -29.4293
    -1 0 9 -1.76659
    1 0 -9 -94.5475
    1 0 -9 71.3737
    1 0 -9 153.053
    -1 0 9 96.6117
    -1 0 9 276.248
    -1 0 7 367.102
    1 0 -7 457.458
    -1 0 7 457.936
    1 0 -7 361.483
    1 0 -7 554.751
    1 0 -7 296.361
    -1 0 7 351.877
    -1 0 5 1105.8
    -1 0 5 1042.87
    1 0 -5 824.953
    1 0 -5 1196.65
    -1 0 5 1227.45
    1 0 5 437.77
    1 0 5 427.072
    -1 0 -5 383.743
    -1 0 -5 367.961
    -1 0 -5 410.011
    -1 0 -5 344.031
    1 0 5 450.291
    1 0 7 209.091
    -1 0 -7 212.855
    -1 0 -7 197.56
    1 0 7 116.428
    -1 0 -7 149.107
    1 0 7 296.497
    -1 0 -7 237.843
    -1 0 -9 260.515
    -1 0 -9 148.497
    1 0 9 98.1231
    1 0 9 96.7742
    -1 0 -9 201.61
    -1 0 -9 169.7
    1 0 9 142.379
    -1 0 -11 51.9456
    1 0 11 179.625
    -1 0 -11 399.471
    -1 0 -11 -9.18986
    -1 0 -11 89.1071
    1 0 11 191.788
    1 0 11 46.2132
    -1 0 -13 139.23
    -1 0 -13 238.681
    -1 0 -13 29.5629
    1 0 13 140.34
    1 0 13 194.942
    1 0 15 570.012
    1 0 15 751.953
    -1 0 -15 818.573
    -1 0 -15 966.183
    -1 0 -15 1163.5
    -1 0 -17 2676
    -1 0 -17 2750.42
    -1 0 -17 2073.23
    -1 0 -17 3113.19
    1 0 17 1961.14
    1 0 17 2500.78
    1 0 19 463.482
    -1 0 -19 629.277
    -1 0 -19 272.492
    -1 0 -19 632.639
    1 0 19 421.574
    -1 0 -19 598.358
    1 0 21 416.988
    -1 0 -21 304.425
    -1 0 -21 245.466
    -1 0 -21 125.346
    1 0 21 611.021
    -1 0 -23 84.8441
    -1 0 -23 442.359
    -1 0 -25 278.712
    -1 0 -25 328.607
    -1 0 -27 264.664
    -1 0 -27 273.814
    -1 0 -29 -33.6493
    -1 0 -31 169.352
    -1 0 -33 -14.1661
    -1 0 -35 -132.979
    1 1 -36 130.085
    1 -1 -36 -117.508
    1 -1 -34 9377.9
    1 1 -34 9624.47
    1 -1 -34 9524.57
    1 1 -32 5679.55
    1 -1 -32 5424.97
    1 -1 -32 5297.46
    1 1 -30 1042.11
    1 -1 -30 1195.96
    1 -1 -30 1271.64
    1 -1 -28 219.661
    1 -1 -28 192.957
    1 1 -28 171.489
    1 1 -26 3652.2
    1 -1 -26 3579.97
    1 -1 -26 3442.52
    1 -1 -24 12669.4
    1 1 -24 12552.9
    1 -1 -24 12270.9
    1 1 -22 3885.88
    1 -1 -22 2853.11
    1 -1 -22 4524.5
    -1 -1 22 3960.98
    1 1 -22 4625.89
    1 -1 -20 2798.05
    -1 -1 20 3110.52
    1 -1 -20 2552.15
    1 1 -20 3259.53
    -1 -1 20 2778.58
    1 1 -20 3141.42
    1 1 -20 2827.77
    -1 1 20 3431.39
    1 1 -20 3133.31
    -1 1 20 3817.33
    -1 -1 20 2781.97
    1 -1 -20 3378.03
    1 1 -20 3294.7
    1 -1 -18 792.251
    -1 1 18 1144.54
    1 1 -18 784.693
    -1 1 18 689.239
    1 -1 -18 818.777
    -1 -1 18 546.559
    1 1 -18 828.815
    1 1 -18 1042.02
    -1 -1 18 618.672
    1 1 -18 391.115
    1 -1 -18 1093.82
    -1 -1 16 1619.73
    1 -1 -16 1024.8
    -1 1 16 1700.84
    -1 -1 16 1768.72
    1 -1 -16 2083.39
    1 1 -16 1986.77
    -1 1 16 2227.88
    1 1 -16 1666.74
    1 1 -16 1544.8
    1 1 -14 23134.3
    1 -1 -14 22590.4
    1 1 -14 22459.4
    1 -1 -14 21993.2
    -1 -1 14 23713.9
    -1 1 14 23652.1
    -1 -1 14 23415.9
    -1 1 14 22761.1
    1 1 -12 15968.7
    -1 1 12 17836.3
    -1 -1 12 16344.9
    1 1 -12 15559.5
    1 1 -12 20038.1
    -1 1 12 17137.3
    -1 -1 12 16268.9
    1 -1 -12 17005.9
    -1 1 12 17700.5
    1 -1 -12 17059.1
    -1 -1 10 270371
    1 -1 -10 284500
    1 -1 -10 268189
    -1 -1 10 263029
    -1 1 10 265088
    1 1 -10 264298
    -1 1 10 243590
    1 -1 -10 263888
    1 1 -10 261582
    1 1 -10 264632
    -1 -1 10 257688
    -1 -1 8 194527
    1 -1 -8 191299
    -1 -1 8 191692
    -1 -1 8 192430
    1 1 -8 190005
    1 -1 -8 195872
    1 -1 -8 203871
    -1 1 8 193740
    1 1 -8 199283
    1 1 -8 191420
    1 -1 -6 52015.3
    -1 1 6 52786.4
    1 1 -6 51832.9
    1 -1 -6 49780.4
    1 -1 -6 51409.6
    1 1 -6 51140.2
    1 1 -6 53677.5
    -1 -1 6 52327.7
    -1 -1 6 50863.4
    -1 -1 6 49485.8
    -1 1 4 2693.62
    1 -1 -4 1414.12
    1 -1 -4 968.163
    -1 -1 4 1155.66
    -1 1 4 3017.72
    1 1 -4 1158.3
    -1 -1 4 984.532
    1 -1 -4 1024.86
    -1 -1 4 1602.03
    1 1 -4 1096.07
    1 1 -4 1227.63
    1 1 -4 1038.74
    -1 1 2 53490.7
    1 -1 -2 48051.7
    -1 1 -2 17265.2
    1 -1 2 25821.1
    -1 -1 -2 14968.1
    1 1 2 13893.3
    -1 -1 -2 17359.8
    -1 -1 -2 19233.4
    -1 1 -2 16616.9
    -1 1 -2 18649.1
    1 1 2 30125.3
    -1 -1 -4 59909.8
    -1 -1 -4 58323.6
    1 -1 4 58746.9
    -1 1 -4 59833.6
    1 1 4 60274
    -1 1 -4 58919.4
    -1 -1 -4 60700.3
    1 1 4 58019.3
    1 1 4 60054.3
    -1 1 -4 58184.8
    1 -1 6 1934.33
    -1 -1 -6 2720.02
    -1 1 -6 3392.62
    1 1 6 3840.91
    1 1 6 3745.99
    1 -1 6 2698.53
    -1 -1 -6 2510.53
    -1 -1 -6 3063.93
    -1 1 -6 3431.41
    -1 1 -6 3507.38
    1 -1 6 2510.23
    -1 -1 -8 6688.76
    1 -1 8 6441.05
    -1 1 -8 7831.57
    1 -1 8 6155.76
    1 1 8 7121.92
    -1 -1 -8 6938.63
    1 -1 8 6472.41
    1 1 8 7330.68
    1 1 8 7200.47
    -1 1 -8 6759.81
    -1 1 -8 6823.85
    -1 -1 -8 7318.47
    1 1 10 5995.78
    1 -1 10 5455.53
    -1 1 -10 6900.24
    1 -1 10 4755.58
    -1 1 -10 5502.16
    1 1 10 6590.72
    1 1 10 6192.47
    -1 1 -10 5624.53
    -1 -1 -10 6567.34
    -1 -1 -10 5858.93
    -1 -1 -10 5842.47
    1 -1 10 5070.09
    -1 1 -12 10568.4
    -1 -1 -12 11278.2
    1 1 12 11713.6
    -1 -1 -12 12353
    1 1 12 11415.1
    1 -1 12 10876.5
    -1 -1 -12 11087.2
    1 -1 12 10091.2
    -1 1 -12 10965.6
    1 1 12 11196.1
    -1 1 -12 14588.7
    1 -1 14 15166.6
    -1 -1 -14 15352.8
    1 1 14 16181.3
    -1 -1 -14 15341.5
    1 1 14 16416.7
    -1 1 -14 13843
    1 -1 14 14419.9
    -1 1 -14 14788.3
    1 -1 16 2021
    -1 -1 -16 1776.06
    1 1 16 2348.38
    -1 -1 -16 3147.8
    -1 1 -16 292.199
    1 -1 16 1614.58
    1 1 16 1912.53
    -1 1 -16 2159.57
    -1 1 -16 3500.03
    -1 -1 -18 2700.25
    -1 1 -18 2391.98
    1 1 18 2390.89
    -1 1 -18 2333.55
    -1 1 -18 1341.78
    -1 1 -18 2176.17
    -1 -1 -18 2644.23
    -1 -1 -18 2531.71
    -1 -1 -18 2475.21
    1 -1 18 2044.92
    1 1 18 2942.89
    1 -1 18 1850.27
    -1 -1 -20 566.671
    1 1 20 622.944
    1 1 20 830.473
    -1 -1 -20 697.788
    -1 1 -20 512.253
    -1 1 -20 492.439
    -1 -1 -20 547.919
    -1 1 -20 579.416
    1 -1 20 367.34
    -1 -1 -20 632.421
    -1 1 -20 689.425
    -1 1 -20 15.5264
    1 -1 20 954.547
    -1 -1 -22 16468
    -1 -1 -22 14389.5
    1 1 22 15375.9
    -1 1 -22 16565.3
    -1 -1 -22 16225.2
    -1 1 -24 31092.3
    -1 -1 -24 29582.7
    -1 -1 -24 29827.1
    -1 -1 -26 1319.22
    -1 -1 -26 1343.47
    -1 1 -26 1331.01
    -1 -1 -28 13278.1
    -1 -1 -28 13311.4
    -1 1 -28 13976.7
    -1 -1 -30 7692.28
    -1 1 -30 8632
    -1 -1 -30 8082.92
    -1 1 -32 10976.5
    -1 -1 -32 10872.5
    -1 -1 -32 10734.4
    -1 1 -34 861.218
    -1 -1 -34 788.742
    -1 -1 -34 571.226
    -1 -1 -36 595.908
    1 -2 -35 625.233
    1 -2 -35 849.946
    1 2 -35 531.519
    1 -2 -33 -186.804
    1 -2 -33 -1.331
    1 2 -33 -170.443
    1 -2 -31 3124.45
    1 -2 -31 2815.28
    1 2 -31 3123.56
    1 -2 -29 3783.67
    1 2 -29 3491.86
    1 -2 -29 4116.33
    1 2 -27 3010.76
    1 -2 -27 3652.43
    1 -2 -27 3864.28
    1 2 -25 1172.95
    1 -2 -25 836.752
    1 -2 -23 453.872
    1 2 -23 753.488
    -1 -2 23 731.903
    1 -2 -21 1707.28
    -1 -2 21 1463.78
    1 -2 -21 1859.33
    1 -2 -21 1858.89
    1 -2 -21 1485.17
    1 2 -21 773.491
    1 2 -21 1770.5
    -1 -2 21 1537.18
    1 2 -19 11418.7
    1 -2 -19 11973
    -1 -2 19 11159.8
    -1 2 19 10925.6
    1 2 -19 11689.8
    1 -2 -19 11936.6
    1 -2 -19 12128.6
    1 2 -19 13194.7
    -1 2 19 13758
    -1 -2 19 11144.7
    1 2 -19 11964.8
    1 -2 -19 12814.9
    -1 -2 19 11256.7
    -1 2 17 5586.41
    -1 -2 17 4752.52
    1 2 -17 3822.53
    1 -2 -17 5312.62
    -1 2 17 4469.5
    1 2 -17 4415.62
    1 2 -17 4731.5
    -1 -2 17 4398.39
    1 -2 -17 5047.63
    1 2 -17 4554.46
    1 -2 -17 4629.01
    -1 -2 15 1520.29
    1 -2 -15 1460.7
    1 2 -15 1127.58
    -1 2 15 1730.93
    -1 2 15 1772.88
    1 -2 -15 1375.22
    -1 -2 15 1660.05
    1 2 -15 1476.56
    1 2 -15 1231.97
    -1 2 13 14209.5
    1 -2 -13 14121.2
    1 2 -13 13075
    1 2 -13 13813.9
    -1 -2 13 14115.8
    -1 2 13 12217.1
    1 -2 -13 14605.2
    1 2 -13 13249.7
    -1 -2 13 13674.9
    1 2 -11 57594.5
    1 2 -11 57340
    -1 2 11 50269.3
    -1 2 11 57139.3
    -1 -2 11 56504.1
    1 2 -11 54954.2
    1 -2 -11 57844.5
    1 -2 -11 57697.5
    -1 -2 11 57240.6
    1 -2 -11 60261.8
    -1 -2 11 56303
    -1 -2 9 62426.2
    -1 -2 9 56710
    1 2 -9 53911.6
    -1 2 9 52347.7
    1 -2 -9 59575.5
    1 2 -9 53613.2
    1 2 -9 58366.2
    1 -2 -9 55327.2
    -1 2 9 55200.8
    -1 -2 9 55033.6
    1 2 -9 54973.8
    1 -2 -9 57153.8
    -1 2 7 76.0312
    -1 -2 7 328.234
    -1 2 7 97.7613
    1 2 -7 247.892
    1 -2 -7 574.908
    -1 2 7 623.166
    1 -2 -7 345.953
    1 2 -7 78.6873
    1 -2 -7 187.832
    -1 -2 7 365.792
    -1 -2 7 370.496
    1 2 -7 131.269
    1 2 -7 195.401
    1 2 -5 78886.3
    1 -2 -5 81127.6
    -1 -2 5 79732.6
    1 2 -5 82164.4
    1 -2 -5 80828
    1 2 -5 79129.5
    -1 -2 5 83047
    1 2 -5 79098.8
    -1 -2 5 86404.1
    -1 2 5 79601.2
    -1 2 5 79330.1
    1 -2 -3 50744.9
    1 2 -3 47862.1
    1 -2 -3 57359.7
    -1 -2 3 45384.6
    -1 -2 3 44294.3
    -1 2 3 48967.5
    1 -2 -3 52203.3
    -1 -2 3 44092
    1 2 -3 44650.3
    1 2 -3 44812.4
    1 2 -3 43115.9
    -1 -2 3 52294.9
    -1 2 3 50631.6
    1 2 -1 3529.48
    -1 2 1 3111.9
    1 2 -1 3602.21
    -1 -2 1 3433.21
    -1 -2 1 3567.92
    -1 2 1 3360.42
    1 -2 -1 3685.55
    1 2 -1 3150.26
    -1 -2 1 3185.37
    -1 2 1 3218.59
    -1 2 1 3409.72
    1 2 1 6452.52
    -1 2 -1 6370.18
    -1 2 -1 6615.85
    1 -2 1 6799.57
    -1 -2 -1 8108.15
    1 -2 1 7073.45
    -1 2 -1 6493.36
    1 2 1 6513.71
    -1 -2 -1 6708.98
    1 2 1 6356.79
    -1 -2 -1 6866.3
    1 -2 1 7446.91
    1 2 1 6282.89
    -1 2 -1 6385.95
    -1 2 -1 6486.55
    1 2 3 10007.3
    1 2 3 10024.3
    -1 -2 -3 10527.5
    1 -2 3 10617.5
    1 -2 3 11418.5
    -1 2 -3 10217
    1 -2 3 10135.4
    1 2 3 9657.69
    1 2 3 10266.6
    -1 2 -3 10251.3
    -1 2 -3 10552.2
    -1 -2 -3 10785.6
    1 2 3 8642.5
    -1 2 -3 10836.1
    -1 -2 -5 59524.9
    1 -2 5 59545.5
    -1 2 -5 56899.3
    1 2 5 62357.9
    1 -2 5 55323.5
    1 2 5 54790.6
    -1 2 -5 56772.7
    -1 2 -5 56824.6
    -1 2 -5 56633.5
    1 2 5 58224.2
    -1 -2 -5 62623.3
    -1 -2 -5 61043.4
    1 2 5 59788.7
    1 -2 7 142540
    1 2 7 141579
    1 -2 7 149622
    -1 2 -7 141121
    -1 2 -7 137555
    -1 -2 -7 140817
    -1 -2 -7 141139
    -1 2 -7 139099
    -1 -2 -7 147662
    1 -2 7 136921
    -1 2 -7 138247
    -1 2 -9 100321
    1 -2 9 111421
    1 -2 9 96455.1
    1 2 9 91510.1
    -1 -2 -9 99024.9
    -1 2 -9 100182
    -1 -2 -9 96309.6
    1 2 9 101895
    1 -2 9 99212
    -1 -2 -9 106763
    -1 2 -9 98292.3
    1 2 11 9856.83
    -1 2 -11 10642.5
    -1 2 -11 10103.2
    1 2 11 11339.1
    -1 2 -11 11321.1
    1 2 11 11394.1
    1 -2 11 10922.4
    1 -2 11 10322
    -1 -2 -11 11077.6
    -1 -2 -11 11325.6
    -1 -2 -11 11418
    1 2 13 6696.85
    -1 -2 -13 7711.45
    1 2 13 6933.08
    -1 2 -13 6970.06
    -1 2 -13 7379.94
    1 -2 13 7520.89
    1 -2 13 7337.51
    1 2 13 9051.18
    -1 2 -13 7164.08
    -1 -2 -13 7426.04
    -1 2 -15 33506.1
    1 -2 15 35053.1
    1 -2 15 34842.6
    1 2 15 33779.6
    -1 2 -15 35968.1
    -1 -2 -15 35318.1
    -1 -2 -15 34342.3
    -1 2 -15 34569.9
    1 2 15 32888.1
    -1 -2 -17 13075.8
    -1 -2 -17 12857.4
    -1 2 -17 14967.4
    -1 2 -17 12000.7
    -1 -2 -17 13579.4
    1 2 17 13846.2
    -1 -2 -17 13499.8
    -1 2 -17 11657.3
    1 -2 17 12281.3
    1 2 17 13042.8
    1 -2 17 11467.1
    -1 2 -17 12253.7
    -1 2 -19 3570.57
    1 -2 19 3255.21
    -1 2 -19 3713.78
    -1 2 -19 1586.14
    -1 -2 -19 4140.15
    1 -2 19 3273.52
    -1 -2 -19 4297.87
    -1 -2 -19 3973.31
    1 2 19 4807.2
    1 -2 19 2729.95
    -1 -2 -19 3449.68
    -1 2 -19 3274.56
    -1 -2 -21 2267.88
    -1 -2 -21 2197.53
    -1 -2 -21 2415.62
    1 -2 21 2011.08
    1 2 21 2261.55
    -1 2 -21 2351.94
    -1 -2 -21 2184.96
    -1 -2 -23 765.618
    -1 2 -23 988.974
    -1 -2 -23 766.44
    -1 2 -25 258.925
    -1 -2 -25 449.217
    -1 -2 -25 456.123
    -1 -2 -27 713.2
    -1 2 -27 632.893
    -1 -2 -27 907.71
    -1 -2 -29 5876.26
    -1 2 -29 6282.62
    -1 -2 -29 6460.95
    -1 -2 -31 2232.85
    -1 -2 -31 2527.68
    -1 2 -31 2131.38
    -1 2 -33 5810.26
    -1 -2 -33 6124.68
    -1 -2 -33 5953.68
    -1 -2 -35 1189.57
    -1 -2 -35 1089.05
    -1 2 -35 1226.61
    1 -3 -34 141.125
    1 3 -34 85.0379
    1 -3 -32 830.979
    1 3 -32 771.055
    1 3 -30 2336.51
    1 -3 -30 1892.06
    1 3 -28 752.608
    1 -3 -28 765.17
    1 -3 -28 691.972
    1 -3 -26 663.636
    1 3 -26 656.872
    1 -3 -24 11785.4
    -1 -3 24 12679.7
    1 -3 -24 12546.6
    1 3 -24 12873.7
    1 3 -22 5382.37
    1 -3 -22 5437.14
    -1 -3 22 5613.34
    1 -3 -22 5462.6
    1 -3 -20 11713.5
    1 3 -20 11960.8
    -1 3 20 11127.7
    1 -3 -20 11184
    -1 -3 20 12499.3
    1 3 -20 10855.3
    1 3 -20 11626.1
    1 -3 -20 12069.6
    1 -3 -18 15221.6
    1 3 -18 14923.5
    1 -3 -18 14127.1
    1 -3 -18 14542.9
    1 3 -18 15377.3
    1 3 -18 13536.4
    -1 -3 18 15414.4
    1 -3 -18 14292.2
    -1 3 18 14874.3
    1 3 -18 14920.3
    -1 -3 18 15221
    -1 3 18 13646.3
    -1 -3 16 38203.9
    -1 3 16 30290.1
    1 3 -16 37073.5
    1 3 -16 36627.3
    -1 3 16 33750.7
    1 3 -16 39243.6
    1 -3 -16 36165.7
    1 3 -16 34475.1
    1 -3 -16 34620.2
    1 -3 -16 36009.9
    -1 -3 16 36246.4
    1 -3 -16 35692.6
    -1 -3 16 36525
    1 3 -14 27225.3
    1 3 -14 25358.9
    1 3 -14 26169.4
    -1 3 14 25490.3
    -1 -3 14 27058.5
    1 -3 -14 27176.9
    -1 3 14 26823.3
    -1 -3 14 27520.2
    1 -3 -14 27316.2
    1 -3 -12 797.291
    -1 -3 12 1220.22
    -1 3 12 766.798
    -1 -3 12 1128.49
    -1 3 12 416.744
    1 3 -12 1201
    1 -3 -12 1373.99
    1 3 -12 1332.93
    1 3 -12 1232.07
    1 -3 -12 1101.38
    1 -3 -10 146.159
    1 3 -10 148.797
    1 -3 -10 207.015
    1 3 -10 -7.45277
    -1 3 10 266.143
    1 -3 -10 162.506
    -1 -3 10 38.2205
    -1 -3 10 229.612
    1 3 -10 121.771
    -1 3 10 101.347
    -1 3 8 11548.7
    1 3 -8 10445.7
    1 3 -8 10877.6
    -1 -3 8 10430.5
    1 3 -8 10214.4
    1 -3 -8 11694.5
    -1 -3 8 10210
    1 -3 -8 11240.7
    1 3 -8 10020.2
    -1 3 8 10908.9
    -1 -3 8 10082.8
    -1 -3 8 9996.32
    1 -3 -8 10797.8
    -1 3 8 9527.77
    1 -3 -6 17705.7
    1 3 -6 16634.3
    -1 3 6 17975.2
    1 -3 -6 17124.9
    1 -3 -6 17713.2
    -1 -3 6 18242.9
    1 3 -6 16809.2
    -1 -3 6 19717.2
    -1 3 6 17414.5
    -1 -3 6 16915.7
    1 3 -6 16331.4
    1 3 -6 16506.6
    -1 3 6 15215.9
    1 3 -4 3315.32
    1 3 -4 3116.46
    -1 -3 4 3276.01
    -1 -3 4 3136.87
    -1 3 4 2982.78
    1 -3 -4 3909.22
    1 -3 -4 3701.84
    -1 3 4 3195.59
    -1 -3 4 3337.17
    1 3 -4 3263.63
    -1 3 4 3624.58
    -1 -3 4 2973.88
    -1 3 4 3007.89
    1 3 -4 3033.55
    -1 -3 2 2834.73
    -1 -3 2 2208.1
    -1 -3 2 1867.43
    1 3 -2 2921.78
    -1 3 2 2701.75
    -1 -3 2 2977.71
    1 -3 -2 3478.42
    -1 3 2 3277.95
    1 3 -2 2263.73
    -1 3 2 2140.39
    1 3 -2 1536.25
    -1 3 2 2766.17
    1 -3 -2 2159.75
    -1 3 0 11892.9
    -1 3 0 11501.7
    1 -3 0 13230.8
    1 3 0 12136.2
    -1 -3 0 12183.5
    1 3 0 12578.5
    1 3 0 12604.7
    -1 -3 0 14489
    -1 3 0 12136.7
    -1 3 0 10634
    -1 -3 0 12386.9
    1 3 0 12307.7
    -1 3 0 11864.3
    -1 -3 -2 9379.48
    1 -3 2 8867
    1 3 2 8641
    1 3 2 9073.62
    -1 3 -2 8858.69
    1 3 2 8420.82
    -1 3 -2 9285.7
    1 -3 2 8667.35
    -1 -3 -2 9885.72
    1 -3 2 8517.78
    -1 3 -2 8839.1
    -1 3 -2 9332.43
    1 3 2 9523.52
    -1 3 -2 8901.89
    -1 -3 -4 399.535
    1 3 4 492.214
    1 3 4 319.869
    1 3 4 430.439
    -1 3 -4 456.879
    -1 3 -4 382.842
    -1 -3 -4 516.658
    1 -3 4 757.427
    1 -3 4 885.255
    -1 3 -4 256.27
    1 3 4 361.914
    1 -3 4 353.817
    -1 3 -4 526.617
    1 3 4 364.143
    -1 -3 -6 18918.9
    1 -3 6 16412.7
    -1 -3 -6 18839.6
    -1 -3 -6 19168.5
    -1 3 -6 16851.6
    -1 3 -6 16763.5
    1 -3 6 17636.2
    -1 3 -6 16687.7
    1 3 6 18429.3
    1 -3 6 18428.2
    1 3 6 17869.8
    1 3 6 17581.6
    -1 3 -6 17329.9
    1 3 6 14615.3
    -1 -3 -8 759.672
    -1 -3 -8 626.957
    -1 3 -8 350.493
    1 -3 8 1128.65
    -1 3 -8 260.358
    -1 -3 -8 635.141
    1 3 8 417.643
    1 3 8 371.921
    -1 3 -8 310.178
    1 -3 8 430.281
    1 3 10 43653.9
    -1 -3 -10 43357.1
    -1 3 -10 43749.8
    1 3 10 45425.1
    -1 -3 -10 45179
    1 -3 10 43630.3
    1 -3 10 43158.2
    -1 3 -10 44513
    -1 -3 -10 42690.4
    -1 3 -10 43258.5
    -1 3 -12 3796.59
    -1 3 -12 4006.35
    -1 3 -12 3708.08
    1 -3 12 3896.07
    1 -3 12 3969.71
    1 3 12 4411.44
    1 3 12 4944.02
    -1 -3 -12 5233.72
    -1 -3 -12 4571.57
    -1 -3 -12 4508.88
    -1 3 -14 5863.44
    1 -3 14 6321.67
    -1 -3 -14 6230.37
    -1 3 -14 6361.94
    1 3 14 5589.59
    1 3 14 5984.68
    1 -3 14 6377.05
    1 3 14 4618.25
    -1 3 -14 6034.3
    -1 -3 -14 5856.88
    1 -3 16 1862.64
    -1 3 -16 1628.65
    1 3 16 1414.97
    -1 -3 -16 1636.58
    -1 3 -16 1839.47
    -1 3 -16 1378.69
    -1 -3 -16 1582.9
    1 3 16 1044.76
    -1 -3 -16 1764.6
    1 -3 16 1590.32
    1 -3 16 1612.62
    -1 -3 -16 1376.5
    -1 3 -16 1759.57
    1 -3 18 2606.8
    -1 3 -18 2652.52
    -1 3 -18 2379.54
    -1 3 -18 2849.6
    -1 -3 -18 2785.34
    1 -3 18 2290.33
    -1 3 -18 2277.42
    -1 -3 -18 3333.72
    -1 -3 -18 2752.9
    -1 -3 -18 2720.86
    1 -3 18 2423.1
    1 3 18 2881.45
    1 3 18 4013.79
    -1 3 -20 17168.3
    1 -3 20 16603.9
    -1 -3 -20 15914.4
    -1 -3 -20 15861.4
    -1 -3 -20 15936.2
    -1 -3 -20 17168.5
    1 -3 20 16438.1
    1 3 20 18212.7
    -1 -3 -22 15465.1
    1 -3 22 16164.6
    -1 3 -22 15611
    -1 -3 -22 13998.3
    -1 -3 -24 3174.12
    -1 -3 -24 3286.89
    -1 3 -24 3398.93
    -1 -3 -26 1670.99
    -1 3 -26 1654.75
    -1 -3 -28 1900.76
    -1 3 -28 2349.12
    -1 3 -30 303.147
    -1 -3 -30 56.0353
    -1 -3 -32 135.095
    -1 3 -32 253.082
    -1 3 -34 309.546
    -1 -3 -34 367.031
    1 -4 -33 2959.75
    1 4 -33 2847.99
    1 -4 -31 67.1083
    1 4 -31 -39.6347
    1 -4 -29 4926.24
    1 4 -29 4964.4
    -1 -4 27 7549.68
    1 -4 -27 7311.11
    1 4 -27 6978.93
    1 -4 -27 7335.22
    1 -4 -25 351.031
    1 -4 -25 426.854
    -1 -4 25 323.208
    1 4 -25 114.195
    1 4 -23 5785.75
    -1 -4 23 5473.33
    1 -4 -23 5543.82
    1 -4 -23 5223.02
    1 -4 -21 46270.1
    1 -4 -21 47547.9
    1 4 -21 47386.3
    -1 -4 21 48440.7
    -1 4 19 36572
    1 -4 -19 41473.5
    1 4 -19 34805.6
    1 4 -19 42170.2
    1 -4 -19 42240.3
    -1 -4 19 41622.3
    1 4 -19 40875
    -1 4 17 2160.19
    -1 -4 17 2344.76
    1 -4 -17 2822.85
    1 -4 -17 2883.3
    1 4 -17 2931.57
    1 4 -17 2424.97
    1 -4 -17 1408.8
    -1 -4 17 2307.02
    1 -4 -17 2684.92
    1 4 -17 2388.14
    1 4 -17 1859.68
    -1 4 17 1376.89
    -1 4 15 33723.1
    -1 -4 15 36254.7
    1 4 -15 35291.8
    1 4 -15 35164.1
    1 4 -15 36370.8
    1 4 -15 38083.8
    -1 -4 15 38055.5
    1 -4 -15 34445.2
    1 -4 -15 37209.6
    -1 4 15 36533.5
    1 -4 -15 36524.9
    1 -4 -15 37941
    1 -4 -13 40800.4
    -1 4 13 41271
    -1 -4 13 38495
    -1 -4 13 35985.1
    -1 4 13 34192
    1 -4 -13 39282.8
    -1 -4 13 36074.4
    1 4 -13 38540.1
    1 4 -13 36903
    1 -4 -13 39405.7
    1 4 -13 38731.3
    -1 -4 11 5485.21
    -1 4 11 5903.52
    1 -4 -11 5673.77
    1 4 -11 5350.44
    1 -4 -11 5528.52
    -1 4 11 5225.06
    1 4 -11 4798.36
    -1 -4 11 4934.83
    1 4 -11 5112.59
    1 4 -9 407.843
    1 4 -9 516.645
    -1 -4 9 574.025
    1 -4 -9 491.509
    -1 4 9 286.33
    -1 4 9 763.54
    -1 -4 9 442.278
    1 -4 -9 662.697
    -1 -4 9 491.813
    1 4 -9 446.737
    1 4 -7 19942.2
    -1 4 7 18646.1
    -1 -4 7 20730.4
    -1 -4 7 19441.8
    1 4 -7 20999.9
    1 4 -7 19362.9
    -1 4 7 19622.4
    -1 -4 7 21196.9
    1 -4 -7 20130.6
    1 4 -7 21148.3
    1 4 -5 69450.9
    -1 4 5 72766.2
    -1 4 5 70943.7
    1 4 -5 71985.6
    -1 -4 5 70558.1
    -1 -4 5 74165.1
    -1 -4 5 72106.2
    1 -4 -5 73331.4
    1 4 -5 71900.9
    -1 -4 5 69210.4
    1 4 -5 72500
    -1 4 5 73359.9
    1 -4 -5 73847.7
    1 4 -3 9990.43
    -1 4 3 8936
    -1 4 3 8748.25
    1 -4 -3 10055.7
    -1 4 3 8954.74
    -1 -4 3 11107.7
    1 4 -3 9833.7
    -1 -4 3 9768.24
    -1 -4 3 9680.83
    -1 -4 3 10055.8
    1 4 -3 9971.26
    1 -4 -3 8955.39
    -1 -4 1 34808.1
    1 4 -1 35126.3
    1 4 -1 34104.4
    -1 4 1 34235.1
    1 4 -1 35997.5
    -1 -4 1 39977.6
    -1 4 1 34353.1
    1 -4 -1 34749.2
    -1 4 1 34708.4
    1 4 -1 33668.4
    -1 4 1 33836.9
    1 -4 -1 39094.3
    -1 -4 1 35772.4
    1 4 1 33396
    1 4 1 34725.9
    -1 4 -1 33488.7
    -1 4 -1 32981
    1 -4 1 35033.1
    1 -4 1 32691.5
    1 4 1 34463
    -1 4 -1 31216.9
    -1 4 -1 32418.4
    -1 -4 -1 32796.3
    1 4 1 34560
    -1 4 -1 34029.9
    1 -4 3 72577.3
    -1 -4 -3 73046.6
    -1 4 -3 66488.6
    1 -4 3 67128.6
    1 4 3 72826.2
    1 -4 3 71676.2
    -1 4 -3 69404
    -1 -4 -3 71571.6
    -1 4 -3 68452.2
    1 4 3 71801.4
    -1 4 -3 70774.2
    -1 4 -3 71782.8
    1 4 3 69466.4
    1 4 3 64918.9
    1 4 5 64366.1
    1 4 5 66641.8
    -1 4 -5 71169.1
    1 -4 5 65408
    -1 4 -5 65058.8
    -1 4 -5 70738.5
    1 4 5 65039.1
    -1 4 -5 67914
    1 -4 5 66825.9
    -1 -4 -5 66958.2
    -1 -4 -5 65776.9
    1 -4 7 4427.79
    -1 -4 -7 4495.89
    1 4 7 4321.09
    1 4 7 3798.91
    1 -4 7 4256.5
    -1 4 -7 4724.39
    -1 4 -7 5023.36
    1 4 7 3967.18
    -1 4 -7 4781.42
    1 4 9 36585
    -1 -4 -9 45625.2
    -1 4 -9 41599.9
    1 -4 9 42868.5
    1 -4 9 41743.2
    -1 -4 -9 44248.6
    -1 4 -9 42185.6
    -1 4 -9 42606
    1 4 9 44554.8
    1 4 11 79441.2
    1 -4 11 87807.6
    -1 4 -11 82793.7
    -1 4 -11 83165.2
    -1 4 -11 83518.3
    1 4 11 88917.4
    -1 -4 -11 89465
    1 -4 11 81821.8
    1 -4 11 85253.7
    -1 -4 -11 84867.2
    -1 4 -13 63142.6
    -1 -4 -13 65820.9
    1 -4 13 66800.3
    1 -4 13 64798.8
    -1 4 -13 60572.5
    -1 -4 -13 62763.2
    1 4 13 63105.1
    1 4 13 61159.8
    1 -4 13 61495.5
    -1 -4 -13 61873.4
    -1 4 -13 60411.5
    -1 -4 -13 61712.7
    1 -4 15 10013.9
    -1 4 -15 10079.1
    -1 4 -15 9806.25
    -1 -4 -15 10477.6
    1 -4 15 9384.45
    -1 -4 -15 9854.94
    -1 -4 -15 9463.44
    -1 -4 -15 9248.62
    -1 4 -15 8199.23
    -1 4 -15 10494.9
    1 4 15 8729.37
    -1 -4 -17 39927.5
    -1 4 -17 41911.2
    1 4 17 41881.3
    -1 4 -17 41008
    -1 4 -17 36865.5
    -1 -4 -17 40910.7
    -1 -4 -17 42804.7
    1 -4 17 41943.3
    -1 -4 -17 37245
    -1 4 -17 41112.6
    -1 4 -19 90633.1
    1 -4 19 92182.9
    -1 -4 -19 87437.9
    -1 4 -19 91333.1
    -1 -4 -19 90013.9
    -1 -4 -21 16931.8
    -1 4 -21 17573
    -1 -4 -21 16984.4
    1 -4 21 17717.8
    -1 -4 -23 2082.09
    1 -4 23 2090.74
    -1 -4 -23 1857.36
    -1 4 -23 2036.74
    -1 -4 -25 3742.57
    -1 -4 -25 4174.48
    -1 4 -25 3594.55
    -1 4 -27 3003.09
    -1 -4 -27 3365.81
    -1 -4 -27 3344.45
    -1 4 -29 -78.9424
    -1 -4 -29 25.5258
    -1 4 -31 4974.51
    -1 -4 -31 4917.25
    -1 -4 -33 500.808
    -1 4 -33 1180.63
    1 -5 -32 1430.19
    1 5 -32 1447.62
    1 5 -30 9176.27
    1 -5 -30 9743.15
    1 -5 -30 8765.51
    1 -5 -28 3444.44
    1 5 -28 3951.49
    1 -5 -28 3869.07
    1 -5 -26 75.1478
    1 -5 -26 132.405
    1 5 -26 52.7292
    1 5 -24 5086.81
    1 -5 -24 5370.66
    1 -5 -24 5232.42
    1 -5 -22 6795.46
    1 5 -22 6166.86
    1 -5 -22 6402.49
    1 5 -20 2002.64
    1 -5 -20 1988.38
    1 -5 -20 1892.26
    1 -5 -18 5211.86
    1 -5 -18 5019.41
    1 -5 -18 5538.26
    1 -5 -16 458.305
    1 5 -16 696.226
    -1 -5 16 990.093
    1 -5 -16 549.058
    1 -5 -16 429.369
    -1 -5 16 1017.18
    1 5 -14 1659.48
    -1 -5 14 1643.58
    1 -5 -14 1266.37
    -1 5 14 756.417
    -1 -5 14 1566.47
    1 -5 -14 1488.25
    1 -5 -14 1652.01
    -1 -5 14 1702.1
    1 -5 -14 1367.05
    1 5 -14 1720.89
    -1 -5 14 2032.03
    -1 -5 12 14716.9
    -1 -5 12 14739.4
    1 -5 -12 15863.9
    1 -5 -12 15526.5
    1 5 -12 16034.3
    1 -5 -12 16057.5
    -1 -5 12 20554
    -1 -5 12 16143
    -1 5 12 15235.3
    -1 5 12 13796.5
    1 -5 -12 15838.5
    1 5 -12 15931.6
    1 5 -10 379.279
    -1 5 10 552.968
    1 -5 -10 610.025
    -1 -5 10 465.157
    1 -5 -10 411.873
    -1 -5 10 1.77242
    1 -5 -10 451.895
    1 5 -10 427.392
    -1 -5 10 374.022
    -1 5 10 243.43
    -1 5 10 540.166
    1 -5 -8 14447.7
    -1 5 8 11756.3
    1 5 -8 15507.4
    -1 5 8 14370.5
    -1 -5 8 15122.2
    -1 5 8 14417.6
    1 5 -8 15262.9
    -1 -5 8 14597.1
    1 -5 -6 25.5172
    1 5 -6 159.942
    -1 5 6 62.7436
    1 5 -6 89.054
    -1 5 6 -11.6959
    -1 5 6 -361.109
    -1 -5 6 254.254
    1 -5 -6 588.654
    -1 -5 6 149.282
    1 5 -6 83.1463
    -1 5 4 17785.4
    1 -5 -4 19578.6
    1 5 -4 17237.4
    -1 -5 4 13779.8
    1 5 -4 17119.6
    1 -5 -4 14784.6
    1 5 -4 13593.2
    -1 5 4 16751.2
    1 5 -2 44305.1
    -1 5 2 42931.9
    1 5 -2 45926.9
    -1 -5 2 52685.7
    1 5 -2 44704.9
    -1 -5 2 42905.4
    -1 -5 2 46667
    1 -5 -2 41165.8
    1 5 -2 45048.9
    -1 5 2 42880.5
    -1 5 2 41395.2
    1 -5 -2 49162.9
    -1 5 0 14997.1
    1 -5 0 16450.3
    -1 5 0 14661.6
    -1 5 0 14238.5
    -1 -5 0 14300.1
    -1 -5 0 17911.6
    -1 5 0 14060.8
    1 5 0 14479.3
    1 5 0 13056.1
    1 5 0 13728.8
    1 -5 0 14403.4
    -1 5 -2 19221
    -1 5 -2 18366.1
    1 5 2 19910.3
    -1 -5 -2 20247.4
    1 -5 2 21678.1
    1 -5 2 17740.2
    1 5 2 20715.7
    -1 5 -2 20263.5
    1 5 2 20863.5
    -1 -5 -2 23543
    -1 5 -2 18622.1
    -1 -5 -4 16488.2
    1 5 4 16046.9
    -1 5 -4 17430.4
    -1 5 -4 17035.8
    1 5 4 16105.4
    -1 -5 -4 16415.1
    -1 5 -4 16602.1
    1 5 4 15895
    1 -5 4 17459.8
    -1 5 -4 17627.3
    1 5 4 13107.6
    1 -5 4 16690.3
    1 -5 6 43507.6
    1 5 6 44808.7
    -1 5 -6 47497.7
    -1 5 -6 45414.5
    -1 -5 -6 47576.9
    1 -5 6 47324.2
    1 5 6 46495.6
    1 5 6 45189.1
    -1 5 -8 2955.3
    1 -5 8 2449.36
    -1 5 -8 2693.72
    1 -5 8 2591.72
    1 5 8 1598.16
    -1 -5 -8 3262.47
    1 5 8 2947.17
    -1 -5 -8 2776.32
    1 -5 8 2310.04
    -1 5 -10 5477.88
    1 5 10 5143.04
    -1 -5 -10 6737.06
    -1 -5 -10 5325.73
    1 -5 10 5913.82
    1 -5 10 6388.92
    1 -5 10 5964.54
    -1 -5 -10 6231.08
    1 5 10 5777.43
    -1 5 -10 6009.78
    1 -5 12 1860.96
    1 5 12 1339.48
    -1 5 -12 1383.72
    -1 5 -12 1385.26
    -1 -5 -12 1514.91
    -1 -5 -12 1244.92
    1 -5 12 1609.09
    -1 -5 -12 1579.27
    1 -5 12 1334.49
    1 -5 12 1603.47
    -1 -5 -12 1422
    1 5 12 1313.91
    1 -5 14 702.671
    1 -5 14 1845.7
    -1 -5 -14 963.402
    -1 -5 -14 805.455
    1 5 14 1028.45
    -1 -5 -14 1016.61
    -1 -5 -14 915.933
    -1 5 -14 952.796
    -1 5 -14 692.627
    -1 -5 -14 854.147
    -1 5 -14 657.013
    -1 5 -16 4567.57
    -1 -5 -16 5096.24
    -1 -5 -16 4964.41
    -1 5 -16 4040.96
    -1 -5 -16 4940.81
    -1 -5 -18 2642.45
    -1 5 -18 2534.65
    -1 -5 -18 3076.27
    -1 -5 -18 2769.58
    -1 5 -20 16928.9
    -1 -5 -20 16415.5
    -1 -5 -20 16170.2
    -1 -5 -22 9742.16
    -1 -5 -22 9245.08
    -1 5 -22 9884.66
    -1 5 -24 35.177
    -1 -5 -24 116.286
    -1 -5 -24 8.04005
    -1 -5 -26 3986.1
    -1 -5 -26 3565.56
    -1 5 -26 4214.2
    -1 -5 -28 6903.15
    -1 -5 -28 6815.8
    -1 5 -28 6346.65
    -1 -5 -30 305.065
    -1 5 -30 473.397
    -1 -5 -32 1060.44
    -1 5 -32 1585.19
    1 -6 -31 2754.65
    1 -6 -31 3106.89
    -1 -6 31 3092.49
    -1 -6 29 2073.08
    1 -6 -29 2344.18
    1 -6 -29 2239.27
    1 -6 -27 8.59674
    1 -6 -27 6.31532
    -1 -6 27 150.501
    -1 -6 25 188.833
    1 -6 -25 268.745
    1 -6 -25 477.914
    1 -6 -23 362.037
    -1 -6 23 297.218
    1 -6 -23 396.13
    1 -6 -21 2422.02
    1 -6 -21 2612.34
    1 -6 -19 12615.3
    1 -6 -19 12573.8
    1 -6 -19 11039.7
    1 -6 -17 13545.2
    1 -6 -17 14073.1
    1 -6 -15 6892.96
    1 -6 -15 7921.45
    -1 -6 15 7746.38
    -1 -6 13 571.261
    1 6 -13 300.987
    1 -6 -13 450.674
    1 -6 -13 290.75
    1 -6 -13 447.758
    -1 -6 13 533.883
    1 -6 -11 64442.5
    1 6 -11 66025
    -1 6 11 61212.7
    -1 6 11 58194.6
    1 -6 -11 57792.3
    1 -6 -11 62096.8
    -1 -6 11 65479.7
    1 6 -11 62881.4
    -1 -6 9 40091.1
    1 -6 -9 42841
    -1 6 9 41109
    1 6 -9 42588.3
    -1 -6 9 43283.1
    -1 6 9 44192.8
    1 -6 -9 44886.6
    1 6 -9 42324.5
    1 -6 -9 46802.2
    -1 -6 7 2154.12
    1 6 -7 1816.34
    -1 -6 7 2047.37
    1 -6 -7 1441.52
    1 -6 -7 2326.69
    1 6 -7 2060.02
    -1 -6 7 1727.64
    1 -6 -7 1377.22
    -1 6 7 1471.17
    -1 -6 7 2672.9
    1 -6 -7 1767.03
    -1 6 7 1350.52
    -1 6 7 1853.94
    -1 -6 7 1840.64
    -1 -6 5 97960.5
    -1 -6 5 96677.9
    -1 6 5 98414
    -1 -6 5 98797.6
    1 6 -5 98755
    1 -6 -5 99778.4
    1 -6 -5 98543.3
    -1 6 5 99422.9
    1 6 -5 103850
    -1 6 5 98921.4
    1 6 -5 93943.4
    -1 -6 5 95015.5
    -1 6 3 38192.6
    1 -6 -3 33580.2
    1 -6 -3 37364.3
    1 6 -3 36420.1
    -1 6 3 36483.3
    -1 -6 3 34234.5
    1 6 -3 34818.3
    1 6 -3 33937.1
    -1 -6 3 33623.1
    1 -6 -3 36022.2
    -1 -6 3 34262.7
    1 -6 -1 10083.6
    -1 6 1 10161
    1 6 -1 11366.3
    -1 6 1 9395.56
    1 6 -1 10825.1
    1 -6 -1 9781.28
    -1 -6 1 10541.7
    1 -6 -1 11576.2
    1 6 -1 10809
    1 -6 -1 10287.8
    -1 -6 1 10195.6
    1 6 1 79307.3
    -1 -6 -1 78129.8
    1 -6 1 74141.9
    1 -6 1 76453.6
    1 6 1 77592.7
    -1 6 -1 76779.9
    -1 -6 -1 75787.9
    -1 6 -1 77775.9
    -1 -6 -1 78432.2
    -1 6 -1 75075.3
    -1 6 -3 61618.6
    -1 6 -3 58881.9
    -1 -6 -3 59242.9
    -1 -6 -3 60304.2
    -1 6 -3 57861.2
    1 6 3 59064.9
    1 -6 3 54739.8
    1 -6 3 58918.1
    1 6 3 57301.3
    1 -6 3 57536.1
    -1 -6 -3 58618.9
    1 6 5 4076.25
    1 6 5 2205.59
    -1 6 -5 4421.83
    -1 -6 -5 4420.01
    1 -6 5 4202.72
    1 -6 5 4198.46
    -1 6 -5 4195.26
    -1 6 -5 4322.36
    -1 -6 -5 4068.57
    1 -6 5 4229.57
    -1 -6 -5 4854.2
    -1 -6 -7 23451.3
    -1 6 -7 21745.7
    1 -6 7 21401
    1 6 7 17194.8
    -1 -6 -7 23991.4
    -1 6 -7 22007.1
    -1 6 -7 22512.6
    1 6 7 24027.6
    1 -6 7 20508.2
    -1 -6 -7 24303.5
    1 -6 7 20869.4
    -1 6 -9 48280.8
    -1 -6 -9 49111.9
    1 6 9 47510.1
    1 -6 9 47872.4
    -1 -6 -9 46636.1
    -1 6 -9 51089.4
    1 -6 9 43756.2
    -1 -6 -9 47222.7
    -1 6 -11 10632
    -1 6 -11 10231.4
    1 -6 11 9771.56
    -1 -6 -11 12751.9
    1 6 11 8176.89
    -1 -6 -11 12276.2
    1 6 11 12512.4
    1 -6 11 11142
    -1 -6 -11 11740.9
    1 -6 13 9634.28
    -1 -6 -13 8748.42
    -1 6 -13 7589.32
    1 6 13 6753.78
    -1 -6 -13 8200.5
    -1 -6 -13 7158.11
    1 -6 15 1803.93
    -1 -6 -15 2536.02
    -1 -6 -15 2314.12
    -1 -6 -17 2795.07
    -1 -6 -17 2807.93
    -1 -6 -19 95.2947
    -1 -6 -19 32.3766
    -1 -6 -19 26.9783
    -1 -6 -21 5487.97
    -1 -6 -21 5832.34
    -1 -6 -23 555.021
    -1 -6 -23 513.809
    -1 -6 -25 110.05
    -1 -6 -25 17.8555
    -1 -6 -27 7077.48
    -1 -6 -27 7199.73
    1 -6 27 6546.98
    1 -6 29 6374.33
    -1 -6 -29 6807.21
    -1 -6 -29 7214.77
    -1 -6 -31 126.155
    -1 -6 -31 -216.068
    1 -7 -30 -55.3086
    1 -7 -28 172.227
    1 -7 -28 112.801
    -1 -7 28 520.217
    -1 -7 26 1036.36
    1 -7 -26 551.805
    1 -7 -24 423.84
    -1 -7 24 943.782
    1 -7 -22 1142.71
    -1 -7 22 1947.7
    1 -7 -20 610.306
    1 -7 -20 540.402
    -1 -7 20 845.992
    1 -7 -18 1503.59
    1 -7 -18 1592.36
    -1 -7 16 2045.42
    1 -7 -16 2588.33
    1 -7 -16 1772.92
    1 -7 -14 22769.6
    1 -7 -14 23120.4
    -1 -7 14 24088.5
    -1 -7 14 20838
    1 -7 -12 6624.92
    -1 -7 12 7065.21
    1 -7 -12 6503.23
    -1 -7 10 7212.87
    1 -7 -10 7302.66
    1 -7 -10 7545.84
    -1 -7 10 8642.38
    1 -7 -8 55067.2
    1 -7 -8 56999
    -1 -7 8 50944.9
    1 7 -8 53810.4
    -1 -7 8 53073.6
    -1 -7 6 17035.8
    1 -7 -6 20229.8
    -1 -7 6 18026
    -1 -7 6 17397.1
    -1 -7 4 17505.3
    -1 -7 4 17200.6
    1 -7 -4 17030.5
    -1 -7 4 16059.4
    1 -7 -4 17756.3
    -1 -7 4 16716.1
    -1 -7 2 127872
    -1 -7 2 122423
    1 -7 -2 133480
    1 -7 -2 123936
    1 -7 -2 128400
    1 7 -2 133537
    -1 -7 2 130875
    1 7 -2 135133
    -1 7 2 132115
    1 -7 0 154008
    -1 -7 0 150861
    -1 7 0 164376
    -1 -7 0 150615
    -1 -7 0 140680
    1 -7 0 145506
    1 7 0 155694
    1 7 0 152993
    1 -7 0 149878
    1 -7 2 483.83
    1 7 2 575.17
    1 -7 2 862.931
    1 -7 2 1040.34
    -1 -7 -2 312.976
    -1 7 -2 827.838
    -1 -7 -2 500.984
    -1 -7 -2 452.459
    1 -7 2 594.913
    1 -7 2 705.763
    -1 7 -2 405.706
    -1 7 -4 36751.3
    -1 7 -4 38997.5
    -1 -7 -4 38290.1
    1 -7 4 36725.1
    -1 -7 -4 38266.5
    1 -7 4 36303.8
    1 -7 4 37229.5
    1 -7 4 35314.2
    1 -7 4 34326.2
    1 -7 6 34599.5
    -1 7 -6 34088.1
    1 -7 6 32517.3
    -1 -7 -6 35918.3
    1 -7 6 33990.8
    1 -7 6 35289.5
    1 -7 8 639.197
    -1 -7 -8 471.007
    1 -7 8 690.738
    1 -7 8 709.772
    -1 7 -8 698.664
    1 -7 8 336.746
    -1 -7 -8 582.378
    1 -7 10 6084.99
    -1 -7 -10 7380.02
    1 -7 10 6289.65
    -1 -7 -10 6709.92
    -1 -7 -12 24.739
    1 -7 12 72.3676
    -1 -7 -12 -20.3493
    -1 -7 -14 542.271
    -1 -7 -14 86.5171
    1 -7 14 754.272
    1 -7 14 148.213
    -1 -7 -16 792.165
    -1 -7 -16 775
    1 -7 16 660.048
    -1 -7 -18 640.555
    -1 -7 -18 233.923
    -1 -7 -20 213.288
    -1 -7 -20 36.6067
    1 -7 20 285.157
    1 -7 22 1450.16
    -1 -7 -22 560.286
    1 -7 24 9652.22
    -1 -7 -24 8004.91
    -1 -7 -26 3230.58
    1 -7 26 3984.94
    -1 -7 -26 3274.03
    -1 -7 -28 112.181
    -1 -7 -28 142.002
    1 -7 28 554.531
    1 -8 -27 2627
    -1 -8 27 2705.21
    1 -8 -25 1941.73
    -1 -8 25 3192.42
    1 -8 -23 -190.135
    -1 -8 23 583.797
    1 -8 -21 1495.36
    1 -8 -21 1341.45
    1 -8 -19 2042.47
    1 -8 -19 1791.43
    1 -8 -17 3659.3
    1 -8 -17 4314.18
    -1 -8 15 15554
    1 -8 -15 17503.5
    1 -8 -15 17137.2
    -1 -8 15 19702.3
    -1 -8 13 2765.56
    1 -8 -13 2461.05
    -1 -8 13 2223.46
    1 -8 -13 2462.64
    -1 -8 11 11195.2
    -1 -8 11 9721.89
    1 -8 -11 11266.7
    1 -8 -11 10900.4
    -1 -8 9 16875.3
    1 -8 -9 17224.9
    -1 -8 9 16235.1
    1 -8 -7 5354.83
    -1 -8 7 4976.8
    -1 -8 7 5153.9
    1 -8 -5 2574.48
    -1 -8 5 2017.71
    -1 -8 5 2406.78
    1 -8 -5 2484.79
    -1 -8 3 2089.87
    1 -8 -3 2642.06
    1 -8 -3 2154.56
    -1 -8 1 1827.41
    -1 -8 1 2023.92
    1 -8 -1 1410.83
    1 -8 -1 1590.62
    1 -8 1 8376.15
    -1 -8 -1 8904.67
    1 -8 1 9009.36
    -1 -8 -1 8840.63
    1 -8 3 894.086
    1 -8 3 1080.31
    -1 -8 -3 879.535
    -1 -8 -3 823.734
    1 -8 3 839.37
    1 -8 3 920.619
    1 -8 5 12141.1
    -1 -8 -5 12279.9
    -1 -8 -5 13178.7
    1 -8 5 12607.8
    1 -8 5 12875.7
    1 -8 7 8767.01
    1 -8 7 8545.22
    -1 -8 -7 9475.55
    1 -8 7 8987.27
    -1 -8 -9 219.8
    1 -8 9 -9.29775
    1 -8 9 102.791
    -1 -8 -11 9440.99
    1 -8 11 9093.22
    -1 -8 -11 9829.94
    1 -8 11 8984.33
    1 -8 13 20704.8
    -1 -8 -13 19166.1
    -1 -8 -13 19788.8
    1 -8 15 200.566
    -1 -8 -15 70.3016
    -1 -8 -15 554.227
    1 -8 15 237.58
    -1 -8 -17 2697.38
    -1 -8 -17 2541.07
    -1 -8 -19 9354.04
    -1 -8 -19 9730.36
    -1 -8 -21 203.252
    1 -8 21 232.601
    -1 -8 -21 0.58472
    -1 -8 -23 5094.8
    1 -8 23 7320.12
    1 -8 25 1327.82
    -1 -8 -25 884.642
    1 -9 -24 11012
    -1 -9 24 15662.1
    1 -9 -22 4404.29
    1 -9 -22 3277.95
    1 -9 -20 1314.75
    1 -9 -20 1206.17
    1 -9 -18 8495.46
    -1 -9 18 9339.2
    1 -9 -18 7169.31
    -1 -9 16 10944.2
    1 -9 -16 9532.19
    1 -9 -16 10164.4
    -1 -9 14 204.767
    1 -9 -14 506.913
    -1 -9 14 197.525
    1 -9 -14 107.062
    -1 -9 12 5821.89
    1 -9 -12 6275.44
    -1 -9 12 6785.33
    -1 -9 10 8419.1
    1 -9 -10 9301.22
    -1 -9 10 7872.45
    -1 -9 8 1598.4
    1 -9 -8 1709.67
    -1 -9 8 2001.34
    -1 -9 6 3.95939
    1 -9 -6 145.479
    -1 -9 6 121.195
    -1 -9 4 48.1591
    1 -9 -4 336.343
    1 -9 -4 12.2398
    1 -9 -2 1187.39
    -1 -9 2 916.506
    1 -9 -2 948.721
    1 -9 0 188.499
    1 -9 0 9.76643
    -1 -9 0 452.174
    -1 -9 0 102.668
    -1 -9 -2 2475.51
    1 -9 2 2145.17
    -1 -9 -2 2240.6
    1 -9 2 2338.06
    -1 -9 -4 435.713
    1 -9 4 273.67
    -1 -9 -4 404.833
    1 -9 6 1684.61
    -1 -9 -6 1750.84
    1 -9 6 1452.88
    -1 -9 -8 7542.3
    1 -9 8 7114.74
    1 -9 8 7195.84
    -1 -9 -10 15549.8
    1 -9 10 13997.3
    1 -9 10 14049
    1 -9 12 1042.2
    1 -9 12 1575.98
    -1 -9 -12 1468.68
    1 -9 14 16984.1
    -1 -9 -14 17102.4
    -1 -9 -14 17306.5
    -1 -9 -16 9934.53
    1 -9 16 11410.5
    -1 -9 -16 10369.1
    -1 -9 -18 729.597
    -1 -9 -18 1086.09
    -1 -9 -20 6083.16
    -1 -9 -20 5574.61
    -1 -9 -22 7468.96
    -1 -9 -22 8705.78
    1 -9 24 1552.4
    1 -10 -21 5168.56
    1 -10 -19 1506.99
    1 -10 -19 1726.5
    -1 -10 19 1764.1
    -1 -10 17 194.991
    1 -10 -17 -22.2169
    -1 -10 17 89.0524
    1 -10 -17 13.5184
    1 -10 -15 2337.35
    -1 -10 15 2256.95
    -1 -10 15 1977.93
    -1 -10 13 1580.19
    1 -10 -13 1448.06
    -1 -10 13 745.604
    1 -10 -11 -140.381
    -1 -10 11 419.284
    -1 -10 11 419.238
    -1 -10 9 895.902
    -1 -10 9 751.893
    1 -10 -9 963.388
    -1 -10 7 77.8582
    1 -10 -7 2.59154
    1 -10 -5 1439.67
    -1 -10 5 1190
    1 -10 -3 1163.09
    -1 -10 3 1213.84
    1 -10 -3 1651.66
    1 -10 -1 -60.4513
    1 -10 -1 85.9937
    -1 -10 1 -67.475
    -1 -10 -1 1866.51
    1 -10 1 1589.58
    -1 -10 -1 1302.99
    1 -10 1 1777.83
    -1 -10 -3 544.955
    -1 -10 -3 99.5598
    1 -10 3 667.878
    -1 -10 -5 1256.95
    1 -10 5 869.564
    -1 -10 -7 3217.6
    1 -10 7 2664.54
    1 -10 7 3062.78
    1 -10 9 16.0015
    -1 -10 -9 190.995
    1 -10 9 151.352
    1 -10 11 7059.63
    1 -10 11 6727.8
    -1 -10 -11 7075.79
    1 -10 13 2850.54
    1 -10 13 2977.11
    -1 -10 -13 2759.47
    -1 -10 -15 -233.928
    1 -10 15 184.22
    1 -10 15 -42.1309
    1 -10 17 1992.86
    -1 -10 -17 1744.06
    -1 -10 -17 2310.44
    1 -10 17 1760.64
    -1 -10 -19 3056.73
    1 -10 19 3180.25
    -1 -10 -19 2757.55
    -1 -11 16 1567.88
    -1 -11 16 1010.62
    -1 -11 14 2577.61
    1 -11 -14 2964.45
    -1 -11 14 2406.09
    1 -11 -12 2726.2
    -1 -11 12 1996.34
    -1 -11 12 1705.53
    1 -11 -10 685.293
    -1 -11 10 887.806
    -1 -11 8 12147
    1 -11 -8 12319.4
    1 -11 -6 4195.61
    -1 -11 6 3551.67
    1 -11 -4 561.42
    -1 -11 4 258.855
    1 -11 -2 8256.48
    -1 -11 2 7974.5
    1 -11 -2 7828.12
    1 -11 0 5265.96
    -1 -11 0 4769.66
    -1 -11 -2 1124.96
    1 -11 2 995.113
    -1 -11 -2 853.422
    -1 -11 -4 5442.85
    1 -11 4 4803.02
    -1 -11 -6 6858.6
    1 -11 6 6697.3
    -1 -11 -8 42.2202
    1 -11 8 31.5281
    1 -11 10 966.655
    -1 -11 -10 912.849
    1 -11 12 1877.73
    1 -11 12 1817.48
    -1 -11 -12 1854.17
    1 -11 14 85.3202
    -1 -11 -14 687.936
    1 -11 14 708.452
    1 -11 16 -247.593
    1 -11 16 144.688
    1 -12 -5 7609.55
    1 -12 -3 8699.25
    -1 -12 3 8344.89
    1 -12 -1 -67.3097
    -1 -12 1 -202.004
    -1 -12 -1 7540.93
    1 -12 1 7177.31
    1 -12 3 5502.7
    -1 -12 -3 6416.81
    -1 -12 -5 -275.214
    2 0 -36 6377.89
    2 0 -34 20019.8
    2 0 -32 213.911
    2 0 -30 455.933
    2 0 -28 4180.82
    2 0 -28 4109.04
    2 0 -26 3697.05
    2 0 -26 3653.79
    2 0 -24 438.854
    2 0 -24 598.035
    -2 0 22 3165.66
    2 0 -22 2892.38
    2 0 -22 3762.82
    2 0 -22 3444.07
    2 0 -20 1487.75
    -2 0 20 1669.2
    2 0 -20 1286.85
    -2 0 20 1593.25
    2 0 -20 1497.13
    -2 0 20 1421.45
    -2 0 18 2853.53
    2 0 -18 2291.35
    -2 0 18 2451.05
    2 0 -18 1639.83
    -2 0 16 31049
    -2 0 16 31726.1
    2 0 -16 27434.4
    2 0 -16 31560.7
    2 0 -14 109864
    -2 0 14 111410
    -2 0 14 108463
    -2 0 12 59464.6
    -2 0 12 61962.3
    2 0 -12 62952.6
    -2 0 10 749963
    2 0 -10 764613
    -2 0 10 764194
    -2 0 10 766383
    -2 0 8 355793
    2 0 -8 347471
    -2 0 8 346512
    -2 0 8 348849
    -2 0 6 6189.05
    -2 0 6 6678.51
    2 0 -6 4989.03
    2 0 -6 5534.36
    -2 0 4 315650
    -2 0 4 301238
    2 0 -4 317152
    2 0 4 250556
    -2 0 -4 254561
    -2 0 -4 246432
    -2 0 -4 244549
    2 0 4 249561
    2 0 4 244979
    -2 0 -4 249542
    2 0 6 87730.2
    -2 0 -6 89552
    2 0 6 86935.9
    -2 0 -6 90374.1
    -2 0 -6 87444.9
    2 0 6 86360.1
    -2 0 -6 89267.1
    -2 0 -8 871.714
    2 0 8 1065.6
    -2 0 -8 1111.63
    2 0 8 742.065
    -2 0 -8 901.556
    -2 0 -8 1002.58
    2 0 8 1038.61
    -2 0 -10 10337.6
    2 0 10 10139.5
    2 0 10 10231.3
    -2 0 -10 10719.1
    2 0 10 10481.5
    -2 0 -10 13436.8
    -2 0 -10 10390.5
    2 0 12 3749.17
    2 0 12 3121.18
    -2 0 -12 3510.7
    -2 0 -12 4088.97
    2 0 12 3685.46
    -2 0 -12 3210.58
    -2 0 -14 249.129
    -2 0 -14 305.06
    2 0 14 438.768
    -2 0 -14 236.437
    2 0 14 521.689
    2 0 16 2757.29
    -2 0 -16 3192.87
    -2 0 -16 3072.68
    2 0 16 2975.42
    -2 0 -16 2699.63
    2 0 18 -6.70389
    -2 0 -18 -53.542
    -2 0 -18 89.0274
    -2 0 -18 85.9569
    -2 0 -18 202.273
    -2 0 -18 189.645
    2 0 18 159.487
    2 0 20 3029.7
    -2 0 -20 2593.46
    2 0 20 2366.18
    -2 0 -20 2620.12
    -2 0 -20 2534.33
    -2 0 -22 100246
    -2 0 -22 99582.9
    -2 0 -24 86737.7
    -2 0 -24 85509.8
    -2 0 -26 326.915
    -2 0 -26 239.801
    -2 0 -28 6299.32
    -2 0 -28 6404.55
    -2 0 -30 15540.4
    -2 0 -32 14539
    -2 0 -34 1066.13
    2 -1 -35 117.3
    2 -1 -35 52.203
    2 1 -35 290.984
    2 -1 -33 1635.27
    2 -1 -33 1899.19
    2 1 -33 1762.36
    2 -1 -31 3687.1
    2 -1 -31 4094.92
    2 1 -31 3573.27
    2 -1 -29 3856.6
    2 1 -29 4190.43
    2 -1 -29 3998.35
    2 1 -27 1743.19
    2 -1 -27 1176.75
    2 -1 -27 1460.04
    2 1 -25 3365.6
    2 -1 -25 3007.94
    2 -1 -25 3314.89
    2 -1 -23 9225.36
    2 1 -23 9746.44
    2 1 -21 11488.2
    2 1 -21 9758.04
    -2 1 21 10368.5
    -2 1 21 9382.01
    2 1 -21 9668.28
    -2 -1 21 9239.26
    -2 -1 21 9083.88
    -2 -1 21 9487.02
    2 1 -21 10054.5
    2 -1 -21 9540.96
    2 -1 -21 9839.43
    2 -1 -21 9234.07
    2 1 -21 10266.9
    -2 -1 19 72442.1
    -2 -1 19 74598.2
    2 1 -19 73691.5
    2 1 -19 75556.4
    2 1 -19 77239.2
    2 -1 -19 75871.3
    -2 1 19 76329.7
    -2 1 19 70032.8
    -2 -1 19 73924
    2 -1 -19 67207
    2 1 -19 68922.1
    2 -1 -19 75424.8
    -2 -1 17 23933.2
    -2 -1 17 24232.8
    -2 1 17 24774.1
    2 -1 -17 23067.6
    -2 1 17 24006.4
    2 -1 -17 23606.3
    2 1 -17 24234.8
    2 1 -17 24507.8
    2 1 -17 22954.2
    2 1 -15 11042.9
    2 -1 -15 7070.73
    2 -1 -15 7181.89
    -2 1 15 6454.61
    -2 -1 15 7684.82
    -2 1 15 7211.93
    2 1 -15 6793.63
    2 1 -15 7758.64
    -2 -1 15 7198.32
    2 -1 -13 53021.4
    -2 1 13 50213.3
    2 1 -13 49154.4
    -2 -1 13 51705.9
    2 -1 -13 50924
    -2 1 13 51516.9
    2 1 -13 51752.1
    -2 -1 13 51822
    2 -1 -11 303626
    2 1 -11 282956
    -2 1 11 291315
    -2 -1 11 285619
    -2 -1 11 284418
    2 1 -11 286641
    2 1 -11 291135
    2 -1 -11 286765
    2 -1 -11 289309
    2 -1 -9 97935.2
    2 -1 -9 101020
    -2 -1 9 98084.2
    2 1 -9 100717
    2 -1 -9 98401.6
    -2 -1 9 99186.8
    2 1 -9 97228.6
    2 1 -9 97115
    -2 1 9 95393.4
    2 -1 -7 7614.15
    -2 1 7 7342.42
    2 1 -7 6717.28
    2 -1 -7 7635.41
    2 1 -7 7034.58
    2 1 -7 6526.35
    -2 -1 7 8840.59
    -2 -1 7 6889.54
    -2 1 7 6769.56
    2 -1 -7 7316.24
    -2 -1 7 6870.81
    2 1 -5 49615.8
    -2 1 5 40996.8
    2 1 -5 46862.7
    2 1 -5 46740.4
    2 -1 -5 48346.2
    -2 1 5 55909
    2 -1 -5 50556.6
    -2 -1 5 48164.4
    -2 1 5 44126.5
    -2 -1 5 47643
    -2 -1 5 55306.4
    -2 -1 5 47515.5
    -2 1 3 16086.4
    2 1 -3 13093.2
    -2 -1 3 11413.6
    2 1 -3 9136.46
    2 1 -3 10971.7
    -2 -1 3 8604.87
    -2 1 3 12741.9
    -2 -1 3 15819.8
    -2 -1 3 10993.8
    2 -1 -3 11050
    -2 -1 3 12952.4
    -2 1 1 129772
    -2 -1 1 106774
    2 -1 1 196294
    2 1 1 177819
    2 1 3 8537.39
    -2 1 -3 7968.53
    -2 -1 -3 8936.93
    -2 1 -3 7977.15
    2 1 3 8760.89
    -2 1 -3 8344.03
    -2 -1 -3 8932.07
    2 -1 3 8104.56
    2 1 3 9078.96
    2 1 3 10183.5
    -2 -1 -3 9195.42
    2 1 5 14042.1
    -2 -1 -5 13685.6
    -2 -1 -5 14147.5
    -2 -1 -5 15330.3
    -2 1 -5 14154.1
    2 -1 5 14103.5
    -2 1 -5 13026.8
    2 1 5 13521.5
    2 -1 5 13426
    -2 1 -5 13685.2
    2 1 5 13838.6
    2 -1 5 14697.3
    2 1 5 11195
    2 -1 7 58003.4
    2 -1 7 57443.5
    2 1 7 58404.2
    -2 1 -7 57206
    -2 -1 -7 60078.2
    -2 1 -7 56556.9
    -2 1 -7 61337.4
    -2 -1 -7 57860.8
    2 1 7 57866.1
    -2 -1 -7 57166.6
    2 -1 7 57227.2
    2 1 7 57361.6
    -2 1 -9 1015.02
    2 1 9 1215.25
    -2 -1 -9 1065.6
    -2 1 -9 878.01
    2 -1 9 972.177
    -2 -1 -9 1101.2
    -2 1 -9 1250.66
    2 1 9 1168.67
    -2 -1 -9 928.81
    2 -1 9 1402.08
    2 1 9 972.508
    2 -1 9 1578.36
    -2 -1 -11 140739
    2 1 11 134820
    -2 1 -11 130038
    2 1 11 130043
    2 -1 11 133099
    -2 -1 -11 126976
    -2 1 -11 132703
    2 -1 11 122127
    2 -1 11 129067
    -2 -1 -11 132001
    2 1 11 134684
    -2 1 -13 892.982
    -2 -1 -13 967.977
    2 1 13 738.199
    -2 1 -13 872.136
    -2 -1 -13 739.398
    2 1 13 1020.25
    2 1 13 1139.28
    2 -1 13 972.565
    2 -1 13 1175.27
    -2 1 -13 1138.33
    2 1 15 36238.3
    -2 -1 -15 33598
    2 1 15 31250.6
    -2 1 -15 33432.4
    2 -1 15 30642.9
    2 -1 15 31971.2
    -2 -1 -15 31676.4
    -2 1 -15 31994.8
    -2 1 -15 32610
    2 1 17 8743.07
    -2 1 -17 8040.19
    -2 1 -17 8111.16
    2 -1 17 8060.7
    -2 1 -17 8429.79
    -2 1 -17 7824.48
    2 1 17 7926.97
    -2 -1 -17 8927.22
    -2 -1 -17 8537.75
    2 -1 17 7671.02
    -2 -1 -17 8207.8
    -2 -1 -19 2676.84
    -2 1 -19 2831.48
    -2 1 -19 2828.42
    -2 1 -19 3276.26
    -2 1 -19 3493.28
    2 -1 19 2772.47
    2 1 19 2690.09
    -2 -1 -19 2595.49
    -2 -1 -19 2667.69
    -2 -1 -19 2029.29
    2 1 19 2641.99
    2 -1 19 2668.64
    -2 -1 -21 12288.1
    2 -1 21 10836.1
    2 1 21 10742.2
    -2 1 -21 11056.9
    2 -1 21 12025.1
    -2 -1 -21 12387.2
    -2 -1 -23 1355.76
    -2 -1 -23 1802.73
    -2 1 -23 2158.64
    -2 -1 -25 1785.84
    -2 -1 -25 1650.76
    -2 1 -25 1279.71
    -2 1 -27 2461.39
    -2 -1 -27 2394.38
    -2 -1 -27 2449.18
    -2 1 -29 7586.84
    -2 -1 -29 6862.63
    -2 -1 -29 6906.52
    -2 1 -31 2303.68
    -2 -1 -31 2534.64
    -2 -1 -31 2820.4
    -2 1 -33 7728.76
    -2 -1 -33 8524.26
    -2 -1 -33 8113.37
    -2 1 -35 299.776
    -2 -1 -35 463.145
    2 -2 -36 131.287
    2 -2 -36 495.764
    2 2 -36 153.752
    2 2 -34 461.205
    2 -2 -34 721.215
    2 -2 -34 706.546
    2 -2 -32 14434.4
    2 2 -32 15228.3
    2 -2 -32 15577.6
    2 -2 -30 5688.41
    2 2 -30 5837.57
    2 -2 -30 5589.51
    2 -2 -28 487.301
    2 2 -28 584.61
    2 -2 -28 690.009
    2 2 -26 13392.3
    2 -2 -26 13689
    -2 -2 24 61147.5
    2 2 -24 58453.7
    2 -2 -24 60174
    -2 -2 22 734.196
    2 2 -22 770.366
    2 -2 -22 876.151
    -2 -2 20 19582.8
    2 2 -20 19032.3
    2 -2 -20 18511.6
    -2 2 20 22265.7
    2 -2 -20 18898.8
    2 2 -20 18436.3
    -2 -2 20 18933.2
    -2 -2 20 18324.7
    2 -2 -20 19227
    2 2 -20 18569.5
    2 -2 -20 18512.6
    -2 2 20 17401.2
    2 2 -18 27122.5
    -2 -2 18 22455.3
    -2 -2 18 22182.8
    2 2 -18 21474.2
    2 2 -18 21529
    2 -2 -18 21140.6
    2 -2 -18 20805.5
    2 -2 -18 21001.5
    -2 2 18 23012.5
    2 -2 -18 20762.8
    -2 2 18 21421.8
    2 2 -18 21213.5
    -2 -2 18 22170.2
    2 -2 -16 9854.84
    -2 -2 16 10285.9
    -2 2 16 9053.61
    2 2 -16 10510.4
    2 2 -16 9907.47
    -2 2 16 10482
    2 2 -16 11082.3
    -2 -2 16 9662.52
    2 -2 -16 9882.57
    2 2 -14 172.404
    -2 2 14 -235.138
    2 -2 -14 227.536
    2 2 -14 188.589
    2 -2 -14 614.502
    -2 -2 14 323.32
    -2 -2 14 283.421
    2 2 -14 82.9434
    -2 2 14 76.507
    2 2 -12 80256.5
    -2 -2 12 75503.9
    -2 -2 12 78564.2
    2 -2 -12 81034.6
    2 -2 -12 78408.6
    2 2 -12 78456.4
    -2 2 12 71928.2
    2 2 -12 78993.4
    -2 2 12 73681.8
    -2 -2 12 82500.7
    2 -2 -10 21442.9
    -2 -2 10 22417.2
    2 -2 -10 24033.6
    2 -2 -10 21753.8
    2 2 -10 23453.7
    2 2 -10 22093
    -2 -2 10 21813.7
    2 2 -10 21691.1
    -2 -2 10 21990.4
    2 2 -10 21398.9
    -2 2 10 19940.8
    -2 2 10 19999.3
    2 -2 -8 32561.7
    2 2 -8 29324.4
    -2 2 8 29217.2
    2 2 -8 29820.1
    -2 2 8 24472.7
    -2 -2 8 30685.3
    2 2 -8 30917.4
    -2 2 8 35037.5
    -2 -2 8 29682.9
    -2 -2 8 32798.2
    2 2 -8 29256
    2 -2 -8 31677.5
    2 -2 -8 31038.2
    -2 -2 6 32061.4
    -2 -2 6 25257.5
    -2 -2 6 25406.3
    2 2 -6 25028
    -2 2 6 31095.9
    -2 -2 6 29000.5
    2 -2 -6 25841.5
    2 2 -6 26624.8
    -2 2 6 34451.8
    -2 -2 6 25523.5
    2 -2 -6 24469.7
    2 2 -6 25001.6
    -2 2 6 27451
    2 2 -6 24303.1
    -2 2 4 9935.53
    2 -2 -4 11675.2
    2 -2 -4 9327.16
    2 -2 -4 7779.9
    -2 -2 4 10116.2
    -2 2 4 8581.94
    -2 -2 4 6189.36
    2 2 -4 5997.9
    -2 -2 4 7598.87
    2 2 -4 6108.85
    -2 -2 4 8835.83
    2 2 -4 6449.58
    2 2 -4 9766.34
    2 2 -2 4863.75
    -2 -2 2 5117.12
    2 -2 -2 4873.73
    -2 -2 2 4829.05
    -2 2 2 4630.57
    2 2 -2 4689.7
    -2 -2 2 4488.25
    2 2 -2 4789.75
    -2 2 2 4768.21
    -2 2 2 4584.35
    -2 -2 2 4929.09
    2 2 -2 4556.28
    -2 2 0 28316.9
    -2 -2 0 27599.8
    2 -2 0 29098.4
    2 2 0 28421.1
    -2 -2 0 28234.1
    -2 2 0 27933.6
    2 2 0 28738.7
    2 2 0 28021.3
    -2 -2 0 31552.9
    -2 2 0 28511.7
    -2 2 0 28636.3
    -2 2 -2 52776.6
    -2 -2 -2 50640.1
    -2 2 -2 54001.5
    -2 2 -2 54848.2
    2 -2 2 54473.1
    2 2 2 53218.6
    -2 2 -2 50691.3
    2 2 2 52006.9
    -2 -2 -2 55524.7
    2 2 2 53315.2
    2 -2 2 52350.1
    2 2 2 54549.3
    -2 -2 -2 53501.7
    2 2 4 238.05
    -2 2 -4 190.917
    2 -2 4 410.457
    -2 2 -4 215.107
    2 -2 4 320.017
    -2 -2 -4 637.479
    -2 2 -4 136.265
    2 2 4 234.334
    -2 -2 -4 627.518
    2 2 4 302.231
    2 2 4 300.597
    -2 2 -4 152.099
    -2 2 -6 45557.3
    -2 -2 -6 42371.8
    2 -2 6 45660.9
    -2 2 -6 46599.6
    2 2 6 45630.3
    -2 2 -6 45382.2
    -2 -2 -6 46198.8
    2 -2 6 47366.3
    -2 -2 -6 46123.8
    2 2 6 45227.5
    -2 2 -6 44746.4
    2 2 6 49131.3
    -2 -2 -8 58898.2
    2 2 8 58396.3
    -2 -2 -8 59484.6
    2 -2 8 58487.6
    2 2 8 63408.5
    -2 2 -8 56788.1
    -2 2 -8 57051.2
    -2 2 -8 58225.4
    2 -2 8 65019.1
    -2 -2 -8 62382.7
    2 -2 8 56351.9
    -2 2 -8 56887.3
    -2 -2 -10 59779.5
    2 -2 10 55378.4
    -2 2 -10 55348.4
    2 2 10 56158.4
    2 -2 10 54479.6
    -2 -2 -10 54064.7
    -2 2 -10 56256.6
    -2 -2 -10 53110.7
    2 2 10 58103.7
    -2 2 -10 59406.4
    -2 2 -12 113046
    -2 -2 -12 119459
    2 2 12 116871
    2 -2 12 108653
    -2 2 -12 105060
    2 -2 12 107753
    2 2 12 106855
    -2 -2 -12 109872
    -2 -2 -12 107318
    2 2 12 94997.6
    -2 2 -12 107876
    2 -2 14 108035
    2 2 14 110131
    -2 2 -14 111272
    -2 -2 -14 104011
    2 2 14 118186
    -2 2 -14 111999
    -2 2 -14 107041
    -2 -2 -14 108630
    2 2 14 97848.4
    2 -2 14 109965
    2 -2 16 6892.22
    -2 -2 -16 7337.06
    -2 2 -16 6271.98
    2 2 16 8013.92
    -2 -2 -16 6824.29
    -2 2 -16 6618.91
    -2 -2 -16 6779.26
    2 -2 16 6597.01
    2 2 16 6227.16
    -2 2 -16 6331.21
    -2 2 -16 6989.1
    2 2 18 32597.6
    -2 2 -18 32702.5
    -2 -2 -18 33073.3
    2 -2 18 33134.8
    -2 2 -18 33455
    -2 -2 -18 33932.8
    2 -2 18 32231.1
    -2 -2 -18 33003.8
    2 -2 18 32249.5
    -2 -2 -18 32881.9
    2 2 18 32451.9
    -2 2 -18 32863.3
    -2 -2 -20 52553.6
    -2 -2 -20 49807
    -2 2 -20 51377.2
    -2 -2 -20 53136.6
    2 2 20 49219.7
    2 -2 20 54062.3
    2 -2 20 55311.4
    -2 -2 -20 52182.8
    -2 -2 -20 54498.2
    -2 -2 -22 22611.4
    -2 -2 -22 21522.2
    -2 2 -22 22504.7
    -2 -2 -24 1628.85
    -2 -2 -24 1531.23
    -2 2 -24 1563.39
    -2 -2 -26 12205.9
    -2 2 -26 13252.2
    -2 -2 -26 13946.8
    -2 2 -28 11088.7
    -2 -2 -28 9284.61
    -2 -2 -28 10328.1
    -2 -2 -30 233.523
    -2 -2 -30 37.0556
    -2 2 -30 128.726
    -2 2 -32 826.366
    -2 -2 -32 573.368
    -2 -2 -32 737.943
    -2 -2 -34 1573.75
    -2 2 -34 1535.05
    -2 -2 -34 1469.81
    2 3 -35 1197.17
    2 -3 -35 1145.54
    2 3 -33 4379.72
    2 -3 -33 4542.65
    2 -3 -31 1728.33
    2 3 -31 2127.85
    2 -3 -31 1676.29
    2 -3 -29 14939.9
    2 3 -29 15050.5
    2 -3 -29 15492.5
    2 -3 -27 1492.66
    2 3 -27 1505.79
    2 3 -25 4345.38
    2 -3 -25 4028.28
    -2 -3 25 4416.7
    2 -3 -25 4200.53
    2 -3 -23 25187.7
    2 -3 -23 24191
    2 3 -23 23634.3
    -2 -3 21 54409.4
    2 -3 -21 54935.6
    2 3 -21 52510.1
    -2 -3 19 11057.6
    2 -3 -19 12388.1
    2 3 -19 11863.7
    -2 -3 19 10608
    2 -3 -19 12880.5
    2 -3 -19 13223
    2 3 -19 12525.5
    2 3 -19 12455.7
    -2 3 19 10884.9
    2 -3 -19 13856.1
    -2 -3 17 3643.93
    2 -3 -17 3306.99
    2 3 -17 3659.83
    2 -3 -17 3764.91
    -2 -3 17 3945.08
    2 -3 -17 3603.4
    -2 3 17 2840.2
    2 3 -17 3977.15
    -2 3 17 2818.74
    2 -3 -17 3367.18
    2 3 -17 3417.65
    2 3 -17 3675.24
    2 -3 -15 97567.5
    2 3 -15 90730.4
    2 -3 -15 95150.3
    2 3 -15 96224.5
    2 3 -15 91894.5
    -2 3 15 89590.7
    2 -3 -15 98421
    -2 -3 15 96405.8
    -2 -3 15 97651.9
    -2 3 15 83555.2
    -2 -3 13 30661.6
    2 -3 -13 33760.1
    2 3 -13 28120.4
    -2 3 13 30755.3
    2 3 -13 29682.2
    2 3 -13 28939.1
    -2 3 13 28266
    2 -3 -13 33766.4
    -2 -3 13 30992.4
    2 3 -11 21198.8
    2 3 -11 22139.3
    2 -3 -11 21242.7
    -2 3 11 18876.3
    2 -3 -11 20906.5
    -2 -3 11 23017.5
    -2 -3 11 21206.6
    -2 3 11 22641.3
    2 3 -11 21936.4
    2 -3 -11 20907.4
    2 -3 -9 438.909
    -2 3 9 356.001
    2 -3 -9 353.886
    2 -3 -9 480.727
    -2 -3 9 278.977
    2 3 -9 405.21
    -2 3 9 414.496
    2 3 -9 353.913
    2 3 -9 165.89
    -2 -3 9 383.753
    -2 3 9 566.926
    -2 -3 9 324.239
    -2 -3 9 466.724
    2 3 -9 424.604
    -2 -3 9 78.9823
    -2 3 7 4844.03
    -2 -3 7 5632.49
    2 -3 -7 5523.53
    2 3 -7 5627.73
    2 3 -7 6058.66
    2 3 -7 5784.22
    -2 3 7 5461.62
    -2 -3 7 5458.97
    -2 -3 7 4971.25
    2 -3 -7 5450.67
    -2 -3 7 5709.87
    -2 -3 7 5847.67
    -2 3 7 5528.42
    2 3 -7 5439.16
    2 -3 -5 4323.52
    -2 -3 5 5034.51
    2 3 -5 3077.81
    -2 3 5 2795.27
    2 3 -5 810.942
    -2 -3 5 2426.51
    2 -3 -5 2014.52
    -2 -3 5 5087.03
    -2 3 5 2491.77
    2 -3 -5 6029.11
    -2 3 5 9377.88
    -2 -3 5 885.532
    2 3 -5 1091.75
    -2 -3 3 13966.5
    -2 -3 3 15067.1
    -2 -3 3 14971.3
    2 3 -3 14679.7
    2 3 -3 14242.7
    2 -3 -3 14053.1
    2 3 -3 13930.2
    -2 3 3 13366.2
    2 3 -3 14097.9
    -2 3 3 13588.6
    -2 -3 3 13754.7
    -2 3 3 13695.8
    2 -3 -3 15577.9
    -2 3 1 40205.3
    2 3 -1 38950.8
    2 3 -1 40227.5
    -2 -3 1 38110.8
    2 3 -1 40045.8
    -2 3 1 39940.2
    2 3 -1 39412.3
    2 -3 -1 40449.9
    -2 3 1 38706.3
    -2 -3 1 38869.4
    -2 -3 -1 20726.4
    -2 3 -1 18440.2
    -2 -3 -1 20245.1
    -2 -3 -1 19345.5
    -2 3 -1 17845.4
    -2 3 -1 18420.5
    -2 3 -1 18616.3
    2 -3 1 18518.7
    2 3 1 20270.2
    -2 3 -1 17778.6
    2 3 1 19151.9
    2 3 1 21147.4
    2 3 1 20752.6
    -2 -3 -3 98914
    2 3 3 131874
    -2 3 -3 132300
    2 3 3 87918.7
    2 3 3 131737
    -2 3 -3 127499
    2 -3 3 130218
    2 3 3 129957
    2 3 3 131607
    -2 3 -3 124011
    -2 -3 -3 125176
    -2 -3 -3 142532
    2 -3 3 125462
    -2 3 -3 128908
    2 3 5 39058.8
    -2 3 -5 42602.3
    2 -3 5 45610.3
    -2 3 -5 43318.5
    -2 3 -5 44415.1
    2 -3 5 41926.6
    2 3 5 41564.5
    -2 -3 -5 42986
    2 -3 5 43623.1
    2 3 5 43581.8
    2 3 5 42249.7
    -2 -3 -5 44402.4
    -2 3 -5 43944.4
    2 3 5 43670
    -2 -3 -7 5074.65
    -2 3 -7 5020.24
    -2 3 -7 4886.21
    2 3 7 4357.74
    2 3 7 4632.67
    2 3 7 4848.46
    2 -3 7 6332.32
    -2 3 -7 5496.31
    -2 -3 -7 5395.03
    2 -3 7 5230.23
    -2 3 -7 4973.3
    -2 -3 -7 5411.26
    -2 -3 -9 47492.1
    2 -3 9 44243.3
    -2 3 -9 44155.5
    -2 -3 -9 46416.8
    -2 -3 -9 46339.7
    -2 3 -9 44437.2
    2 3 9 46549.2
    2 3 9 48169.2
    -2 3 -9 44197.4
    -2 3 -11 261220
    -2 3 -11 263801
    2 3 11 266978
    2 3 11 278673
    -2 -3 -11 276763
    2 -3 11 257103
    -2 -3 -11 266766
    2 -3 11 256469
    -2 -3 -11 255837
    -2 3 -11 259442
    2 3 13 32345
    -2 3 -13 31762.9
    -2 -3 -13 29619.1
    2 3 13 29717.5
    -2 3 -13 30050.6
    2 3 13 29868.2
    2 -3 13 29749.1
    -2 -3 -13 31138.8
    -2 3 -13 31141.1
    2 -3 13 30352.3
    -2 -3 -13 29482.5
    -2 3 -15 404.804
    2 3 15 1106.51
    2 3 15 435.098
    2 3 15 868.002
    2 -3 15 1054.05
    -2 -3 -15 957.57
    -2 3 -15 780.139
    -2 3 -15 719.122
    -2 -3 -15 1007.46
    2 -3 15 732.042
    -2 -3 -15 772.414
    -2 3 -15 786.963
    -2 -3 -15 977.939
    2 3 17 58644.9
    -2 3 -17 59023
    2 -3 17 56784.7
    -2 -3 -17 61127.3
    2 -3 17 59872.6
    -2 3 -17 59399.6
    -2 -3 -17 61840.8
    2 -3 17 57102.8
    -2 -3 -17 58163.5
    -2 -3 -17 59230.3
    -2 3 -17 57564
    2 3 17 56769.4
    -2 -3 -19 77201.4
    2 -3 19 83581.3
    -2 -3 -19 78919.8
    -2 3 -19 80649.9
    2 -3 19 80643.1
    -2 3 -19 83186.2
    -2 -3 -19 78001.3
    -2 -3 -21 23566.9
    -2 -3 -21 24341.8
    2 -3 21 22338.8
    -2 3 -21 22186.2
    -2 -3 -23 7931.82
    -2 3 -23 7369.73
    -2 -3 -23 7861.8
    -2 -3 -25 2623.19
    -2 3 -25 2254.54
    -2 -3 -27 -52.3492
    -2 3 -27 123.2
    -2 3 -29 6692.24
    -2 -3 -29 7175.85
    -2 3 -31 1499.24
    -2 -3 -31 1567.47
    -2 -3 -33 687.093
    -2 3 -33 544.086
    2 -4 -34 1630.15
    2 4 -34 1684.83
    2 4 -32 2126.07
    2 -4 -32 2479.42
    2 4 -30 4298.94
    2 -4 -30 4278.55
    2 -4 -28 2705.13
    2 4 -28 2899.69
    -2 -4 28 3237.85
    2 -4 -26 120.582
    2 4 -26 89.8157
    -2 -4 26 74.385
    2 -4 -26 -57.4325
    2 -4 -24 1486.32
    2 -4 -24 2480.58
    -2 -4 24 1720.8
    2 4 -24 1609.17
    2 4 -22 7807.46
    2 -4 -22 8372.64
    2 -4 -22 7814.23
    -2 -4 20 9478.73
    2 -4 -20 9664.56
    2 -4 -20 10616.4
    2 4 -20 9589.46
    2 4 -18 8797.14
    2 -4 -18 9753.63
    2 4 -18 7459.74
    2 4 -18 9087.42
    2 4 -18 8809.95
    -2 4 18 6899.09
    2 -4 -18 9827.85
    -2 -4 18 8185.97
    -2 -4 16 8634.52
    2 -4 -16 6394.59
    2 -4 -16 6373
    -2 4 16 6007.79
    2 4 -16 6893.25
    2 4 -16 7286.31
    -2 -4 16 7384.4
    -2 4 16 6495.34
    2 -4 -16 6609.26
    -2 -4 16 7106.82
    2 4 -16 7225.97
    2 -4 -16 4971.36
    2 4 -16 7534.16
    -2 4 14 12655
    2 4 -14 12283.8
    -2 -4 14 12387.6
    2 -4 -14 12864.5
    2 4 -14 11803.8
    -2 -4 14 11724.3
    2 4 -14 11408.1
    -2 -4 14 10771.8
    2 -4 -14 12691.4
    -2 4 14 12911.4
    2 -4 -14 13106.3
    2 4 -12 2819.03
    -2 -4 12 2576.4
    -2 4 12 3919.57
    2 -4 -12 4108.96
    2 4 -12 2840.1
    -2 4 12 3807.55
    -2 -4 12 2945.02
    2 -4 -12 3553.17
    2 4 -12 2765.83
    -2 4 10 35003.2
    -2 -4 10 38218.5
    2 4 -10 38253.5
    2 4 -10 39499.8
    2 -4 -10 39621.1
    2 -4 -10 37533.9
    2 -4 -10 37531.1
    2 4 -10 39088.1
    -2 4 10 37909.3
    -2 -4 10 37157.2
    -2 4 8 15954.7
    2 4 -8 18404.9
    -2 4 8 18233.2
    -2 -4 8 18379.9
    2 -4 -8 18220.8
    2 4 -8 18344.7
    2 4 -8 18847.7
    -2 -4 8 18288.2
    2 -4 -8 19105.3
    -2 4 6 7286.59
    2 4 -6 5788.9
    -2 -4 6 6062.32
    -2 4 6 7442.8
    2 4 -6 6173.8
    2 -4 -6 6423.62
    -2 4 6 5795.22
    -2 -4 6 6291.01
    -2 -4 6 6579.18
    -2 -4 6 5421.28
    2 4 -6 5655.05
    2 -4 -6 5636.52
    2 -4 -4 2719.12
    2 4 -4 2076.12
    2 -4 -4 2616.21
    2 4 -4 2049.08
    2 4 -4 1967.39
    -2 4 4 2385.53
    -2 -4 4 2523.63
    -2 4 4 2058.98
    -2 -4 4 2622.8
    -2 -4 4 2386.01
    -2 4 4 1978.41
    -2 -4 4 2379.26
    -2 4 2 66957
    -2 4 2 66605.2
    -2 4 2 64339.6
    -2 -4 2 66257.5
    2 4 -2 65326.3
    2 -4 -2 74051.9
    -2 -4 2 68537.1
    2 -4 -2 65930
    2 4 -2 68810.9
    2 4 -2 67871.8
    2 4 0 5286.19
    -2 -4 0 5419.76
    -2 4 0 6502.73
    2 4 0 5042.65
    -2 4 0 6301.65
    -2 4 0 6096.71
    -2 4 0 6438.18
    2 4 0 5756.16
    -2 -4 0 5990.29
    -2 -4 0 5674.62
    2 4 0 5180.45
    2 -4 0 6295.05
    -2 4 -2 71560.7
    -2 4 -2 75200.4
    -2 4 -2 70831.2
    -2 4 -2 72341.1
    -2 -4 -2 72242.3
    -2 4 -2 73303.3
    -2 -4 -2 73638.5
    2 4 2 73748.7
    2 4 2 73325.1
    2 4 2 69416.4
    2 4 2 73847.5
    2 -4 2 75997.2
    -2 4 -4 14575.9
    2 -4 4 13800.1
    2 4 4 13044.3
    -2 -4 -4 9671.08
    2 4 4 13768.1
    -2 4 -4 13615.6
    2 4 4 12632.7
    -2 4 -4 13868.2
    -2 4 -4 14948.4
    2 4 4 8305.05
    -2 -4 -4 13599.6
    2 -4 4 14109.4
    -2 4 -6 2099.32
    2 -4 6 2076.16
    2 4 6 1337.26
    2 4 6 1599.95
    -2 4 -6 1972.85
    -2 -4 -6 1118.89
    2 4 6 1796.54
    2 4 6 1080.6
    2 -4 6 1701.42
    -2 4 -6 1786.62
    -2 -4 -8 23557
    2 -4 8 23000.7
    2 4 8 24933.4
    2 -4 8 24207.8
    -2 4 -8 22750.8
    2 4 8 23600.7
    -2 4 -8 23984.3
    2 4 8 21280.8
    -2 4 -8 24061.4
    -2 -4 -10 17726.9
    2 4 10 18411.4
    -2 4 -10 19414.8
    -2 4 -10 19127.6
    -2 4 -10 18278.5
    2 4 10 18418.4
    -2 -4 -10 18276.2
    2 -4 10 17246.9
    2 -4 10 19386.5
    2 -4 12 1396.23
    -2 -4 -12 1360.17
    -2 4 -12 1671.06
    2 -4 12 1059.1
    2 -4 12 1564.82
    2 4 12 2380.83
    -2 4 -12 1357.65
    -2 -4 -12 1635.81
    2 -4 12 1667.79
    -2 4 -12 1707.94
    -2 -4 -12 1660.52
    -2 -4 -14 1212.22
    2 4 14 872.416
    -2 -4 -14 1136.19
    -2 -4 -14 1255.48
    2 -4 14 1415.97
    -2 4 -14 1522.66
    -2 -4 -14 1254.81
    2 -4 14 1137.05
    -2 4 -14 1732.87
    -2 4 -14 1197.67
    -2 4 -14 1465.85
    2 -4 14 1452.14
    2 -4 16 4360.63
    -2 4 -16 4553.48
    -2 4 -16 4592.42
    2 -4 16 4715.49
    2 4 16 4379.6
    2 4 16 4532.9
    -2 -4 -16 4299.58
    -2 -4 -16 4308.77
    -2 -4 -16 4083.32
    -2 4 -16 4403.2
    -2 -4 -16 3990.65
    -2 -4 -18 13951.7
    -2 4 -18 13475.7
    -2 -4 -18 14316.7
    -2 4 -18 12288.2
    -2 -4 -18 14157.7
    -2 -4 -18 13589.1
    -2 -4 -20 26300.7
    -2 -4 -20 26983.6
    -2 4 -20 25586.5
    -2 4 -22 280.957
    -2 -4 -22 192.249
    -2 -4 -24 3303.07
    -2 -4 -24 3290.89
    -2 4 -24 3549.02
    -2 -4 -26 105.624
    -2 4 -26 190.025
    -2 -4 -26 86.5599
    -2 4 -28 349.184
    -2 -4 -28 516.579
    -2 -4 -30 3967.24
    -2 4 -30 3945.21
    -2 -4 -32 2642.67
    -2 4 -32 3058.18
    -2 -5 33 1097.19
    2 -5 -33 1652.53
    2 5 -33 1663.28
    2 5 -31 4217.59
    -2 -5 31 3056.45
    2 -5 -31 4236.97
    2 -5 -29 286.908
    2 5 -29 653.98
    2 -5 -29 300.148
    2 -5 -27 1398.69
    2 -5 -27 1444.49
    2 5 -27 1732.23
    2 5 -25 1526.45
    2 -5 -25 1430.21
    -2 -5 25 2130.28
    2 -5 -25 1373.8
    2 -5 -23 75.7761
    2 -5 -23 100.473
    2 5 -23 155.173
    2 -5 -21 7170.98
    2 -5 -21 7851.79
    2 -5 -19 26915.9
    2 -5 -19 26089.5
    2 -5 -17 961.653
    2 -5 -17 902.553
    -2 -5 17 1504.35
    2 -5 -17 719.824
    -2 -5 17 1439.65
    2 -5 -15 1182.46
    2 5 -15 50.6483
    2 -5 -15 492.967
    2 -5 -15 642.094
    -2 5 15 508.651
    -2 5 15 -10.9069
    2 5 -15 391.985
    2 -5 -15 1198.04
    -2 -5 15 139.04
    -2 -5 15 -237.146
    -2 -5 15 665.763
    2 -5 -13 18658.5
    -2 -5 13 20343.4
    -2 -5 13 18227.9
    -2 5 13 19657.4
    2 5 -13 18232.2
    2 -5 -13 20970.8
    2 -5 -13 18670.9
    2 -5 -13 18930.7
    -2 5 13 19714.4
    2 5 -13 20038.1
    -2 -5 13 19062.4
    2 -5 -13 17879.8
    -2 -5 13 24738.6
    -2 -5 11 52840.1
    2 5 -11 54973.1
    2 5 -11 52910.8
    -2 -5 11 54059.5
    -2 5 11 55119.7
    2 -5 -11 56190.3
    2 -5 -11 57857.9
    -2 -5 11 57188.4
    -2 -5 11 51735.6
    -2 5 11 56537.5
    2 -5 -11 53278
    2 5 -9 191.55
    -2 5 9 242.088
    2 -5 -9 280.969
    -2 5 9 81.0941
    -2 -5 9 148.058
    -2 -5 9 455.764
    2 5 -9 189.769
    -2 5 9 40.7813
    2 -5 -9 63.5658
    -2 -5 7 220389
    2 -5 -7 241507
    -2 5 7 218203
    2 5 -7 212523
    -2 5 7 219852
    -2 -5 7 221807
    2 5 -7 222191
    2 -5 -7 221917
    2 5 -7 232052
    -2 5 7 204254
    -2 5 5 192315
    2 -5 -5 197341
    -2 5 5 198245
    2 5 -5 205524
    2 5 -5 188598
    -2 -5 5 188768
    2 5 -5 195145
    -2 -5 5 186686
    2 5 -3 3459.24
    -2 -5 3 3569.81
    -2 5 3 4466.12
    2 -5 -3 4834
    2 -5 -3 4515.53
    2 5 -3 3798.14
    -2 -5 3 3555.3
    2 5 -3 3382.4
    -2 5 3 4589.93
    -2 -5 1 64101.1
    -2 -5 1 59614.3
    2 5 -1 60584.5
    -2 5 1 62229.3
    -2 5 1 60831
    -2 5 1 60506.5
    2 5 -1 62699.6
    2 -5 -1 60854.7
    2 5 -1 64210.9
    2 -5 -1 66466.4
    -2 -5 -1 34864
    -2 5 -1 31923.4
    -2 -5 -1 30480.3
    2 -5 1 31176.8
    2 5 1 30658.5
    -2 5 -1 30350.5
    2 -5 1 33868.6
    -2 5 -1 30664.2
    2 5 1 31314.7
    2 5 1 32377.1
    -2 5 -1 32096.7
    2 5 3 2922.27
    -2 -5 -3 2174.03
    -2 5 -3 2431.13
    2 5 3 2649.56
    -2 5 -3 2825.29
    2 -5 3 2708.38
    -2 5 -3 2524.05
    2 5 3 2782.7
    -2 5 -3 2952.06
    2 5 3 2205.35
    -2 -5 -3 2768.06
    2 5 5 1167.63
    2 -5 5 1107.63
    -2 5 -5 1121.6
    2 5 5 759.364
    -2 5 -5 1043.36
    -2 -5 -5 1533.79
    2 5 5 962.288
    -2 5 -5 1063.77
    -2 5 -7 68243.1
    2 5 7 66919.2
    -2 5 -7 70251.7
    2 -5 7 69843
    -2 5 -7 65398.8
    2 5 7 68565.5
    -2 -5 -7 70705.2
    2 5 9 49327.2
    -2 5 -9 53903.4
    -2 5 -9 50756
    -2 -5 -9 53475.6
    2 -5 9 52929.6
    -2 -5 -9 51617.3
    2 -5 9 52235.1
    -2 -5 -9 51286.2
    2 5 9 44270.4
    2 -5 9 51342.8
    -2 -5 -11 176.839
    2 5 11 152.36
    -2 5 -11 263.686
    -2 -5 -11 -118.326
    2 5 11 236.018
    -2 -5 -11 151.126
    -2 5 -11 109.928
    2 -5 11 597.306
    2 -5 11 88.4319
    2 -5 13 4738.51
    -2 -5 -13 4160.29
    2 -5 13 6930.79
    2 5 13 4480.31
    -2 -5 -13 4040.02
    2 5 13 3537.63
    2 -5 13 4332.63
    -2 5 -13 4509.45
    -2 -5 -13 4863.65
    -2 5 -13 3945.12
    -2 -5 -13 5114.6
    -2 5 -13 4232.32
    -2 -5 -15 7401.47
    2 5 15 7136.37
    -2 -5 -15 7520.66
    -2 -5 -15 7989.51
    -2 5 -15 7847.22
    -2 -5 -15 7384.2
    -2 -5 -17 4756.43
    -2 -5 -17 4431.56
    -2 5 -17 4635.77
    -2 5 -19 14454.8
    -2 -5 -19 14194.9
    -2 -5 -19 14264.2
    -2 -5 -19 14678.8
    -2 -5 -21 9805.94
    -2 -5 -21 9968.38
    -2 5 -21 9840.04
    -2 -5 -23 -32.0544
    -2 -5 -23 115.142
    -2 5 -23 56.267
    -2 -5 -25 5169.19
    -2 -5 -25 5372.1
    -2 5 -25 5283.55
    -2 -5 -27 4060.84
    -2 5 -27 3619.72
    -2 -5 -27 3661.78
    -2 -5 -29 190.557
    -2 -5 -29 226.682
    -2 5 -29 430.206
    -2 5 -31 5417.8
    -2 -5 -31 5232.3
    -2 5 -33 9102.87
    2 -6 -32 543.355
    2 -6 -30 19.8955
    -2 -6 30 39.3229
    2 -6 -30 129.569
    -2 -6 28 323.98
    2 -6 -28 72.7467
    2 -6 -28 -28.83
    -2 -6 26 -241.722
    2 -6 -26 104.632
    2 -6 -26 79.2784
    2 -6 -24 81.0252
    2 -6 -24 -33.1368
    -2 -6 24 -310.8
    2 -6 -22 903.932
    2 -6 -22 1055.12
    2 -6 -20 14056.2
    2 -6 -20 13417.3
    2 -6 -18 49.7381
    -2 -6 18 246.853
    2 -6 -18 83.7592
    2 -6 -16 1398.14
    2 -6 -16 1878.95
    -2 -6 14 600.131
    -2 -6 14 1080.87
    2 -6 -14 595.057
    2 -6 -14 726.013
    -2 -6 14 361.743
    2 6 -12 458.47
    -2 -6 12 372.106
    -2 -6 12 675.39
    2 -6 -12 687.087
    2 -6 -12 703.483
    2 -6 -12 939.519
    -2 -6 12 921.508
    2 6 -12 215.436
    -2 -6 12 591.639
    -2 6 12 688.891
    -2 -6 12 456.587
    2 -6 -10 66321.9
    -2 -6 10 72533.8
    -2 6 10 68375.7
    2 -6 -10 68602.3
    2 6 -10 71323
    2 6 -10 68157.8
    -2 -6 10 69614.3
    -2 6 10 67018.6
    -2 -6 10 68366.7
    -2 6 10 69957.4
    2 -6 -10 69455.1
    2 6 -8 34523.6
    -2 6 8 37033.8
    -2 -6 8 35073.6
    -2 -6 8 34321.9
    -2 -6 8 30319.7
    2 -6 -8 43239.6
    2 -6 -8 37330.1
    -2 -6 8 33997.4
    2 6 -8 33437.7
    2 -6 -8 36476.8
    -2 -6 8 33391.8
    -2 6 8 36704
    -2 6 8 32810.8
    2 -6 -8 36220.2
    -2 -6 6 2921.37
    -2 6 6 3209.39
    2 6 -6 2998.71
    -2 -6 6 3000.71
    -2 6 6 3235.9
    -2 -6 6 2877.45
    2 -6 -6 3239.79
    -2 6 6 3600.84
    2 -6 -6 3375.57
    2 6 -6 3025.06
    2 -6 -6 3676.92
    -2 -6 6 3234.59
    2 -6 -4 16292.5
    -2 -6 4 15641.4
    2 -6 -4 17455.9
    2 6 -4 17211.4
    2 6 -4 15788.8
    -2 -6 4 15313.9
    -2 -6 4 15494.2
    2 -6 -4 15080.2
    2 6 -4 16499.6
    -2 6 4 15502.8
    -2 6 4 15211.1
    2 -6 -2 76314.4
    2 6 -2 75266
    -2 -6 2 74622
    -2 -6 2 74900.6
    2 -6 -2 80304.7
    -2 6 2 77692.6
    2 -6 -2 74720.9
    -2 -6 2 75829.5
    2 6 -2 77686.7
    -2 6 2 74494.7
    2 -6 0 5225.53
    2 -6 0 5202.44
    -2 -6 0 3901.38
    -2 6 0 4694.18
    -2 6 0 4384.98
    -2 -6 0 4277.47
    2 -6 0 4882.4
    -2 -6 0 4054.45
    2 6 0 3997.51
    2 6 0 4075.17
    2 -6 2 305.043
    -2 -6 -2 241.497
    -2 6 -2 120.408
    -2 -6 -2 358.041
    2 6 2 114.564
    2 -6 2 32.2137
    -2 -6 -2 492.162
    2 6 2 -0.35715
    2 -6 2 288.965
    -2 6 -2 -56.7721
    -2 -6 -4 706.437
    -2 -6 -4 274.25
    -2 6 -4 456.271
    2 -6 4 454.143
    2 -6 4 434.533
    2 -6 4 915.76
    2 6 4 466.997
    -2 6 -4 362.781
    2 -6 4 788.392
    -2 -6 -4 491.126
    -2 6 -4 243.297
    2 6 4 622.923
    -2 6 -6 64.5412
    2 -6 6 152.871
    2 6 6 123.914
    -2 -6 -6 95.0138
    2 -6 6 111.087
    -2 -6 -6 -45.4582
    -2 6 -6 -105.095
    2 6 6 -51.1625
    -2 -6 -6 13.7827
    -2 6 -6 41.1605
    2 -6 6 213.443
    -2 6 -8 19504.8
    -2 6 -8 19336.5
    2 -6 8 19574.5
    -2 -6 -8 19400
    -2 -6 -8 20257.1
    2 -6 8 19301.8
    2 6 8 15354
    2 6 8 20397.8
    -2 6 -8 19523.8
    -2 -6 -8 20492.1
    -2 6 -10 11281.5
    -2 -6 -10 12044.7
    2 6 10 10925.3
    -2 -6 -10 11236.6
    2 -6 10 11791.8
    2 -6 10 11324.6
    2 6 10 10958.9
    -2 -6 -10 11352.1
    -2 6 -10 11056.4
    -2 6 -10 11559.2
    -2 -6 -12 1713.61
    -2 -6 -12 1821.06
    2 -6 12 2783.7
    2 -6 12 2016.32
    2 6 12 1155.08
    -2 -6 -12 1681.69
    -2 6 -12 1655.92
    -2 -6 -14 110.067
    -2 -6 -14 190.224
    -2 -6 -16 2851.1
    -2 -6 -16 4173.85
    -2 -6 -18 1020.16
    -2 -6 -18 661.729
    -2 -6 -20 214.568
    -2 -6 -20 635.995
    2 -6 20 770.142
    -2 -6 -20 704.796
    -2 -6 -22 2369.87
    -2 -6 -22 1977.57
    -2 -6 -24 1616.23
    -2 -6 -24 1798.99
    -2 -6 -26 187.344
    -2 -6 -26 378.277
    2 -6 26 713.883
    -2 6 -28 2358.74
    -2 -6 -28 2984.84
    -2 -6 -28 3081.01
    2 -6 28 2860.72
    -2 -6 -30 3853.95
    -2 6 -30 3463.99
    -2 -6 -30 4005.65
    2 -6 30 3235.33
    2 -7 -29 4372.92
    -2 -7 29 4226.05
    2 -7 -29 3727.97
    2 -7 -27 1448.55
    -2 -7 27 1310.8
    2 -7 -27 1788.73
    -2 -7 25 471.796
    2 -7 -25 -93.0796
    -2 -7 23 2607.12
    2 -7 -23 889.119
    -2 -7 21 7702.62
    2 -7 -21 5414.11
    -2 -7 19 271.611
    2 -7 -19 105.43
    2 -7 -19 251.572
    2 -7 -17 1188.39
    -2 -7 17 2376.87
    2 -7 -17 1821.77
    -2 -7 15 18754
    -2 -7 15 19278.3
    2 -7 -15 15532.9
    2 -7 -15 15773.2
    -2 -7 13 5655.13
    2 -7 -13 6266.83
    2 -7 -13 5747.98
    -2 -7 11 2624.6
    -2 -7 11 3321.96
    2 -7 -11 3485.59
    2 -7 -11 3746.16
    2 -7 -9 510.924
    2 -7 -9 272.968
    -2 -7 9 414.754
    -2 -7 9 190.792
    2 -7 -7 9497.28
    -2 -7 7 8979.37
    -2 -7 7 8826.16
    -2 7 7 6970.9
    -2 -7 7 8024.36
    2 -7 -7 8577.3
    -2 -7 5 6078.99
    2 -7 -5 7552.09
    -2 7 5 5899.86
    -2 -7 5 6159.21
    2 -7 -5 6937.81
    -2 -7 5 6365.55
    2 -7 -5 6708.12
    2 -7 -3 1416.42
    -2 -7 3 1670.93
    -2 -7 3 1843.86
    -2 7 3 1572.98
    2 -7 -3 1880.33
    -2 -7 3 2189.62
    2 7 -3 1641.04
    -2 7 3 1761.83
    -2 -7 3 1300.49
    -2 -7 1 10283
    2 7 -1 11544.4
    -2 -7 1 11033.9
    2 -7 -1 11501.3
    -2 7 1 11934.4
    2 7 -1 11370.9
    -2 7 1 11373.4
    -2 -7 1 9263.2
    2 -7 -1 11322
    2 -7 -1 12844.1
    2 -7 1 390.942
    -2 -7 -1 359.554
    2 -7 1 369.885
    2 -7 1 391.906
    -2 -7 -1 251.717
    2 -7 1 166.338
    -2 7 -1 555.912
    -2 7 -1 684.625
    2 -7 1 267.031
    -2 -7 -1 465.686
    2 7 1 592.994
    -2 -7 -3 3815.18
    2 -7 3 3311.02
    2 -7 3 3429.4
    -2 -7 -3 3897.1
    2 -7 3 3288.79
    -2 7 -3 3440.04
    2 -7 3 3688.29
    2 -7 3 4229.51
    2 7 3 4279.34
    -2 7 -3 4093.22
    2 -7 5 10275.4
    -2 -7 -5 10404.8
    2 -7 5 9464.8
    2 -7 5 10520.8
    2 -7 5 10267.7
    -2 7 -5 10576.5
    -2 -7 -5 10651.8
    -2 7 -5 10761.9
    2 -7 7 2149.23
    -2 7 -7 1808.82
    -2 -7 -7 1920.57
    2 -7 7 1821.73
    -2 -7 -7 1853.85
    2 -7 7 1912.63
    2 -7 9 1140.47
    2 -7 9 1691.87
    -2 -7 -9 1504.62
    -2 -7 -9 1489.01
    2 -7 11 1698.68
    -2 -7 -11 1673.29
    -2 -7 -11 1535.61
    2 -7 11 1559.2
    2 -7 11 1363.98
    -2 -7 -13 1468.78
    2 -7 13 1739.56
    -2 -7 -13 1661.31
    -2 -7 -15 3268.01
    -2 -7 -15 3437.61
    2 -7 15 3324.46
    -2 -7 -17 7471.43
    -2 -7 -17 7323.72
    -2 -7 -19 4502.65
    -2 -7 -19 4665.05
    -2 -7 -21 1650.29
    -2 -7 -21 1534.17
    2 -7 21 2549.53
    -2 -7 -23 2458.64
    2 -7 23 2794.17
    2 -7 25 336.979
    -2 -7 -25 500.716
    -2 -7 -25 535.209
    2 -7 27 2260.4
    -2 -7 -27 2104.57
    -2 -7 -27 2091.1
    -2 -7 -29 175.053
    2 -7 29 24.7865
    -2 -7 -29 383.468
    2 -8 -26 2058.3
    -2 -8 26 2133.99
    -2 -8 24 4597.42
    2 -8 -24 3159.9
    -2 -8 22 -75.2831
    2 -8 -22 102.302
    2 -8 -20 708.583
    2 -8 -20 873.662
    2 -8 -18 4285.06
    2 -8 -18 4028.93
    2 -8 -16 7210.45
    -2 -8 16 7512.56
    -2 -8 16 7410.98
    2 -8 -16 7017.78
    -2 -8 14 107.431
    -2 -8 14 359.628
    2 -8 -14 197.721
    2 -8 -14 350.287
    2 -8 -12 21246.3
    -2 -8 12 23313.8
    2 -8 -12 22455.9
    2 -8 -10 20307.7
    -2 -8 10 19196.9
    -2 -8 8 1512.12
    -2 -8 8 1449.26
    2 -8 -8 1494.45
    -2 -8 6 94.945
    2 -8 -6 -71.3565
    -2 -8 6 118.508
    -2 -8 4 10858.2
    2 -8 -4 11121.3
    2 -8 -4 11525.3
    -2 -8 2 20567.2
    2 -8 -2 21211.8
    -2 -8 2 21800.1
    2 -8 -2 22182
    2 -8 0 11035.8
    -2 -8 0 11649.1
    2 -8 0 11471.2
    -2 -8 0 10946.2
    2 -8 2 323.984
    -2 -8 -2 640.749
    2 -8 2 421.623
    -2 -8 -2 530.696
    -2 -8 -4 15987.5
    2 -8 4 14991
    2 -8 4 14725.7
    2 -8 4 14973.2
    -2 -8 -4 15556.7
    2 -8 6 2049.82
    -2 -8 -6 2016.37
    2 -8 6 2048.02
    2 -8 6 1761.32
    2 -8 8 4751.8
    -2 -8 -8 3990.88
    2 -8 8 4422.91
    2 -8 8 4031.87
    2 -8 10 885.742
    -2 -8 -10 690.799
    2 -8 10 816.078
    -2 -8 -10 820.841
    2 -8 12 9649.47
    2 -8 12 9794.59
    -2 -8 -12 11028.6
    -2 -8 -12 11092.1
    2 -8 14 18137.8
    -2 -8 -14 18094.4
    -2 -8 -14 18455.5
    2 -8 16 7586.65
    -2 -8 -16 6127.84
    2 -8 16 6660.05
    -2 -8 -16 6162.7
    -2 -8 -18 1160.46
    -2 -8 -18 960.362
    -2 -8 -20 6357.15
    -2 -8 -20 5837.46
    -2 -8 -22 5083.99
    -2 -8 -22 4532.13
    -2 -8 -24 954.476
    2 -8 24 688.16
    -2 -8 -26 716.052
    2 -8 26 676.789
    -2 -9 23 566.167
    2 -9 -23 275.776
    2 -9 -21 587.517
    -2 -9 21 1121.28
    2 -9 -21 989.9
    2 -9 -19 777.533
    2 -9 -19 208.357
    -2 -9 19 1264.22
    -2 -9 17 3230.41
    2 -9 -17 3063.24
    2 -9 -17 2767.09
    -2 -9 17 3551.73
    -2 -9 15 736.433
    -2 -9 15 1912.61
    2 -9 -15 1420.2
    2 -9 -15 1625.59
    -2 -9 13 7.07429
    -2 -9 13 5.91319
    2 -9 -13 -145.501
    -2 -9 11 2038.26
    2 -9 -11 1735.56
    -2 -9 11 1320.66
    -2 -9 9 566.418
    -2 -9 9 184.041
    2 -9 -9 368.38
    -2 -9 7 497.847
    -2 -9 7 493.109
    2 -9 -7 806.115
    -2 -9 5 559.926
    2 -9 -5 1033.23
    2 -9 -3 73.8847
    2 -9 -3 41.0165
    -2 -9 3 33.8633
    2 -9 -1 105.305
    -2 -9 1 77.1113
    -2 -9 1 162.993
    2 -9 -1 90.0355
    2 -9 1 3564.25
    -2 -9 -1 3773.12
    2 -9 1 4112.54
    -2 -9 -1 3741.74
    2 -9 3 1549.1
    -2 -9 -3 2062.27
    -2 -9 -3 2023.46
    2 -9 5 4200.21
    2 -9 5 4624.55
    2 -9 5 4251.39
    -2 -9 -5 4511.41
    2 -9 7 179.166
    2 -9 7 5.05696
    -2 -9 -7 -67.0197
    2 -9 7 -164.892
    2 -9 9 -146.871
    2 -9 9 74.6962
    -2 -9 -9 205.98
    2 -9 11 1659.93
    2 -9 11 1718.9
    -2 -9 -11 1733.15
    2 -9 13 1103.99
    -2 -9 -13 1204.19
    -2 -9 -13 1425.61
    2 -9 13 1548.69
    2 -9 15 96.2785
    -2 -9 -15 89.9533
    2 -9 15 316.937
    -2 -9 -15 463.836
    2 -9 17 27.5948
    -2 -9 -17 432.463
    2 -9 17 188.267
    -2 -9 -17 142.429
    -2 -9 -19 93.5667
    -2 -9 -19 577.321
    2 -9 19 777.601
    -2 -9 -21 -94.3449
    2 -9 21 407.162
    -2 -9 -21 485.823
    -2 -9 -23 -132.852
    -2 -9 -23 436.502
    2 -9 23 -24.0549
    2 -10 -20 1905.89
    2 -10 -20 2477.44
    -2 -10 20 3285.3
    2 -10 -18 3714.23
    -2 -10 18 3980.2
    -2 -10 18 4467.29
    2 -10 -18 3680.7
    -2 -10 16 3558.04
    -2 -10 16 5481
    2 -10 -16 4378.9
    -2 -10 14 2440.39
    -2 -10 14 2476.89
    2 -10 -14 2432.98
    -2 -10 12 -304.025
    -2 -10 12 19.5304
    2 -10 -12 262.619
    -2 -10 10 2402.28
    -2 -10 10 2716.96
    2 -10 -10 2659.76
    2 -10 -8 1616.79
    -2 -10 8 1330.64
    2 -10 -6 2.78909
    -2 -10 6 -34.4481
    -2 -10 4 350.55
    2 -10 -4 361.204
    -2 -10 2 821.51
    2 -10 -2 721.092
    2 -10 -2 795.14
    -2 -10 0 355.26
    2 -10 0 360.365
    2 -10 0 231.686
    -2 -10 0 298.487
    2 -10 2 213.678
    -2 -10 -2 159.528
    -2 -10 -2 124.063
    2 -10 4 1033.54
    -2 -10 -4 1327.37
    2 -10 6 3437.51
    -2 -10 -6 4016.86
    -2 -10 -8 3863.3
    2 -10 8 4024.87
    2 -10 10 147.759
    2 -10 10 -17.8157
    -2 -10 -10 -76.4783
    -2 -10 -12 1667.33
    2 -10 12 1037.42
    2 -10 12 893.161
    2 -10 14 2186.04
    -2 -10 -14 2226.62
    2 -10 14 1930.36
    2 -10 16 446.978
    -2 -10 -16 555.306
    -2 -10 -16 451.253
    2 -10 16 524.246
    2 -10 18 790.147
    -2 -10 -18 759.279
    -2 -10 -18 331.544
    2 -10 18 742.203
    2 -10 20 1926.39
    -2 -10 -20 1159.78
    -2 -10 -20 1194.41
    2 -11 -15 850.885
    -2 -11 15 1381.69
    -2 -11 15 1656.43
    -2 -11 13 1035.08
    2 -11 -13 1031.19
    -2 -11 13 1201.28
    2 -11 -11 317.01
    -2 -11 11 499.668
    -2 -11 9 420.894
    2 -11 -9 409.102
    2 -11 -7 2279.07
    -2 -11 7 2206.07
    -2 -11 5 41.3967
    2 -11 -5 -93.5502
    -2 -11 3 258.174
    2 -11 -3 310.276
    2 -11 -1 1295.3
    -2 -11 1 1099.01
    2 -11 -1 1549.76
    2 -11 1 2534.91
    -2 -11 -1 2458.11
    2 -11 3 2433.81
    -2 -11 -3 2561.18
    2 -11 5 1126.49
    -2 -11 -5 972.43
    -2 -11 -7 -289.624
    2 -11 7 215.739
    -2 -11 -9 3717.83
    2 -11 9 2638.62
    -2 -11 -11 4062.22
    2 -11 11 3725.85
    -2 -11 -13 503.68
    2 -11 13 750.932
    2 -11 15 418.076
    2 -11 15 22.1431
    -2 -12 4 1190.43
    2 -12 -4 982.904
    2 -12 -2 2526.23
    -2 -12 2 3047.19
    2 -12 -2 3117.29
    -2 -12 0 179.713
    2 -12 0 505.13
    -2 -12 -2 999.079
    2 -12 2 1112.57
    -2 -12 -4 3550.45
    3 0 -35 294.117
    3 0 -33 -17.8072
    3 0 -31 151.897
    3 0 -29 578.869
    3 0 -29 170.224
    3 0 -27 46.9137
    3 0 -27 292.312
    3 0 -25 339.951
    3 0 -25 415.554
    3 0 -23 2918.5
    3 0 -21 2247.55
    -3 0 21 2281.36
    3 0 -21 837.716
    -3 0 21 2222.51
    3 0 -21 2164.01
    -3 0 21 1880.55
    -3 0 19 6466.48
    -3 0 19 9129.81
    -3 0 19 7758.1
    3 0 -19 9784.62
    3 0 -19 10971.7
    -3 0 17 174.726
    3 0 -17 345.228
    -3 0 17 198.179
    3 0 -17 88.2256
    -3 0 15 132.419
    3 0 -15 478.814
    3 0 -15 192.854
    -3 0 15 482.129
    -3 0 13 457.246
    3 0 -13 422.971
    -3 0 13 472.158
    3 0 -13 219.627
    -3 0 11 77.7324
    -3 0 11 4.96477
    3 0 -11 -26.3339
    -3 0 11 411.322
    3 0 -11 187.14
    -3 0 9 412.181
    -3 0 9 283.201
    3 0 -9 437.611
    3 0 -9 303.979
    -3 0 7 68.5353
    -3 0 7 490.794
    3 0 -7 210.359
    3 0 -7 237.146
    -3 0 7 243.269
    3 0 -5 -43.9658
    -3 0 5 110.001
    -3 0 5 226.228
    -3 0 5 452.769
    3 0 -5 -1.11881
    3 0 -3 350.902
    -3 0 3 747.699
    -3 0 3 365.314
    -3 0 -3 677.041
    -3 0 -3 284.267
    -3 0 -3 388.955
    -3 0 -3 309.346
    3 0 3 447.983
    3 0 3 231.597
    3 0 3 310.385
    3 0 3 256.902
    -3 0 -3 245.988
    -3 0 -3 623.677
    -3 0 -5 223.849
    -3 0 -5 334.366
    3 0 5 321.673
    -3 0 -5 355.837
    3 0 5 308.298
    3 0 5 424.682
    3 0 5 287.317
    -3 0 -5 471.034
    -3 0 -5 696.147
    3 0 7 68.0012
    3 0 7 106.001
    -3 0 -7 89.2007
    3 0 7 28.3117
    -3 0 -7 79.6382
    -3 0 -7 -138.064
    -3 0 -7 -57.3295
    -3 0 -9 263.995
    -3 0 -9 297.72
    3 0 9 95.5108
    3 0 9 208.603
    -3 0 -9 256.644
    3 0 9 262.712
    -3 0 -9 77.7504
    3 0 11 388.435
    3 0 11 254.291
    -3 0 -11 431.646
    -3 0 -11 242.443
    -3 0 -11 438.876
    3 0 11 586.298
    -3 0 -11 511.628
    -3 0 -13 4950.91
    3 0 13 6032.11
    3 0 13 6361.54
    3 0 13 4378.18
    -3 0 -15 1508.74
    -3 0 -15 883.099
    3 0 15 1226.59
    -3 0 -15 983.796
    3 0 15 1084.06
    -3 0 -17 505.902
    -3 0 -17 353.937
    3 0 17 306.962
    -3 0 -17 610.904
    3 0 17 771.363
    -3 0 -17 347.986
    3 0 19 112.249
    -3 0 -19 128.012
    3 0 19 323.376
    -3 0 -19 -141.542
    -3 0 -19 184.075
    -3 0 -19 137.381
    -3 0 -21 375.82
    -3 0 -21 375.047
    -3 0 -23 240.696
    -3 0 -23 107.315
    -3 0 -25 205.688
    -3 0 -25 231.191
    -3 0 -27 99.821
    -3 0 -27 35.9337
    -3 0 -29 274.301
    -3 0 -31 -115.882
    -3 0 -33 -62.5665
    -3 0 -35 112.036
    3 -1 -36 1385.75
    3 -1 -36 1194.91
    3 1 -36 1506.51
    3 -1 -34 2727.12
    3 1 -34 2549.86
    3 -1 -34 2216.4
    3 -1 -32 2336.88
    3 1 -32 2247.05
    3 -1 -32 2815.15
    3 -1 -30 366.047
    3 1 -30 87.2866
    3 -1 -30 26.6037
    3 -1 -28 53.0658
    3 1 -28 571.019
    3 -1 -28 457.45
    3 -1 -26 2192.11
    3 1 -26 2198.72
    -3 -1 24 15721
    3 -1 -24 16154.3
    3 1 -24 14773
    3 1 -22 1918.56
    3 -1 -22 1771.79
    -3 -1 22 2111.82
    -3 -1 22 2048.91
    3 1 -22 1639.08
    3 1 -22 1237.01
    -3 -1 20 2626.54
    3 1 -20 2320.27
    3 -1 -20 1684.7
    3 1 -20 1061.27
    3 -1 -20 2553.14
    -3 -1 20 1990.54
    -3 1 20 3576.08
    -3 1 20 2895.45
    -3 1 20 2982.53
    -3 -1 20 1529.56
    3 1 -20 2593.76
    3 -1 -20 2311.42
    3 1 -20 2426.37
    3 -1 -18 13626.6
    -3 -1 18 15482.1
    -3 1 18 20619.6
    3 -1 -18 17234
    -3 -1 18 17124.8
    -3 -1 18 16166.7
    -3 1 18 16724.8
    3 1 -18 17331
    3 1 -18 15748.7
    3 -1 -18 15816.9
    -3 -1 16 20184.7
    -3 -1 16 20007.4
    -3 1 16 17923.8
    3 1 -16 19261.6
    3 1 -16 19688.1
    -3 1 16 19837.7
    3 -1 -16 16931.1
    3 -1 -16 19368.3
    -3 1 14 11374.1
    -3 -1 14 12447.2
    -3 -1 14 12125.9
    3 1 -14 10850.9
    3 1 -14 15007.7
    3 -1 -14 12182.7
    -3 1 14 11837.4
    3 1 -14 11325.7
    3 -1 -14 12289.5
    -3 1 12 129442
    3 -1 -12 127620
    -3 1 12 120007
    3 1 -12 130816
    3 -1 -12 127458
    -3 -1 12 132085
    -3 -1 12 129075
    3 1 -12 127586
    -3 -1 10 199888
    -3 1 10 186595
    3 1 -10 200077
    3 1 -10 198294
    -3 -1 10 203669
    -3 1 10 195689
    3 -1 -10 200948
    3 -1 -10 203001
    3 1 -10 201869
    3 -1 -8 25905.3
    -3 1 8 23865.6
    -3 1 8 23924.8
    3 1 -8 24646.5
    3 1 -8 24963.8
    3 -1 -8 26273.4
    -3 -1 8 29215.5
    -3 -1 8 26630.4
    -3 -1 8 26195.7
    3 1 -8 24752.1
    3 -1 -8 26821.8
    3 1 -6 71037.4
    3 1 -6 72732.8
    -3 -1 6 72872.6
    -3 -1 6 73334.5
    -3 1 6 80122.8
    -3 1 6 69741.3
    -3 1 6 62132.7
    3 -1 -6 77001.9
    3 1 -6 76852
    -3 -1 6 75416.4
    -3 -1 6 80039.3
    -3 -1 4 97452.4
    -3 -1 4 88353
    -3 1 4 88429.2
    -3 -1 4 92897
    -3 -1 4 85005.4
    -3 1 4 92950.3
    3 -1 -4 86407.1
    3 1 -4 88892.7
    -3 -1 4 85588.7
    3 1 -4 84992.5
    -3 1 4 96554.5
    3 1 -4 86178.6
    3 1 -4 84804.6
    3 -1 -4 91409.4
    -3 -1 2 197320
    -3 -1 2 211992
    3 1 -2 205732
    3 -1 -2 213704
    -3 1 2 198444
    -3 -1 2 213834
    3 -1 -2 207227
    3 1 -2 211235
    -3 -1 2 205783
    3 1 -2 198717
    3 1 -2 212775
    3 1 -2 213424
    -3 1 2 200216
    -3 1 0 13792.4
    -3 1 0 13941.1
    -3 -1 0 12626.5
    3 1 0 12633.9
    -3 1 0 14028.3
    -3 -1 0 12646.2
    3 1 0 13507.2
    3 1 0 13473.1
    3 -1 0 13854.7
    -3 1 0 13497.9
    -3 -1 -2 58544.3
    -3 1 -2 58300.8
    3 1 2 57348.2
    -3 1 -2 58267.7
    3 1 2 57273.1
    -3 1 -2 56371.9
    -3 1 -2 58007.4
    3 -1 2 57711.3
    -3 -1 -2 55194.2
    3 1 2 59068.4
    3 1 2 58084.3
    -3 -1 -2 58548.7
    3 -1 4 19369.7
    3 1 4 19978.4
    -3 1 -4 20506.8
    3 1 4 18146.8
    -3 -1 -4 22308.8
    3 -1 4 21764.9
    -3 1 -4 20004.4
    -3 1 -4 19547.7
    3 1 4 20249
    -3 -1 -4 21139
    -3 -1 -4 21235.3
    3 1 4 21569.3
    3 -1 6 20601.4
    3 -1 6 22220.8
    -3 -1 -6 20988.1
    3 1 6 22408.3
    -3 -1 -6 20493.9
    3 1 6 22161
    -3 1 -6 24069.8
    3 1 6 22070.6
    3 -1 6 21533.1
    -3 1 -6 22014.1
    3 1 6 20962.5
    -3 -1 -6 21615.5
    -3 1 -6 21458.5
    3 1 8 1605.13
    3 -1 8 1773.89
    3 1 8 1716.55
    3 1 8 1631.3
    -3 1 -8 1932.45
    3 -1 8 1877.7
    -3 1 -8 1723.45
    -3 1 -8 1549.18
    3 -1 8 1289.53
    -3 -1 -8 1509.96
    -3 -1 -8 2058.96
    -3 -1 -8 1594.43
    3 -1 10 6650.51
    3 -1 10 6710.33
    -3 1 -10 6417.48
    -3 -1 -10 7548.84
    -3 -1 -10 7960.41
    3 1 10 7261.8
    -3 1 -10 7023.55
    3 1 10 6651.23
    -3 1 -10 6889.22
    -3 -1 -10 7087.98
    3 -1 10 6762.38
    3 1 10 7683.87
    -3 1 -12 52604.9
    3 1 12 50315.9
    -3 -1 -12 51363.1
    3 -1 12 48955.2
    -3 1 -12 46310.7
    -3 -1 -12 53917.4
    3 1 12 50151
    3 -1 12 48611.2
    -3 1 -12 47155.6
    -3 -1 -12 52146.7
    3 1 12 51567.5
    3 1 14 145352
    -3 1 -14 141962
    3 1 14 142937
    3 1 14 143564
    3 -1 14 141378
    -3 1 -14 141080
    -3 1 -14 125970
    3 -1 14 138504
    -3 -1 -14 141698
    -3 -1 -14 141925
    -3 -1 -16 2206.96
    3 -1 16 2603.9
    3 1 16 2931.74
    3 1 16 3442.63
    3 -1 16 2343.77
    -3 -1 -16 3287.13
    -3 1 -16 2753.23
    -3 1 -16 2074.1
    -3 1 -16 2790.59
    -3 1 -16 2321.13
    -3 -1 -18 11876.5
    -3 -1 -18 10761.8
    3 -1 18 11075.7
    -3 1 -18 12346
    -3 -1 -18 11527
    -3 -1 -18 10718.2
    -3 1 -18 11052.9
    -3 1 -18 12342.4
    3 1 18 11845.6
    3 1 18 11827.6
    3 -1 18 11800
    3 -1 20 24154.7
    3 1 20 24657
    -3 1 -20 24494.6
    -3 -1 -20 24281
    -3 1 -20 25668.2
    -3 1 -20 23517.5
    -3 -1 -20 25241.5
    -3 -1 -20 24687.3
    -3 1 -20 24394.7
    3 1 20 25095.2
    3 -1 20 25101.7
    3 1 22 49650.4
    -3 1 -22 52036.6
    -3 -1 -22 51672.7
    -3 -1 -22 52308.8
    -3 -1 -24 806.041
    -3 1 -24 1051.35
    -3 -1 -24 542.05
    -3 -1 -26 2708.94
    -3 1 -26 2669.33
    -3 -1 -26 2495.43
    -3 1 -28 7264.56
    -3 -1 -28 6986.9
    -3 -1 -28 7482.91
    -3 -1 -30 1472.31
    -3 1 -30 1386.23
    -3 -1 -30 1252.3
    -3 -1 -32 743.015
    -3 1 -32 575.593
    -3 -1 -32 722.717
    -3 -1 -34 840.153
    -3 -1 -34 879.72
    -3 1 -34 741.228
    3 2 -35 200.837
    3 -2 -35 728.18
    3 -2 -35 570.299
    3 -2 -33 1563.18
    3 -2 -33 1839.91
    3 2 -33 2074.39
    3 -2 -31 1585.19
    3 -2 -31 1817.12
    3 2 -31 1343.31
    3 -2 -29 1173.74
    3 -2 -29 645.052
    3 2 -29 819.669
    3 2 -27 766.711
    3 -2 -27 1696.69
    -3 -2 25 2225.78
    3 2 -25 2479.66
    3 -2 -25 2652.52
    -3 -2 23 9699.45
    3 -2 -23 10527.6
    3 2 -23 9233.96
    3 -2 -21 65747
    3 2 -21 63289.3
    3 2 -21 63371.7
    3 -2 -21 66231.5
    -3 -2 21 63663.6
    3 -2 -21 68796.6
    3 -2 -21 68692.2
    3 -2 -19 47278.2
    3 -2 -19 47206.2
    -3 -2 19 49988
    3 -2 -19 47014.2
    3 2 -19 50470
    -3 -2 19 48086.9
    3 2 -19 47758.4
    3 2 -19 48672.2
    3 -2 -19 48054.3
    -3 2 19 44764.5
    -3 2 19 53894.4
    3 2 -17 4411.96
    3 2 -17 4008.31
    -3 2 17 4419.51
    3 2 -17 4458.74
    -3 2 17 3886.44
    -3 -2 17 4598.91
    3 -2 -17 4121.16
    3 -2 -17 4690.17
    3 2 -17 3824.81
    -3 -2 17 4515.32
    3 -2 -17 4289
    -3 -2 17 4465.17
    -3 2 15 4448.36
    3 -2 -15 4324.11
    3 2 -15 3779.72
    -3 -2 15 4500.54
    3 -2 -15 4444.81
    -3 2 15 3698.51
    3 2 -15 3348.78
    -3 -2 15 3980.53
    3 2 -15 2860.63
    3 2 -13 12035
    3 2 -13 11738.7
    -3 -2 13 11407.4
    -3 2 13 12505.1
    3 -2 -13 11904
    3 2 -13 11725.1
    -3 2 13 11591
    -3 -2 13 11982.7
    -3 -2 13 11143
    3 -2 -13 12473.9
    3 2 -11 10822.9
    -3 2 11 8459.33
    -3 -2 11 9271.5
    3 -2 -11 10707.9
    -3 2 11 10389.5
    3 -2 -11 10981.8
    -3 -2 11 11139.2
    3 2 -11 10556.9
    3 2 -11 10227.7
    3 2 -11 11291.7
    -3 -2 11 11351.8
    3 -2 -11 11249
    -3 -2 9 15559.8
    3 -2 -9 14229.6
    -3 2 9 13717.7
    -3 -2 9 15267.1
    3 2 -9 15658.8
    -3 -2 9 15463.2
    -3 2 9 12641.1
    -3 2 9 15113.1
    3 2 -9 15513.7
    3 -2 -9 14850.2
    3 -2 -9 14316.1
    3 2 -9 14994.8
    3 2 -9 14850.7
    -3 -2 9 15925
    -3 -2 7 172847
    3 2 -7 162121
    -3 -2 7 166869
    3 2 -7 164790
    3 2 -7 159929
    3 -2 -7 163787
    -3 2 7 150574
    -3 -2 7 162885
    3 2 -7 156939
    -3 2 7 169717
    -3 -2 7 167695
    3 -2 -7 172337
    -3 -2 7 166278
    -3 2 7 169058
    3 2 -5 12210
    3 2 -5 8121.29
    3 -2 -5 10649.5
    -3 2 5 12390.8
    -3 -2 5 13734.8
    3 2 -5 7945.67
    -3 2 5 18765.2
    -3 -2 5 11587.7
    -3 2 5 10367.5
    -3 -2 5 8472.16
    -3 -2 5 9809.9
    -3 -2 5 9844.45
    3 2 -5 10174.8
    3 -2 -5 13276
    -3 2 3 10859.9
    3 2 -3 12855.9
    3 2 -3 12748.8
    -3 -2 3 12531.7
    3 2 -3 12668.1
    3 -2 -3 11591.8
    3 -2 -3 13383.6
    -3 -2 3 13327.7
    -3 2 3 11466.2
    -3 -2 3 12741.3
    -3 -2 3 12766.5
    3 2 -3 12358.2
    3 2 -1 115860
    -3 2 1 114063
    -3 2 1 109504
    3 2 -1 114264
    3 2 -1 115440
    -3 -2 1 112727
    -3 -2 1 114545
    -3 2 1 114444
    3 -2 -1 117827
    -3 2 1 113529
    -3 2 -1 19028.7
    -3 -2 -1 20295.2
    -3 -2 -1 18624.1
    -3 2 -1 18533.9
    -3 2 -1 18076
    3 2 1 18260.3
    -3 2 -1 18280.3
    3 -2 1 18250.6
    3 -2 1 18794.9
    3 2 1 19699.7
    3 2 1 18792.8
    3 2 1 19367.8
    3 2 3 10260.2
    -3 -2 -3 9188
    -3 2 -3 11318.8
    -3 2 -3 10863.3
    -3 2 -3 10852
    3 2 3 9786.01
    3 -2 3 9748.39
    -3 2 -3 9929.08
    3 2 3 10394.6
    -3 -2 -3 10285.2
    3 2 3 10008.1
    -3 -2 -3 10097.9
    -3 2 -5 74384.2
    3 2 5 75719.2
    3 -2 5 72628.5
    3 2 5 73179.8
    -3 -2 -5 78364.7
    3 2 5 79618.8
    -3 2 -5 72610.1
    -3 -2 -5 74019.2
    -3 -2 -5 75776.1
    -3 2 -5 73123.5
    3 2 7 25100.9
    -3 -2 -7 26583.6
    3 2 7 25515.3
    -3 2 -7 25345.8
    -3 2 -7 26689
    3 2 7 28545.9
    3 -2 7 29281.7
    -3 -2 -7 26839.2
    -3 2 -7 25912.2
    -3 -2 -7 26043.5
    3 -2 7 25455.7
    3 2 7 25693.3
    -3 -2 -9 3777.07
    3 -2 9 3477.94
    -3 -2 -9 3174.13
    -3 2 -9 3654.37
    3 2 9 3514.15
    -3 2 -9 3628.45
    3 -2 9 3247.67
    3 2 9 4262.36
    -3 -2 -9 3145.8
    -3 2 -9 3328.32
    3 2 9 2480.71
    -3 2 -11 8832.68
    -3 2 -11 7992.46
    3 -2 11 7912.14
    -3 -2 -11 8340.47
    -3 -2 -11 8589.76
    -3 -2 -11 8045.32
    3 2 11 7213.72
    3 -2 11 8127.51
    -3 2 -11 8389.49
    3 2 11 8896.17
    3 2 11 8811.4
    -3 2 -13 749.999
    -3 2 -13 1348.56
    -3 -2 -13 965.813
    -3 -2 -13 757.478
    3 2 13 395.564
    -3 2 -13 1035.23
    3 -2 13 584.621
    3 2 13 773.559
    -3 -2 -13 748.657
    3 -2 13 1377.73
    3 2 13 1315.98
    -3 2 -15 2199.43
    3 2 15 1660.36
    3 -2 15 1741.94
    3 -2 15 1955.08
    -3 2 -15 509.706
    -3 -2 -15 2197.41
    3 2 15 1697.47
    -3 2 -15 1307.78
    -3 -2 -15 1755.8
    -3 2 -17 1807.22
    3 -2 17 2009.09
    -3 -2 -17 2352.85
    -3 -2 -17 2394.34
    -3 2 -17 2259.44
    -3 -2 -17 2310.67
    3 2 17 2154.24
    3 -2 17 2723.43
    -3 -2 -17 2197.28
    -3 2 -17 2287.47
    -3 -2 -19 20352.2
    -3 -2 -19 20442.7
    -3 2 -19 22253.5
    -3 -2 -19 20198.5
    -3 2 -19 21903.8
    3 2 19 17634.9
    3 2 19 22132.3
    -3 -2 -19 20726.7
    -3 2 -19 20843.7
    3 -2 19 21606
    3 -2 19 20917.2
    -3 -2 -19 22200.7
    -3 -2 -21 1520.84
    -3 -2 -21 1784.59
    -3 -2 -23 2009.93
    -3 -2 -23 1915.21
    -3 2 -23 1614.18
    -3 -2 -25 1276.82
    -3 2 -25 1263.13
    -3 -2 -25 1433.39
    -3 2 -27 320.784
    -3 -2 -27 248.458
    -3 -2 -27 439.09
    -3 -2 -29 8488.64
    -3 2 -29 7057.12
    -3 -2 -29 7335.55
    -3 -2 -31 10756.9
    -3 2 -31 9648.4
    -3 -2 -33 3571.56
    -3 2 -33 3352.86
    -3 2 -35 134.907
    -3 -2 -35 215.031
    3 3 -34 3586.37
    3 -3 -34 3704.27
    3 -3 -34 3891.8
    3 3 -32 3908.69
    3 -3 -32 3127.03
    3 -3 -32 2995.21
    3 -3 -30 318.789
    3 3 -30 276.214
    -3 -3 28 178.596
    3 -3 -28 199.387
    3 3 -28 335.534
    3 3 -26 8155.19
    -3 -3 26 8395.84
    3 -3 -26 8507.65
    3 3 -24 11286.6
    3 -3 -24 10963.6
    3 -3 -24 11486.7
    -3 -3 24 10890.4
    3 -3 -22 8045.85
    3 -3 -22 8154.96
    -3 -3 22 8832.2
    3 3 -22 8523.23
    -3 -3 20 26281
    3 3 -20 26457.2
    3 3 -20 26157.7
    3 -3 -20 26684.6
    3 -3 -20 25060.3
    -3 3 20 28570.5
    3 3 -20 22466.1
    3 -3 -20 25112.1
    -3 -3 18 4323.66
    3 -3 -18 3607.97
    3 -3 -18 3878.17
    3 3 -18 3988.68
    3 -3 -18 4124.85
    3 3 -18 4239.62
    3 3 -18 4423.72
    -3 -3 18 4737.27
    3 -3 -18 4323.08
    3 3 -18 4825.99
    -3 3 18 3700.63
    -3 3 18 3856.08
    3 -3 -16 1103.95
    3 3 -16 946.153
    -3 3 16 1211.99
    3 3 -16 948.252
    3 -3 -16 1201.2
    3 3 -16 1247.86
    3 -3 -16 1171.47
    -3 -3 16 993.426
    -3 -3 16 1200.29
    -3 3 16 1660.11
    3 3 -16 1239.55
    3 -3 -16 1303.19
    -3 3 14 815.226
    3 3 -14 701.865
    -3 3 14 1050.1
    3 3 -14 600.007
    3 -3 -14 1086.31
    -3 -3 14 584.485
    3 3 -14 773.536
    3 -3 -14 1487.48
    3 -3 -12 3732.09
    -3 3 12 3898.49
    3 3 -12 4769.83
    -3 -3 12 4228.32
    3 3 -12 3989.42
    3 3 -12 4320.1
    -3 3 12 4049.84
    3 -3 -12 4147.27
    3 -3 -12 4274.79
    -3 -3 12 4572.51
    3 3 -10 5958.26
    3 -3 -10 5449.1
    3 -3 -10 5993.68
    -3 3 10 5854.06
    3 3 -10 5776.65
    3 3 -10 5842.34
    -3 -3 10 5579.28
    -3 -3 10 4852.55
    3 3 -10 6193.36
    -3 3 10 5557.98
    -3 -3 10 5712.35
    -3 3 10 5594.8
    3 -3 -10 5789.21
    -3 -3 10 5955.99
    3 3 -8 1123.14
    3 3 -8 1201.56
    -3 -3 8 1169.02
    3 -3 -8 1780.24
    -3 -3 8 1434.86
    3 3 -8 1449.63
    -3 -3 8 1239.75
    -3 -3 8 2724.85
    -3 3 8 875.696
    3 3 -8 1244.27
    -3 3 8 1833.24
    3 -3 -8 1556.97
    -3 3 8 1750.32
    3 3 -6 11495.9
    3 3 -6 14091.1
    3 3 -6 14092.7
    -3 3 6 14964.6
    3 -3 -6 13003.5
    -3 -3 6 11253.9
    -3 3 6 18540.4
    -3 -3 6 11940.1
    3 -3 -6 14595.8
    -3 -3 6 14682.5
    -3 -3 6 13877
    3 3 -6 12731.8
    -3 3 6 11912.3
    3 -3 -6 14113.7
    -3 -3 4 3063.06
    -3 3 4 2944.79
    3 3 -4 3095.95
    3 3 -4 3375.69
    3 3 -4 3263.79
    -3 3 4 3210.52
    -3 -3 4 3311.24
    -3 -3 4 3630.04
    3 -3 -4 3876.58
    -3 3 4 3280.96
    -3 -3 4 3569.83
    3 3 -4 3599.39
    -3 -3 2 23569.3
    3 3 -2 21243.6
    -3 3 2 21321.2
    -3 -3 2 21689
    -3 -3 2 21164.3
    3 3 -2 21779.1
    3 3 -2 20772.6
    -3 3 2 21587.6
    -3 3 2 20821
    3 -3 -2 20824.3
    -3 3 0 11582.4
    3 3 0 11779.8
    3 3 0 11551.9
    3 -3 0 10785
    3 3 0 11878.8
    -3 3 0 13694.7
    -3 -3 0 10930.5
    -3 3 0 11843.5
    -3 -3 0 11456.2
    -3 -3 0 11824.6
    -3 3 0 11534.3
    -3 -3 -2 1299.73
    -3 3 -2 1020.9
    3 3 2 833.311
    3 3 2 1527.17
    3 -3 2 1311.93
    -3 3 -2 1273.42
    -3 -3 -2 1128.5
    -3 -3 -2 1248.33
    3 3 2 1542.1
    3 3 2 1444.97
    3 3 2 1362.6
    -3 3 -2 1184.35
    3 -3 2 978.67
    -3 -3 -2 1278.06
    -3 3 -2 1054.38
    -3 3 -4 21873.7
    3 3 4 20337.1
    3 3 4 20976.4
    -3 -3 -4 21647.9
    3 3 4 19782.8
    3 -3 4 21274
    -3 -3 -4 21019.3
    -3 3 -4 22256
    -3 3 -4 20874.4
    3 3 4 20537.3
    -3 3 -4 21353
    3 -3 4 20482.9
    3 3 4 20402.9
    3 3 6 18624.3
    -3 3 -6 18591.4
    3 -3 6 21533.5
    -3 -3 -6 18482.6
    -3 3 -6 18258
    -3 -3 -6 19219.8
    3 -3 6 18695.6
    3 3 6 19230.1
    -3 3 -6 18551.6
    -3 3 -6 18517.9
    3 3 6 18235.9
    3 3 6 18197.3
    -3 3 -8 109309
    -3 3 -8 108647
    -3 3 -8 109533
    3 -3 8 108239
    3 3 8 107014
    -3 -3 -8 114858
    -3 -3 -8 112845
    3 3 8 111009
    3 3 8 112655
    -3 -3 -8 115404
    -3 -3 -10 1099.94
    -3 3 -10 1536.8
    3 3 10 1314.04
    3 -3 10 1224.78
    -3 3 -10 1660.05
    -3 3 -10 1182.6
    -3 -3 -10 740.776
    3 -3 10 1041.12
    3 3 10 1603.71
    -3 -3 -10 1102.27
    3 3 12 27837.2
    3 3 12 27736.7
    3 -3 12 27093.9
    3 3 12 27658
    -3 3 -12 28107
    -3 3 -12 27901.7
    -3 -3 -12 27665.6
    -3 -3 -12 26663.1
    3 -3 12 27351
    -3 3 -12 26951.2
    -3 -3 -12 28216.3
    3 -3 14 3200.9
    -3 3 -14 3748.69
    -3 3 -14 3609.07
    -3 -3 -14 3364.86
    3 3 14 3246.35
    -3 -3 -14 3197.27
    -3 -3 -14 3054.88
    -3 -3 -14 2911.49
    3 3 14 3396.63
    3 3 14 3007.06
    -3 3 -14 3530.63
    -3 3 -14 3504.22
    3 -3 14 3610.38
    3 -3 16 8589.94
    3 3 16 10076.2
    -3 -3 -16 9126.97
    -3 3 -16 8190.74
    -3 3 -16 8312.72
    -3 -3 -16 8910.32
    -3 3 -16 7749.4
    3 -3 16 8390.44
    3 3 16 9286.47
    3 -3 16 7198.08
    -3 -3 -16 9061.02
    -3 3 -18 9283.77
    3 -3 18 9431.88
    -3 3 -18 9716.25
    3 3 18 10171.7
    -3 3 -18 9343.5
    -3 -3 -18 8468.76
    -3 -3 -18 8793.19
    -3 -3 -18 7685.6
    3 -3 18 9343.75
    3 -3 18 9807.5
    -3 -3 -20 5371.39
    -3 -3 -20 5313.69
    -3 3 -20 5921.71
    -3 -3 -20 5199.65
    -3 3 -22 3241.67
    -3 -3 -22 3593.66
    -3 -3 -22 3177.81
    -3 3 -24 1957.72
    -3 -3 -24 2049.75
    -3 -3 -26 4678.94
    -3 3 -26 5036.57
    -3 -3 -28 805.614
    -3 3 -28 945.877
    -3 3 -30 1829.58
    -3 -3 -30 1842.2
    -3 -3 -32 55.6307
    -3 3 -32 42.9387
    -3 3 -34 826.282
    -3 -3 -34 761.911
    3 4 -35 605.4
    3 4 -33 118.832
    3 -4 -33 -37.9235
    3 4 -31 9530.57
    3 -4 -31 7952.46
    3 -4 -29 20793.6
    -3 -4 29 21705.1
    3 4 -29 19882.2
    -3 -4 27 9.41447
    3 -4 -27 -8.23291
    3 4 -27 110.103
    3 -4 -27 106.329
    3 4 -25 5077.83
    3 -4 -25 4744.18
    -3 -4 25 5253.69
    3 -4 -25 5298.67
    -3 -4 23 19701.2
    3 4 -23 20144.9
    3 -4 -23 20071.8
    3 -4 -23 19613.2
    3 -4 -21 21300.6
    3 -4 -21 21149.3
    3 4 -21 20922.7
    -3 -4 21 21230.5
    -3 4 19 548.471
    3 4 -19 1190.29
    3 -4 -19 1159.31
    -3 -4 19 1051.19
    3 -4 -19 1048.25
    3 4 -17 14353.7
    3 4 -17 15672.6
    -3 -4 17 15416.2
    3 -4 -17 14030.1
    3 4 -17 14895.4
    -3 -4 17 19242
    -3 -4 17 15021.7
    -3 4 17 13457
    -3 4 17 15514.7
    3 -4 -17 13969.6
    3 -4 -17 15479.7
    3 4 -15 91667.8
    3 -4 -15 85674.4
    3 -4 -15 89653.8
    -3 -4 15 88525.4
    -3 -4 15 110525
    3 4 -15 87170.9
    3 -4 -15 96022.2
    -3 4 15 93102.5
    -3 4 15 91920.8
    3 -4 -15 72652.4
    -3 -4 15 88016
    -3 -4 15 91066.7
    3 -4 -15 88923.4
    -3 -4 13 1519.12
    3 -4 -13 1271.02
    3 -4 -13 1164.44
    -3 -4 13 687.677
    3 4 -13 864.809
    -3 -4 13 1038.31
    -3 -4 13 1033.89
    3 -4 -13 1455.37
    -3 4 13 1133.47
    -3 4 13 1869.44
    3 4 -13 810.742
    -3 -4 11 18477.1
    3 4 -11 18405.2
    -3 4 11 16265.3
    3 -4 -11 16712.7
    -3 4 11 19250
    -3 -4 11 18430.1
    3 4 -11 17735.5
    3 -4 -11 18251.3
    3 -4 -11 18711.8
    3 4 -9 85.3015
    -3 4 9 403.404
    -3 4 9 958.89
    -3 -4 9 436.127
    3 -4 -9 540.62
    -3 -4 9 374.102
    3 4 -9 326.033
    3 -4 -9 528.701
    -3 -4 9 377.949
    3 4 -9 271.441
    3 -4 -7 26379.2
    3 4 -7 28858.6
    -3 4 7 28345.6
    -3 4 7 27517.8
    -3 -4 7 27244
    -3 4 7 26239.9
    -3 -4 7 26281.7
    3 4 -7 26692.7
    -3 -4 7 25919.5
    3 -4 -7 26345.9
    3 -4 -7 28444
    3 4 -7 26965.6
    -3 4 5 9047.84
    3 4 -5 10189
    -3 -4 5 10769.4
    3 -4 -5 8314.17
    -3 -4 5 9598.27
    3 4 -5 10065.4
    -3 -4 5 8845.1
    -3 4 5 7925.1
    3 4 -5 7422.84
    -3 -4 5 7823.61
    -3 4 5 9302.59
    3 -4 -5 11269
    -3 -4 3 14295
    -3 4 3 13181.1
    3 4 -3 13846
    3 -4 -3 15155.5
    -3 -4 3 13590.4
    3 4 -3 13334.3
    -3 4 3 13349.7
    3 -4 -3 13369.1
    -3 -4 3 15798.7
    -3 4 3 12898.9
    3 4 -3 13964.8
    -3 -4 1 17777.7
    -3 -4 1 18488.5
    3 4 -1 17841.6
    -3 -4 1 21440.9
    3 4 -1 18663.7
    -3 4 1 18747.6
    3 4 -1 18926
    -3 4 1 18596.6
    3 -4 -1 19850.8
    -3 4 1 18533.5
    -3 -4 -1 38232.8
    -3 4 -1 40382.2
    3 4 1 36706.7
    -3 -4 -1 40474.4
    3 4 1 40088
    3 4 1 40910.5
    -3 4 -1 39353.3
    -3 4 -1 38945.7
    3 -4 1 39768.1
    -3 4 -1 40682.3
    -3 -4 -1 41197.3
    3 4 1 42526.4
    3 4 3 90273.1
    -3 4 -3 87006.3
    -3 -4 -3 70859.7
    3 4 3 92842.7
    -3 4 -3 86921.6
    3 -4 3 83616.2
    -3 4 -3 91087.1
    3 -4 3 90256.9
    3 4 3 89691.1
    -3 4 -3 91278.4
    3 4 3 63637.9
    -3 -4 -3 88694
    3 4 5 27334.2
    3 -4 5 30064.7
    -3 4 -5 30185.7
    3 4 5 29052.3
    3 4 5 28471.6
    3 4 5 26784.3
    -3 -4 -5 28013.1
    3 -4 5 29233.9
    -3 4 -5 29647.8
    -3 4 -5 28723.2
    -3 4 -5 28777.3
    3 -4 7 62443.5
    3 4 7 60882.2
    -3 4 -7 60665.4
    3 4 7 61403.2
    3 4 7 59461
    3 4 7 59774.2
    3 -4 7 57147.9
    -3 4 -7 57936.6
    -3 -4 -7 62098.3
    -3 4 -7 60536.7
    3 4 9 128353
    -3 -4 -9 136304
    3 4 9 128837
    3 -4 9 130311
    -3 4 -9 127747
    -3 4 -9 125346
    3 4 9 125949
    -3 4 -9 126427
    -3 4 -11 146001
    3 -4 11 156190
    -3 -4 -11 140725
    -3 4 -11 143922
    3 4 11 142224
    -3 -4 -11 147723
    -3 4 -11 142137
    3 -4 11 142644
    -3 -4 -13 247.5
    -3 4 -13 334.26
    -3 -4 -13 396.755
    -3 -4 -13 407.962
    3 4 13 188.123
    -3 4 -13 311.541
    -3 4 -13 191.437
    3 -4 13 507.816
    -3 -4 -13 247.315
    -3 4 -13 475.729
    3 4 13 192.402
    -3 -4 -13 474.808
    3 -4 13 640.753
    3 -4 13 632.814
    3 -4 15 22369.8
    3 -4 15 24162.7
    -3 4 -15 25060.4
    -3 4 -15 23900.3
    3 4 15 25826
    -3 4 -15 25337
    -3 -4 -15 25230.2
    3 -4 15 24316.8
    -3 -4 -15 25092.4
    -3 -4 -15 25043.4
    -3 -4 -15 25789.6
    3 4 15 26887.3
    -3 -4 -17 64036.4
    -3 -4 -17 63278.4
    3 -4 17 64991.5
    3 4 17 67322.5
    -3 -4 -17 64095
    -3 -4 -17 63382.4
    3 4 17 63816.4
    -3 4 -17 62755.1
    -3 4 -17 65292
    -3 -4 -19 6935.49
    -3 4 -19 7478.15
    -3 -4 -19 7386.34
    -3 -4 -21 43728.1
    -3 -4 -21 43063.3
    -3 4 -21 42652.9
    -3 -4 -23 10514.3
    -3 4 -23 10798.5
    -3 -4 -23 10134.2
    -3 -4 -25 2692.77
    -3 4 -25 2643.89
    -3 -4 -25 2956.2
    -3 -4 -27 164.448
    -3 4 -27 117.278
    -3 -4 -29 1484
    -3 4 -29 1414.97
    -3 4 -31 2350.85
    -3 -4 -31 2351.48
    -3 -4 -33 1368.48
    -3 4 -33 1237.11
    -3 -5 32 3351.5
    3 -5 -32 5085.87
    3 5 -32 4606.16
    3 -5 -30 1640.44
    3 5 -30 1823.11
    3 -5 -30 1922.22
    -3 -5 30 1500.9
    -3 -5 28 855.243
    3 -5 -28 1304.45
    3 -5 -28 1319.11
    -3 -5 28 1624.6
    3 -5 -26 2470.03
    -3 -5 26 2406.61
    -3 -5 26 2207.7
    3 -5 -26 2639.41
    -3 -5 24 1820.46
    3 -5 -24 1878.83
    -3 -5 24 1111.11
    3 -5 -24 1768.32
    3 -5 -22 4328.6
    3 -5 -22 4372.17
    -3 -5 22 4755.43
    3 -5 -20 3473.14
    3 -5 -20 3024.72
    -3 -5 20 3276.35
    -3 -5 20 3576.02
    3 -5 -18 1962.72
    3 -5 -18 2145.75
    -3 -5 18 2097.5
    -3 -5 18 2184.88
    3 5 -16 217.374
    3 5 -16 115.336
    3 -5 -16 222.678
    -3 -5 16 490.3
    -3 5 16 403.127
    -3 -5 16 -57.8018
    3 -5 -16 211.628
    -3 -5 16 -79.6695
    3 -5 -16 21.9036
    3 -5 -14 22517
    -3 -5 14 21119.5
    3 5 -14 24060.9
    3 -5 -14 23279.7
    3 -5 -14 25363.3
    -3 5 14 23513.2
    -3 -5 14 23083.3
    3 5 -14 24872
    -3 5 14 24163.4
    -3 -5 14 25939.7
    3 -5 -14 22610.1
    3 -5 -12 4467.9
    -3 -5 12 3063.84
    -3 -5 12 3366.83
    -3 5 12 4570.19
    3 -5 -12 4118.36
    3 -5 -12 3936.81
    3 5 -12 3417.93
    -3 5 12 4041.61
    -3 -5 12 3857.13
    3 -5 -12 4150.92
    -3 -5 12 3700.88
    3 5 -12 3790.86
    3 -5 -10 4536.18
    3 -5 -10 3962.38
    -3 -5 10 3081.32
    3 -5 -10 4607.62
    3 5 -10 4687.57
    3 5 -10 5552.49
    -3 5 10 4272.61
    -3 -5 10 4932.23
    -3 -5 10 4945.58
    -3 5 10 4076.52
    -3 5 10 4480.4
    -3 -5 10 5337.78
    3 5 -8 2081.39
    -3 -5 8 2216.36
    3 -5 -8 1392.13
    3 5 -8 1892.06
    -3 -5 8 2109.31
    -3 5 8 1891.23
    -3 5 8 2012.06
    3 -5 -8 2222.04
    -3 -5 8 1683.3
    -3 5 8 1484.24
    -3 -5 6 17737.5
    3 5 -6 19791.5
    3 5 -6 23886.7
    -3 5 6 20559.7
    3 -5 -6 21159.1
    3 -5 -6 19933.4
    -3 5 6 20951.8
    -3 5 6 20418.9
    -3 -5 6 20511.2
    3 5 -6 19655.3
    -3 5 4 45864.6
    3 -5 -4 52238.2
    3 -5 -4 49315
    3 5 -4 49264.8
    -3 5 4 45500.5
    -3 -5 4 47631.5
    3 5 -4 48199.2
    3 5 -4 46619.3
    -3 -5 2 10404.9
    3 -5 -2 11493.7
    -3 5 2 10760.7
    3 -5 -2 11171.8
    3 5 -2 9268.02
    3 5 -2 9313.2
    -3 5 2 11216.1
    3 5 -2 9844
    -3 5 2 10471.7
    -3 -5 2 9354.54
    -3 5 0 58865.9
    3 5 0 58899.1
    -3 5 0 55536.2
    -3 -5 0 60250.4
    3 5 0 58213.9
    3 5 0 53086.8
    -3 5 0 56138.5
    3 -5 0 63049.6
    -3 -5 0 50039.9
    3 5 2 51270
    -3 5 -2 71226.5
    -3 5 -2 72309.3
    -3 5 -2 74504
    -3 -5 -2 55084.1
    3 5 2 74948.9
    3 -5 2 77702
    -3 -5 -2 72500.3
    3 5 2 72919.6
    3 5 4 25593.3
    -3 5 -4 25079.4
    -3 -5 -4 24998.5
    3 5 4 24397.8
    -3 5 -4 27066.2
    3 -5 4 27396
    -3 5 -4 25591.6
    -3 -5 -6 531.563
    -3 5 -6 448.919
    3 -5 6 551.974
    -3 5 -6 365.372
    -3 5 -6 650.498
    3 5 6 1201.34
    3 5 6 789.783
    3 5 6 610.734
    -3 5 -8 4875.74
    3 -5 8 4453.5
    3 5 8 3949.76
    -3 -5 -8 4331.38
    -3 -5 -8 5131.46
    -3 5 -8 5154.35
    3 -5 8 4978.94
    -3 5 -8 4182.99
    3 -5 8 4907.17
    3 5 8 3885.15
    3 5 8 4780.8
    3 5 10 234.694
    3 -5 10 11.2469
    -3 5 -10 339.589
    3 -5 10 499.579
    -3 5 -10 436.881
    3 -5 10 870.207
    -3 -5 -10 372.78
    3 5 10 379.424
    -3 -5 -10 422.536
    -3 -5 -10 462.102
    -3 -5 -12 7319.38
    3 -5 12 6187.63
    -3 5 -12 6663.37
    3 5 12 7965.42
    -3 -5 -12 7409.61
    -3 -5 -12 7593.19
    3 5 12 7150.62
    -3 5 -12 6876.59
    3 -5 12 7319.38
    -3 5 -12 7000.36
    -3 -5 -12 8542.7
    -3 -5 -14 6412.17
    3 5 14 5958.04
    -3 -5 -14 6145
    3 -5 14 5597
    -3 5 -14 5329.08
    -3 5 -14 5995.64
    -3 -5 -14 5997.64
    3 5 14 5519.81
    -3 -5 -14 5955.83
    3 -5 14 5762.68
    -3 -5 -16 6047.85
    -3 5 -16 5725.96
    -3 -5 -16 5195.05
    -3 -5 -16 5609.35
    -3 -5 -18 27052.1
    -3 5 -18 26939.5
    -3 -5 -18 27096.9
    -3 -5 -18 28191.8
    -3 -5 -20 16846.9
    -3 -5 -20 16174.8
    -3 5 -20 16579.7
    -3 -5 -22 2012.38
    -3 5 -22 2249.55
    -3 -5 -22 2279.86
    -3 -5 -24 5835.55
    -3 -5 -24 5445.05
    -3 5 -24 5689.49
    -3 5 -26 -24.9546
    -3 -5 -26 137.03
    -3 -5 -26 -136.159
    -3 -5 -28 -43.3479
    -3 -5 -28 -79.4358
    -3 5 -28 198.099
    -3 5 -30 1810.87
    -3 -5 -30 1753.67
    -3 -5 -32 322.124
    -3 5 -32 399.686
    3 -6 -31 535.957
    -3 -6 31 548.365
    3 -6 -31 601.688
    -3 -6 29 1256.17
    3 -6 -29 1120.99
    3 -6 -29 1382.73
    3 -6 -27 -74.9253
    -3 -6 27 271.931
    3 -6 -27 107.085
    -3 -6 25 -204.51
    3 -6 -25 166.685
    3 -6 -25 119.434
    3 -6 -23 2873.54
    3 -6 -23 2819.44
    -3 -6 23 3637.57
    3 -6 -21 10446.8
    3 -6 -21 10587.2
    3 -6 -19 27240
    3 -6 -19 26217.4
    -3 -6 17 592.182
    3 -6 -17 538.736
    3 -6 -17 596.505
    -3 -6 15 46655.2
    -3 -6 15 41167.5
    -3 -6 15 40858.6
    3 -6 -15 35342.6
    3 -6 -15 34239.1
    -3 -6 13 82855.3
    3 -6 -13 83306.6
    -3 -6 13 78737.4
    -3 -6 13 80767.7
    -3 6 13 87834
    3 -6 -13 80970.1
    -3 -6 13 97273.7
    -3 -6 13 92645
    3 -6 -13 87108.3
    3 6 -13 85760.9
    3 -6 -11 26228.9
    -3 6 11 27328.1
    -3 6 11 27609.4
    3 6 -11 25890.2
    3 6 -11 24266.7
    3 -6 -11 26425
    -3 6 11 28735.4
    -3 -6 11 27368.6
    -3 -6 11 28515
    3 -6 -11 27613.8
    -3 -6 11 26648.4
    -3 -6 11 23866.3
    3 6 -9 2791.94
    3 6 -9 3087.42
    3 -6 -9 2937.66
    -3 -6 9 3022.93
    -3 -6 9 2090.06
    -3 6 9 2182.29
    3 -6 -9 2228.77
    -3 6 9 2114.86
    -3 6 9 2221.1
    3 -6 -9 1986.61
    -3 -6 9 2445.93
    -3 -6 9 3097.4
    3 -6 -9 2025.73
    3 -6 -7 69265.4
    3 6 -7 69433.1
    -3 -6 7 67906.1
    -3 -6 7 69838.4
    -3 -6 7 68008.9
    -3 6 7 67975.6
    3 6 -7 65523.9
    -3 6 7 67414.5
    3 -6 -7 63989.1
    -3 6 7 67034.3
    -3 -6 7 66355.7
    -3 -6 7 66519
    3 -6 -7 74021.1
    3 -6 -7 67180.2
    3 -6 -5 46096.8
    -3 6 5 44138.4
    3 -6 -5 42721.4
    3 6 -5 44308
    -3 -6 5 43678.4
    -3 6 5 44071.2
    -3 -6 5 42971.9
    -3 -6 5 43595.7
    3 6 -5 46307.3
    -3 -6 5 43163.8
    -3 -6 3 3503.25
    3 -6 -3 3504.02
    3 6 -3 3089.19
    3 -6 -3 3379.24
    -3 -6 3 3178.17
    -3 6 3 2651.77
    -3 6 3 2679.75
    3 6 -3 3360.5
    -3 -6 3 3308.75
    3 -6 -3 3395.49
    3 6 -1 44409.1
    3 -6 -1 50394.3
    -3 -6 1 43341.6
    3 -6 -1 46153.2
    -3 -6 1 43758.7
    3 6 -1 45545.7
    -3 6 1 42561.1
    3 -6 -1 43757.6
    -3 6 1 45533.2
    3 -6 1 12408.2
    3 6 1 12450.8
    -3 6 -1 10918.6
    -3 6 -1 12947.5
    3 -6 1 10053
    -3 -6 -1 10666
    3 6 1 12689.2
    3 -6 1 9215.31
    -3 -6 -1 9920.55
    -3 -6 -1 10170.1
    -3 6 -3 622.932
    3 -6 3 801.098
    -3 -6 -3 630.024
    3 -6 3 504.803
    -3 -6 -3 415.092
    3 6 3 387.656
    -3 6 -3 633.715
    3 6 3 532.553
    3 -6 3 685.036
    3 -6 3 741.87
    -3 -6 -3 697.265
    -3 6 -3 607.85
    3 -6 3 1002.1
    3 -6 5 1556
    3 -6 5 1678.18
    -3 -6 -5 1467.53
    -3 -6 -5 1779.08
    -3 -6 -5 1891.03
    -3 6 -5 1729.72
    3 -6 5 1319.08
    -3 6 -5 1480.57
    3 6 5 1406.56
    -3 6 -5 1758.45
    3 6 5 1734.06
    3 -6 7 14670.7
    3 6 7 14243.8
    -3 -6 -7 14741.7
    -3 6 -7 15045.1
    3 -6 7 14947
    -3 -6 -7 15171.6
    -3 -6 -7 15420.1
    -3 6 -7 14582.9
    3 6 7 15224.8
    -3 6 -7 15644.1
    -3 -6 -9 8429.57
    -3 6 -9 8262.58
    3 -6 9 7743.83
    -3 -6 -9 9362.82
    -3 6 -9 8044.09
    3 -6 9 7306.45
    -3 -6 -9 8368.44
    3 6 9 8508.91
    -3 6 -9 8076.35
    3 6 11 4008.89
    -3 6 -11 3947.02
    3 -6 11 4400.44
    -3 -6 -11 4114.53
    3 -6 11 4171.11
    -3 -6 -11 3383.96
    3 6 11 3422.8
    -3 -6 -11 4250.86
    -3 6 -11 3854.19
    3 -6 13 6801.75
    -3 -6 -13 6722.33
    -3 -6 -13 6747.99
    3 6 13 7551.75
    3 -6 13 8622.57
    3 -6 15 2555.37
    -3 -6 -15 2451.96
    -3 -6 -15 2843.53
    -3 -6 -17 2781.26
    -3 -6 -17 2827.85
    -3 -6 -17 2628.14
    -3 -6 -19 5231.99
    3 -6 19 6473
    -3 -6 -19 5322.71
    -3 -6 -19 5263.46
    -3 -6 -21 821.116
    -3 -6 -21 1031.17
    -3 6 -21 610.545
    -3 -6 -21 903.958
    -3 -6 -23 3301.16
    -3 -6 -23 3416.89
    -3 6 -23 3356.57
    -3 -6 -25 7750.83
    -3 6 -25 8186.74
    3 -6 25 8746.22
    -3 -6 -25 7920.88
    -3 6 -27 5933.82
    3 -6 27 6302.49
    -3 -6 -27 6544.09
    -3 -6 -27 6095.67
    -3 -6 -29 236.47
    -3 -6 -29 389.598
    3 -6 29 449.328
    -3 6 -29 79.3607
    -3 6 -31 7870.98
    -3 -6 -31 8012.78
    3 -7 -30 323.652
    3 -7 -30 182.831
    -3 -7 30 451.316
    3 -7 -28 1607.2
    3 -7 -28 1614.87
    -3 -7 28 1529.54
    3 -7 -26 1223.78
    -3 -7 26 2019.29
    3 -7 -24 546.58
    -3 -7 24 723.48
    -3 -7 22 1073.29
    3 -7 -22 774.457
    3 -7 -20 786.176
    3 -7 -20 1061.22
    3 -7 -18 8182.09
    3 -7 -18 6767.01
    3 -7 -16 13350.8
    -3 -7 16 15742.3
    -3 -7 16 16830.3
    3 -7 -16 14674.9
    -3 -7 14 102.261
    -3 -7 14 93.505
    3 -7 -14 95.845
    3 -7 -14 37.8643
    3 -7 -12 16858.9
    3 -7 -12 15713.1
    3 -7 -10 99986.9
    -3 -7 10 101461
    3 -7 -10 103753
    -3 -7 10 104257
    3 -7 -8 17080.8
    -3 -7 8 14247.8
    3 -7 -8 17054.9
    -3 -7 8 13712.3
    -3 7 8 16856.2
    -3 -7 8 14546.7
    3 -7 -6 16732.8
    -3 -7 6 13391.1
    -3 -7 6 13938.1
    -3 -7 6 13554.1
    -3 7 6 13286.1
    -3 7 6 13071.4
    -3 -7 6 13144.7
    3 -7 -6 13992.7
    -3 -7 4 55300.1
    3 -7 -4 60229
    -3 7 4 57850.7
    -3 -7 4 57475.8
    3 7 -4 62680.3
    -3 -7 4 57103.6
    3 -7 -4 59982.5
    -3 -7 4 55829.8
    -3 7 2 31334.4
    -3 -7 2 27757.2
    3 7 -2 29092.5
    3 -7 -2 28047.3
    -3 7 2 28964.7
    3 -7 -2 29458.4
    -3 -7 2 27640.9
    -3 -7 2 27295.6
    -3 -7 2 26467.1
    3 -7 0 29230.4
    -3 7 0 30440.5
    -3 -7 0 32208.4
    3 -7 0 28352.2
    3 7 0 34029.6
    -3 -7 0 29752.4
    -3 7 0 30824.9
    -3 -7 0 31974.8
    3 -7 2 27101.7
    -3 7 -2 26731.6
    -3 7 -2 27498.3
    3 -7 2 24837.9
    -3 -7 -2 27505.4
    3 -7 2 25350.5
    -3 -7 -2 26875.8
    3 7 2 27761.6
    3 -7 2 26493.7
    -3 7 -4 12117.3
    3 -7 4 10877.9
    3 -7 4 11761.8
    -3 -7 -4 12243.5
    3 -7 4 11905.9
    -3 -7 -4 12128.3
    3 -7 4 10194.5
    -3 7 -4 10925.3
    3 -7 6 3232.31
    -3 -7 -6 3311.21
    -3 7 -6 2534.59
    3 -7 6 3032.77
    -3 7 -6 2906
    3 -7 6 3236.88
    3 -7 8 -233.504
    3 -7 8 99.806
    3 -7 8 -50.4686
    -3 7 -8 -232.286
    -3 -7 -8 304.662
    -3 -7 -8 137.658
    -3 -7 -10 770.069
    3 -7 10 829.054
    3 -7 10 342.637
    -3 -7 -10 790.937
    -3 -7 -12 771.404
    3 -7 12 322.189
    -3 -7 -12 772.238
    -3 -7 -14 2451.75
    -3 -7 -14 2293.74
    3 -7 14 1973.48
    -3 -7 -16 428.611
    3 -7 16 249.316
    -3 -7 -16 180.968
    3 -7 16 555.246
    -3 -7 -18 -39.5621
    -3 -7 -18 158.394
    -3 -7 -20 3388.57
    -3 -7 -20 3033.97
    -3 -7 -22 22739.5
    -3 -7 -22 23324.5
    3 -7 24 6995.76
    -3 -7 -24 5404.94
    -3 -7 -26 1028.82
    -3 -7 -26 798.699
    3 -7 26 471.418
    3 -7 28 8837.99
    -3 -7 -28 8270.85
    -3 -7 -28 7817.81
    -3 -8 27 401.253
    3 -8 -27 131.901
    -3 -8 25 4121.04
    3 -8 -25 3109.03
    -3 -8 23 5370.12
    3 -8 -23 4062.83
    3 -8 -21 790.035
    3 -8 -21 235.988
    3 -8 -19 6521.62
    3 -8 -19 5358.42
    3 -8 -17 6285.5
    3 -8 -17 6941.81
    -3 -8 15 1026.32
    -3 -8 15 619.725
    3 -8 -15 759.918
    3 -8 -15 860.002
    -3 -8 13 12861.5
    3 -8 -13 12601.9
    3 -8 -13 12545.3
    -3 -8 11 8564.1
    3 -8 -11 8922.79
    3 -8 -11 8741
    -3 -8 9 125.475
    3 -8 -9 36.8989
    -3 -8 9 48.3509
    -3 -8 7 164.769
    -3 -8 7 200.775
    3 -8 -7 98.9031
    -3 -8 5 2149.42
    3 -8 -5 2036.05
    3 -8 -5 2122.83
    -3 -8 5 2026.92
    3 -8 -3 6392.8
    3 -8 -3 6076.81
    -3 -8 3 6203.17
    3 -8 -1 12118.9
    -3 -8 1 11440.6
    3 -8 -1 11405.4
    -3 -8 1 12445.2
    3 -8 1 1750.29
    -3 -8 -1 1404.86
    -3 -8 -1 1356.33
    3 -8 1 1499.55
    3 -8 3 23628.6
    3 -8 3 25076.8
    -3 -8 -3 25627.4
    3 -8 3 25591.9
    -3 -8 -3 25550.3
    -3 -8 -5 6303.84
    3 -8 5 6081.74
    3 -8 5 5670.73
    3 -8 5 5957.68
    -3 -8 -5 6268.35
    -3 -8 -7 713.636
    3 -8 7 775.579
    3 -8 7 674.727
    3 -8 7 384.338
    3 -8 9 13961
    3 -8 9 14093.7
    -3 -8 -9 14708.1
    3 -8 9 14195.7
    3 -8 11 4009.56
    3 -8 11 4760.55
    -3 -8 -11 3908.82
    3 -8 11 3995.32
    -3 -8 -11 3309.72
    -3 -8 -13 7430.27
    3 -8 13 7080.77
    3 -8 13 7033.9
    -3 -8 -13 7092.73
    3 -8 15 8210.01
    -3 -8 -15 8431.33
    3 -8 15 9299.75
    -3 -8 -15 9203.59
    -3 -8 -17 16455.9
    -3 -8 -17 15700.6
    -3 -8 -19 -15.8476
    -3 -8 -19 -180.331
    3 -8 19 -484.761
    -3 -8 -21 3910.11
    -3 -8 -21 4159.2
    -3 -8 -23 4.84782
    -3 -8 -23 178.81
    3 -8 23 222.233
    3 -8 25 -172.056
    -3 -8 -25 362.641
    -3 -9 24 4722.49
    3 -9 -24 2999.75
    -3 -9 22 4606.14
    3 -9 -22 2229.04
    3 -9 -20 9315.74
    3 -9 -20 7670.45
    3 -9 -18 4532.02
    -3 -9 18 5122.38
    3 -9 -18 3927.18
    -3 -9 16 6.83942
    3 -9 -16 -55.1855
    3 -9 -16 24.5978
    -3 -9 16 -123.989
    3 -9 -14 808.409
    -3 -9 14 840.023
    -3 -9 14 1009.76
    3 -9 -14 590.706
    -3 -9 12 4293.25
    -3 -9 12 5552.55
    3 -9 -12 5926.33
    -3 -9 10 103.645
    -3 -9 10 83.8061
    3 -9 -10 -246.504
    -3 -9 8 531.394
    3 -9 -8 479.535
    -3 -9 8 76.7642
    -3 -9 6 -7.7563
    3 -9 -6 200.316
    3 -9 -4 329.586
    3 -9 -4 406.754
    -3 -9 4 413.818
    3 -9 -2 700.416
    3 -9 -2 575.72
    -3 -9 2 573.47
    -3 -9 0 20816.4
    3 -9 0 20044.4
    -3 -9 0 19845.8
    3 -9 0 19554.6
    3 -9 2 1825.55
    -3 -9 -2 1656.98
    -3 -9 -2 1334.8
    3 -9 2 1427.67
    3 -9 4 5997.81
    -3 -9 -4 6761.9
    3 -9 4 6003.83
    -3 -9 -4 6836.44
    3 -9 6 12969.8
    3 -9 6 12581.7
    -3 -9 -6 14186.8
    -3 -9 -8 16867.2
    3 -9 8 16709.7
    3 -9 8 16211.3
    3 -9 8 16477.6
    3 -9 10 3765.64
    -3 -9 -10 4865.53
    3 -9 10 3672.19
    3 -9 10 4163.14
    -3 -9 -12 27241
    3 -9 12 25169.3
    3 -9 12 24595.8
    -3 -9 -14 16444.9
    -3 -9 -14 16650.8
    3 -9 14 15121.8
    3 -9 14 17608.8
    -3 -9 -16 293.497
    3 -9 16 611.866
    3 -9 16 122.99
    -3 -9 -16 466.672
    3 -9 18 12372.3
    -3 -9 -18 12230.1
    -3 -9 -18 12084.9
    -3 -9 -20 6080.48
    -3 -9 -20 5966.73
    3 -9 20 7421.55
    -3 -9 -22 325.818
    3 -9 22 709.13
    -3 -9 -22 186.969
    3 -10 -21 741.878
    3 -10 -21 913.583
    3 -10 -19 103.194
    3 -10 -19 366.703
    3 -10 -17 549.346
    -3 -10 17 667.641
    -3 -10 17 281.35
    3 -10 -17 538.458
    3 -10 -15 348.209
    -3 -10 15 112.14
    -3 -10 15 -48.0669
    -3 -10 13 471.654
    -3 -10 13 699.681
    3 -10 -13 -11.2822
    -3 -10 11 1646.28
    -3 -10 11 1404.64
    3 -10 -11 1402.17
    3 -10 -9 -116.796
    -3 -10 9 -84.337
    3 -10 -7 3908.49
    -3 -10 7 3272.76
    3 -10 -5 2348.19
    -3 -10 5 2194.48
    -3 -10 3 893.292
    3 -10 -3 1065.89
    3 -10 -3 988.368
    3 -10 -1 1537.75
    3 -10 -1 1581.19
    -3 -10 1 1528.72
    3 -10 1 1452.11
    -3 -10 -1 1894.56
    3 -10 1 1315.84
    -3 -10 -1 1769.02
    -3 -10 -3 5905.37
    3 -10 3 4997.72
    -3 -10 -3 6162.44
    -3 -10 -5 1727.9
    3 -10 5 1746.42
    3 -10 7 449.196
    -3 -10 -7 144.603
    -3 -10 -9 7785.42
    3 -10 9 6482.77
    3 -10 11 9494.95
    3 -10 11 9379.05
    -3 -10 -11 10169.2
    3 -10 13 -129.361
    3 -10 13 -18.1764
    -3 -10 -13 231.299
    -3 -10 -15 3974.68
    3 -10 15 4882.19
    3 -10 15 4371.19
    3 -10 17 2507.41
    -3 -10 -17 2358.01
    -3 -10 -17 2280.4
    3 -10 17 1697.04
    3 -10 19 -101.556
    -3 -10 -19 126.874
    -3 -10 -19 331.727
    -3 -11 16 3107.79
    3 -11 -14 2533.78
    -3 -11 14 1976.35
    -3 -11 14 2353.2
    3 -11 -12 2168.29
    -3 -11 12 2608.99
    -3 -11 10 6394.14
    3 -11 -10 6839.16
    -3 -11 8 70.3685
    3 -11 -8 621.453
    3 -11 -6 1118.92
    -3 -11 6 1140.16
    -3 -11 4 9032.74
    3 -11 -4 9115.24
    3 -11 -2 5049.6
    -3 -11 2 4430.93
    3 -11 -2 5197.31
    -3 -11 0 90.0651
    3 -11 0 -29.938
    3 -11 0 150.281
    -3 -11 -2 6099.58
    -3 -11 -2 6087.13
    3 -11 2 5482.43
    3 -11 4 4033.71
    -3 -11 -4 4055.07
    -3 -11 -6 80.1239
    3 -11 6 193.235
    -3 -11 -8 165.999
    3 -11 8 448.182
    -3 -11 -10 9.44377
    3 -11 10 35.7988
    -3 -11 -12 -166.399
    3 -11 12 64.03
    3 -11 14 582.446
    3 -12 -5 5256.91
    3 -12 -3 1031.96
    -3 -12 3 1196.7
    3 -12 -1 5942.75
    -3 -12 1 6050.37
    3 -12 -1 5660.74
    -3 -12 -1 2436.65
    3 -12 1 2546.46
    -3 -12 -3 286.531
    -3 -12 -5 1011.51
    4 0 -36 1860.09
    4 0 -34 132.841
    4 0 -32 668.041
    4 0 -30 4792.03
    4 0 -30 4343.88
    4 0 -28 1783.45
    4 0 -28 1963.58
    4 0 -26 438.862
    4 0 -26 345.445
    4 0 -24 2855.69
    4 0 -22 6900.78
    4 0 -22 7038.73
    -4 0 22 6178.13
    -4 0 22 5438.32
    4 0 -20 21022.9
    -4 0 20 19583.2
    -4 0 20 21267.2
    4 0 -20 22080.7
    4 0 -20 25242
    -4 0 20 20617.6
    4 0 -18 25918.6
    -4 0 18 25850.1
    -4 0 18 25139.7
    4 0 -18 29989
    -4 0 16 18384.6
    -4 0 16 18509.7
    4 0 -16 17894.2
    4 0 -16 20555
    -4 0 14 72689.9
    4 0 -14 72347.1
    -4 0 14 77428.6
    -4 0 12 660870
    4 0 -12 677532
    -4 0 12 659266
    -4 0 10 264695
    -4 0 10 268729
    4 0 -10 262312
    4 0 -8 12246.6
    -4 0 8 13647.7
    -4 0 8 12742.3
    4 0 -8 11719.9
    4 0 -6 48577.1
    -4 0 6 44737.9
    4 0 -6 52688.1
    -4 0 6 39848.7
    -4 0 6 46318.2
    4 0 -4 199483
    -4 0 4 212922
    -4 0 4 210277
    -4 0 4 203754
    -4 0 4 215052
    4 0 -2 53679.6
    -4 0 2 64735.5
    -4 0 2 61226.1
    4 0 0 112706
    4 0 0 122631
    -4 0 0 117015
    -4 0 0 109389
    -4 0 0 100974
    -4 0 -2 225212
    -4 0 -2 244052
    -4 0 -2 231708
    -4 0 -2 237525
    -4 0 -2 245813
    4 0 2 236392
    4 0 2 240259
    4 0 2 239843
    -4 0 -4 65358.5
    4 0 4 64882.9
    -4 0 -4 59243.4
    4 0 4 60063.2
    -4 0 -4 59502.6
    -4 0 -4 60516
    -4 0 -4 62984.3
    -4 0 -4 60948.7
    4 0 4 63420.4
    -4 0 -4 61473.3
    4 0 4 64079.1
    -4 0 -6 1786.81
    4 0 6 1818.16
    -4 0 -6 1833.84
    -4 0 -6 1700.68
    4 0 6 1721.01
    -4 0 -6 2160.48
    4 0 6 1623.99
    -4 0 -6 1846.28
    4 0 6 1736.87
    4 0 8 233.973
    -4 0 -8 207.905
    4 0 8 266.599
    -4 0 -8 313.209
    -4 0 -8 450.99
    -4 0 -8 289.441
    4 0 8 356.605
    4 0 10 1567.48
    -4 0 -10 1508.03
    4 0 10 1580.37
    -4 0 -10 1617.2
    -4 0 -10 1672.06
    4 0 10 2477.23
    -4 0 -10 2036.9
    -4 0 -12 90296.4
    -4 0 -12 92101.7
    4 0 12 90124.6
    4 0 12 90026.8
    -4 0 -12 90995.2
    4 0 12 89754.4
    -4 0 -14 70604.3
    4 0 14 74517.7
    -4 0 -14 73831.9
    4 0 14 72667.4
    -4 0 -14 73063.9
    -4 0 -16 2075.83
    4 0 16 2392.09
    -4 0 -16 2086.29
    4 0 16 1984.44
    -4 0 -18 600.596
    -4 0 -18 452.356
    -4 0 -18 649.052
    4 0 18 147.561
    -4 0 -18 481.857
    4 0 18 585.091
    -4 0 -20 27956.1
    -4 0 -20 28594.7
    4 0 20 29360.6
    -4 0 -20 28678.5
    4 0 20 26725.1
    -4 0 -20 27446.7
    -4 0 -22 107282
    -4 0 -22 107977
    -4 0 -24 94.4891
    -4 0 -24 170.773
    -4 0 -26 25308.6
    -4 0 -26 24550.5
    -4 0 -28 29770.3
    -4 0 -28 29457.6
    -4 0 -30 5467.82
    -4 0 -32 3524.9
    -4 0 -34 2687.74
    4 -1 -35 3512.15
    4 -1 -35 3121.96
    4 1 -35 3316.88
    4 1 -33 1509.74
    4 -1 -33 1451.76
    4 -1 -33 1638.1
    4 -1 -31 871.059
    4 -1 -31 631.42
    4 1 -31 899.904
    4 -1 -29 2866.35
    4 1 -29 2764.62
    4 -1 -29 3156.21
    4 -1 -27 3721.9
    4 1 -27 3003.81
    4 1 -25 7328.81
    4 -1 -25 7717.1
    -4 -1 25 7008.96
    4 1 -23 6114.81
    4 -1 -23 5203.11
    -4 -1 23 5836.64
    -4 -1 21 60645.8
    4 1 -21 63546.2
    -4 -1 21 58139.7
    4 -1 -21 62317.8
    4 1 -21 55389.7
    -4 1 21 56312.8
    -4 1 21 58612.3
    -4 1 21 63668.7
    -4 -1 21 60838.5
    4 1 -21 58501.2
    4 -1 -21 61452.4
    -4 1 19 25231.2
    -4 -1 19 29366.6
    4 1 -19 26807.3
    4 -1 -19 26005.1
    -4 -1 19 26496.3
    4 -1 -19 26911
    -4 1 19 25512.5
    4 -1 -19 20632.9
    -4 -1 19 27570.4
    -4 1 19 23984.9
    4 1 -17 4111.36
    4 1 -17 3123.38
    -4 -1 17 2607.74
    -4 -1 17 3078.73
    4 -1 -17 2299.66
    -4 1 17 2871.02
    4 1 -17 2852.24
    4 -1 -17 3265.09
    -4 1 17 2623.22
    -4 1 15 49503.1
    4 -1 -15 50421.2
    -4 -1 15 48084.7
    -4 -1 15 49159.1
    4 1 -15 47926.3
    4 -1 -15 44714.3
    4 1 -15 48546.6
    -4 1 15 47893.3
    -4 1 13 196051
    4 -1 -13 198062
    4 1 -13 199638
    -4 -1 13 203441
    -4 1 13 190222
    4 -1 -13 188043
    4 1 -13 194515
    -4 -1 13 197661
    4 1 -11 3245.36
    4 1 -11 3307.95
    4 -1 -11 3516.35
    -4 1 11 3552.87
    -4 -1 11 3803.46
    -4 1 11 3494.62
    -4 -1 11 3736.56
    4 -1 -11 4380.51
    4 1 -11 3158.38
    4 -1 -9 46098.1
    -4 1 9 42310.6
    -4 -1 9 43049.1
    4 1 -9 42476.5
    4 1 -9 40999
    4 -1 -9 44236.1
    -4 -1 9 40888.5
    4 1 -9 40342.4
    4 -1 -9 44219.9
    -4 1 9 39472.1
    -4 -1 7 45106.3
    4 1 -7 46407.3
    -4 1 7 43222.6
    -4 1 7 45030.6
    4 -1 -7 47531.7
    4 1 -7 46288.3
    4 1 -7 47903.6
    -4 -1 7 46234.4
    -4 1 7 42577.1
    -4 -1 7 46573.5
    -4 -1 7 44095.5
    -4 1 5 27158.3
    4 -1 -5 25472.1
    -4 -1 5 26795.1
    4 1 -5 25045.4
    -4 -1 5 28132.7
    4 1 -5 24305.2
    -4 -1 5 23878.3
    -4 -1 5 25480.2
    -4 -1 5 25052.1
    -4 1 5 26161
    -4 1 5 24354.6
    4 1 -5 26477.2
    4 -1 -5 27071.7
    4 1 -3 103406
    -4 1 3 102223
    4 -1 -3 104627
    4 1 -3 104182
    4 1 -3 105015
    -4 -1 3 107085
    4 -1 -3 112475
    -4 -1 3 101443
    -4 -1 3 106678
    -4 -1 3 110391
    4 1 -3 108396
    -4 1 3 104981
    4 1 -3 111342
    -4 1 1 49447
    -4 1 1 48141.6
    4 1 -1 51543.1
    -4 -1 1 46609.2
    4 1 -1 49413.8
    4 -1 -1 50001.5
    4 -1 -1 49451.8
    -4 -1 1 50659.2
    -4 1 1 49859.5
    4 1 -1 49578.8
    4 1 1 1770.83
    -4 1 -1 1780.3
    4 1 1 1914.2
    4 -1 1 2164.21
    -4 -1 -1 1891.87
    4 1 1 1934.55
    -4 1 -1 1656.57
    -4 -1 -1 1882.76
    -4 1 -1 1758.31
    4 1 1 1914.01
    -4 1 -1 1794.84
    -4 -1 -1 1958.04
    4 1 3 67212.7
    4 1 3 67911.7
    -4 -1 -3 66742.5
    4 -1 3 76225.2
    4 -1 3 66496.4
    4 1 3 73678.4
    -4 -1 -3 72653.7
    -4 1 -3 68467.4
    4 1 3 68983.1
    -4 1 -3 66846.4
    -4 1 -3 71826.6
    -4 -1 -3 67856.3
    -4 1 -3 68412.5
    4 1 3 70328.2
    -4 -1 -5 845.054
    -4 1 -5 1005.71
    4 1 5 1073.5
    4 -1 5 1419.67
    -4 -1 -5 893.181
    -4 -1 -5 1045.27
    4 1 5 1029.98
    -4 1 -5 1090.57
    -4 1 -5 873.222
    4 1 5 672.58
    4 -1 5 783.175
    4 1 5 763.615
    4 -1 7 386.328
    -4 1 -7 447.592
    -4 -1 -7 364.214
    4 1 7 713.079
    4 -1 7 714.964
    -4 1 -7 311.735
    -4 1 -7 202.475
    -4 -1 -7 269.372
    4 1 7 454.676
    4 1 7 425.691
    4 1 7 325.205
    4 -1 7 436.169
    -4 -1 -7 511.329
    -4 -1 -9 35263
    -4 -1 -9 37959.6
    -4 1 -9 36170.8
    -4 1 -9 36698.2
    4 1 9 36205.2
    4 1 9 34617.1
    4 -1 9 35814.5
    4 -1 9 37604
    4 1 9 37893.1
    -4 1 -9 35991.3
    4 -1 9 36732.6
    -4 -1 -9 34283.3
    -4 -1 -11 37047.8
    4 1 11 36806.2
    -4 1 -11 34272.5
    4 -1 11 34408.5
    -4 -1 -11 35184.2
    -4 1 -11 36086.6
    4 1 11 36286.6
    4 1 11 36246
    -4 -1 -11 38151
    4 -1 11 34123.7
    4 -1 11 33566.7
    4 1 13 93120.1
    -4 -1 -13 90477.7
    -4 1 -13 95109.2
    4 1 13 93225.6
    4 -1 13 93826.2
    -4 1 -13 93644.9
    4 -1 13 92492.7
    4 1 13 94317.4
    -4 -1 -13 93775.7
    4 1 15 10293.9
    4 1 15 7985.28
    -4 1 -15 9376.2
    4 -1 15 9215.18
    -4 1 -15 10013
    4 -1 15 9035.59
    -4 -1 -15 8512.36
    -4 -1 -15 8299.98
    -4 -1 -17 11976.6
    -4 1 -17 13503
    4 1 17 12523.6
    -4 -1 -17 12404.5
    4 1 17 12077
    -4 1 -17 13197.1
    -4 1 -17 13079.4
    4 -1 17 12522.7
    4 -1 17 13031
    -4 -1 -17 11914.1
    4 -1 19 12361.1
    -4 1 -19 11323.3
    -4 1 -19 10404.9
    -4 -1 -19 11973.3
    -4 1 -19 12143.2
    4 1 19 11488
    -4 -1 -19 12494.2
    -4 1 -19 11482.6
    4 1 19 10871.2
    4 -1 19 11674.2
    -4 -1 -19 12099
    -4 1 -21 385.88
    -4 -1 -21 512.815
    -4 -1 -21 382.092
    4 1 21 -18.4818
    -4 1 -23 15022.2
    -4 -1 -23 16873
    -4 -1 -23 15658.9
    -4 -1 -25 5728.92
    -4 -1 -25 6191.06
    -4 1 -25 5785.67
    -4 1 -27 2251.17
    -4 -1 -27 2421.06
    -4 -1 -27 2258.3
    -4 1 -29 4601.84
    -4 -1 -29 4881.21
    -4 -1 -29 5104.9
    -4 -1 -31 16434.9
    -4 -1 -31 15570.3
    -4 1 -31 15212.2
    -4 -1 -33 28.8983
    -4 -1 -33 282.99
    -4 1 -33 527.965
    -4 -1 -35 1028.99
    -4 1 -35 1438.67
    4 2 -36 123.293
    4 -2 -36 237.115
    4 -2 -36 -264.789
    4 -2 -34 10718.3
    4 2 -34 10353
    4 -2 -34 9523.74
    4 -2 -32 788.301
    4 -2 -32 890.433
    4 2 -32 1465.23
    4 -2 -30 1029.7
    4 2 -30 1225.74
    4 -2 -30 1022.41
    4 2 -28 6512.62
    4 -2 -28 6685.59
    -4 -2 26 19837.3
    4 2 -26 19274.5
    4 -2 -26 18503.2
    4 2 -24 114.416
    4 -2 -24 -24.3476
    -4 -2 24 159.202
    -4 -2 22 58895.6
    4 -2 -22 58459.5
    4 -2 -22 58993.3
    4 2 -22 59821.6
    -4 -2 20 66726.1
    -4 2 20 65196.6
    -4 -2 20 69402.2
    4 -2 -20 66447.4
    4 2 -20 69372.7
    4 -2 -20 67941.6
    4 2 -20 73111.4
    4 -2 -20 67497.2
    4 2 -20 67109.2
    4 -2 -20 65289.1
    4 -2 -18 3808.62
    -4 -2 18 3697.49
    4 2 -18 3165.46
    4 2 -18 3419.79
    4 2 -18 3447.28
    -4 -2 18 2911.64
    -4 2 18 4726.2
    4 2 -18 3146.34
    4 -2 -18 3483.72
    4 -2 -18 3813.91
    -4 2 18 3538.51
    -4 2 16 1123.38
    4 2 -16 1529.84
    4 2 -16 1348.82
    4 2 -16 1717.36
    -4 2 16 1455.69
    4 -2 -16 1702.01
    -4 -2 16 1661.79
    -4 -2 16 1758.09
    4 -2 -16 1768.6
    4 2 -14 14766
    -4 2 14 13273
    4 -2 -14 12976
    4 2 -14 13549.1
    4 -2 -14 13107.6
    -4 2 14 13203.7
    4 2 -14 11412.6
    -4 -2 14 14741.1
    -4 -2 14 13385.9
    -4 -2 14 15837.4
    4 2 -12 13108.6
    -4 -2 12 11739.3
    4 2 -12 12439.8
    4 2 -12 14298.2
    4 2 -12 13950.5
    4 -2 -12 12205.4
    -4 -2 12 13197.1
    4 -2 -12 13641.5
    -4 -2 12 14066.6
    -4 2 12 12724.4
    -4 2 12 13819
    -4 2 10 2701.94
    4 -2 -10 2475.05
    -4 -2 10 2414.89
    4 2 -10 2064.56
    -4 -2 10 2376.91
    4 -2 -10 2647.64
    -4 2 10 2342.55
    4 -2 -10 2186.84
    4 2 -10 2202.38
    4 2 -10 2472.72
    4 2 -10 2363.24
    -4 -2 10 2039.98
    -4 2 10 3001.73
    -4 2 8 29539.8
    -4 -2 8 30636.1
    -4 -2 8 30543.5
    -4 2 8 27196.6
    4 -2 -8 27663
    4 2 -8 29818.1
    -4 -2 8 27925.4
    4 2 -8 28359.5
    -4 -2 8 28988.6
    4 2 -8 28294.1
    4 -2 -8 28789.2
    4 2 -8 27858
    -4 -2 8 27922.8
    -4 2 8 27521.6
    -4 -2 6 1075.58
    -4 2 6 1172.34
    -4 2 6 1450.63
    4 2 -6 1041.89
    -4 -2 6 636.276
    4 -2 -6 1746.52
    4 2 -6 1204.37
    4 -2 -6 1842.28
    4 2 -6 1555.83
    -4 -2 6 999.088
    4 2 -6 1432.38
    -4 -2 6 2375.84
    -4 -2 6 1854.29
    -4 2 4 68453.9
    4 -2 -4 76865.5
    4 -2 -4 74091.7
    4 2 -4 72989.7
    -4 2 4 69768.4
    -4 -2 4 72609.8
    -4 -2 4 73575.1
    -4 -2 4 75884.7
    4 2 -4 72914.2
    4 2 -4 72103.3
    -4 -2 4 72337
    -4 -2 4 73377.7
    4 2 -4 72996.4
    4 2 -2 82893.2
    -4 -2 2 80539.9
    -4 2 2 78978.8
    4 2 -2 82727.5
    4 -2 -2 77385
    4 -2 -2 76601.3
    -4 2 2 77302.5
    -4 -2 2 81477.4
    -4 -2 2 78721.6
    4 2 -2 81975.5
    -4 2 0 604282
    -4 2 0 588984
    -4 2 0 587347
    -4 -2 0 588923
    4 2 0 610777
    -4 2 0 596448
    4 -2 0 610814
    4 2 0 596530
    4 2 0 613150
    4 2 0 585142
    -4 -2 0 603571
    -4 -2 -2 6476.6
    4 2 2 6250.28
    4 2 2 6382.61
    -4 -2 -2 6127.82
    -4 2 -2 4832.24
    4 2 2 6314.69
    4 -2 2 4584.88
    -4 2 -2 4981.03
    4 -2 2 5083.86
    -4 2 -2 4699.76
    -4 -2 -2 6190.71
    4 2 2 5873.76
    -4 -2 -4 11567.9
    -4 2 -4 10519.4
    4 2 4 10732.1
    4 2 4 10600.1
    4 2 4 10181
    -4 2 -4 10842.1
    4 2 4 10728.1
    -4 2 -4 10721.7
    -4 -2 -4 10487.4
    -4 2 -4 10527
    4 -2 4 10583.6
    -4 -2 -4 11594.2
    4 2 4 10194.9
    -4 2 -6 116351
    -4 2 -6 114923
    -4 2 -6 115504
    4 2 6 113444
    4 -2 6 113882
    -4 -2 -6 121744
    -4 -2 -6 124248
    4 2 6 116385
    4 2 6 115986
    -4 -2 -6 121425
    4 -2 8 27606.1
    -4 -2 -8 29271.8
    -4 -2 -8 27511.3
    -4 2 -8 28419.1
    4 2 8 28113.5
    -4 2 -8 27743.9
    4 2 8 27357.4
    -4 -2 -8 28626.4
    4 2 8 24903.2
    -4 2 -8 26592.1
    4 2 8 26807.3
    -4 2 -10 108647
    -4 2 -10 116746
    -4 -2 -10 118155
    4 -2 10 109730
    -4 -2 -10 110044
    -4 2 -10 107568
    4 2 10 108110
    4 -2 10 106011
    4 2 10 111710
    -4 -2 -10 111004
    4 -2 12 101425
    -4 -2 -12 100066
    -4 2 -12 109155
    4 2 12 100900
    -4 2 -12 101962
    4 -2 12 101477
    -4 -2 -12 107927
    -4 -2 -12 103679
    -4 2 -12 99917.8
    4 2 12 101621
    -4 -2 -14 3660.58
    -4 -2 -14 3170.09
    4 -2 14 3256.36
    -4 2 -14 3456.31
    -4 2 -14 3282.51
    4 2 14 3703.39
    4 -2 14 3350.24
    4 2 14 3898.37
    4 2 14 3307.88
    4 -2 16 44344.3
    -4 2 -16 44600.9
    -4 -2 -16 43612.5
    -4 -2 -16 44771.9
    4 2 16 40301.4
    -4 2 -16 43371.7
    -4 -2 -16 43115.3
    4 2 16 44513.4
    -4 2 -16 46411.8
    4 -2 16 43852.1
    -4 -2 -16 44607.8
    4 -2 18 47899.7
    -4 -2 -18 46676.1
    -4 -2 -18 44298.6
    -4 2 -18 45892.6
    -4 -2 -18 45030.4
    -4 2 -18 47321.6
    -4 -2 -18 44114.5
    -4 2 -18 48890.4
    4 2 18 45987.3
    4 -2 18 45852.9
    -4 2 -20 5159.85
    -4 -2 -20 4190.88
    -4 -2 -20 4183.73
    -4 -2 -20 4356.59
    -4 -2 -20 4615.09
    -4 -2 -22 7791.82
    -4 2 -22 7344.02
    -4 -2 -22 7140.94
    -4 -2 -24 2469.6
    -4 2 -24 2782.63
    -4 -2 -24 2482.82
    -4 -2 -26 2170.16
    -4 2 -26 1935.45
    -4 -2 -26 1771.6
    -4 -2 -28 1051.4
    -4 2 -28 1075.45
    -4 2 -30 3885.93
    -4 -2 -30 3314.38
    -4 -2 -32 2650.16
    -4 2 -32 2884.81
    -4 -2 -34 217.364
    -4 2 -34 143.593
    4 -3 -35 30.5184
    4 -3 -35 147.114
    4 3 -35 -55.5488
    4 3 -33 1247.61
    4 -3 -33 1504.09
    4 -3 -33 1342.56
    4 3 -31 22842.9
    4 -3 -31 24942.1
    4 3 -29 8865.88
    -4 -3 29 9866.44
    4 -3 -29 10343.6
    4 -3 -27 537.09
    4 3 -27 247.433
    -4 -3 27 340.055
    -4 -3 25 12228.9
    4 3 -25 12427.1
    4 -3 -25 13828.5
    4 -3 -25 13530
    4 3 -23 39908.9
    4 -3 -23 42561.3
    -4 -3 23 40288.2
    -4 -3 21 1504.38
    4 3 -21 1821.22
    4 3 -21 1898.83
    4 -3 -21 1826.47
    4 -3 -21 1962.43
    4 3 -19 5842.12
    -4 3 19 5206.31
    4 3 -19 5633.26
    4 -3 -19 5989.43
    4 -3 -19 5018.29
    -4 -3 19 6229.66
    4 3 -19 5540.57
    4 -3 -19 5993.14
    4 -3 -19 5362.77
    -4 3 19 6138.03
    4 3 -19 4217.55
    -4 -3 19 5918.15
    4 -3 -17 16328.2
    4 3 -17 16592.6
    4 3 -17 17899
    4 -3 -17 16439.5
    4 3 -17 14486.1
    4 -3 -17 17787.8
    -4 3 17 15594.3
    -4 -3 17 17013.8
    -4 -3 17 16196.2
    4 3 -17 16579.4
    -4 3 17 16277.1
    4 3 -15 308.26
    -4 -3 15 471.672
    -4 3 15 410.178
    4 3 -15 159.462
    4 3 -15 580.822
    -4 -3 15 291.426
    4 -3 -15 174.319
    -4 3 15 517.172
    4 -3 -15 208.988
    4 -3 -13 35224.2
    4 -3 -13 39219.8
    -4 -3 13 39875.9
    -4 3 13 36873.1
    4 3 -13 39971.7
    4 3 -13 39602.8
    -4 3 13 38092.8
    4 3 -13 40983.3
    4 3 -11 1325.6
    -4 3 11 1545.34
    4 3 -11 1344.18
    -4 -3 11 1141.08
    -4 3 11 1736.81
    4 3 -11 1299.81
    4 -3 -11 1353.36
    -4 -3 11 1441.03
    4 -3 -11 1705.6
    4 -3 -11 1448.95
    -4 -3 11 987.002
    -4 3 11 1706.37
    4 -3 -9 6461.84
    -4 -3 9 6058.35
    -4 3 9 6387.39
    4 3 -9 5610.64
    4 3 -9 5668.27
    -4 -3 9 5847.31
    4 -3 -9 6034.84
    -4 -3 9 5243.65
    4 3 -9 6135.78
    4 3 -9 5831.95
    -4 3 9 6230.21
    -4 3 9 6247.96
    -4 -3 9 6091.4
    -4 -3 9 5735.84
    4 -3 -7 6735.42
    4 3 -7 8439.24
    4 -3 -7 8138.47
    -4 -3 7 13225.8
    4 3 -7 13669.2
    4 3 -7 14156.4
    4 3 -7 14287.5
    -4 -3 7 12770.1
    -4 3 7 14027.6
    -4 -3 7 11327.6
    -4 3 7 13867.8
    4 -3 -7 7619.17
    -4 -3 7 10694.8
    -4 3 7 13022.7
    -4 3 5 20929.7
    4 3 -5 23102.6
    4 3 -5 22999.3
    -4 -3 5 22899.3
    4 -3 -5 22959.2
    4 3 -5 22855.5
    -4 3 5 21092.6
    -4 -3 5 23839.2
    -4 -3 5 23336.6
    -4 -3 5 22177.5
    4 3 -5 22950.9
    4 -3 -5 21880.6
    -4 -3 3 5830.72
    -4 -3 3 4965.24
    -4 -3 3 5289.25
    4 3 -3 4944.32
    4 3 -3 4727
    -4 -3 3 4745.05
    4 3 -3 4621.5
    -4 3 3 4629.72
    -4 3 3 4364.79
    4 -3 -3 5205.89
    -4 3 3 4665.41
    4 3 -3 5267.23
    4 3 -1 1792.84
    4 3 -1 1974.06
    -4 -3 1 2683.48
    4 3 -1 1737.29
    -4 3 1 2059.09
    -4 -3 1 1757.66
    -4 3 1 1809.73
    4 -3 -1 1871.76
    -4 3 1 1849.68
    -4 3 1 1846.79
    -4 -3 1 2202.96
    4 3 1 132255
    -4 -3 -1 128758
    4 3 1 130921
    -4 3 -1 128044
    -4 -3 -1 131166
    4 3 1 130627
    -4 3 -1 135090
    -4 3 -1 131099
    -4 3 -1 130559
    4 -3 1 131836
    4 3 3 117645
    4 3 3 115908
    4 3 3 114191
    -4 -3 -3 112193
    -4 3 -3 122064
    -4 -3 -3 115446
    -4 -3 -3 119754
    4 -3 3 115268
    4 3 3 114261
    -4 3 -3 115411
    4 -3 3 114288
    4 3 3 113989
    -4 3 -3 111240
    -4 3 -5 751.95
    -4 -3 -5 1001.98
    4 -3 5 876.534
    4 3 5 705.169
    4 3 5 774.128
    4 3 5 787.903
    4 3 5 1010.57
    -4 3 -5 722.504
    4 -3 5 977.368
    -4 3 -5 733.471
    -4 -3 -5 983.246
    -4 3 -5 538.033
    -4 -3 -7 199141
    -4 3 -7 189544
    4 -3 7 183110
    4 3 7 191644
    -4 3 -7 183734
    -4 3 -7 185975
    4 3 7 190935
    4 3 7 192031
    4 3 7 186714
    -4 -3 -7 193570
    -4 3 -9 340269
    -4 -3 -9 363232
    4 3 9 352792
    4 3 9 373280
    4 3 9 348300
    -4 3 -9 340439
    -4 3 -9 349627
    4 -3 9 336378
    -4 -3 -9 353333
    4 3 9 343036
    4 -3 11 4094.07
    -4 -3 -11 4420.51
    4 -3 11 4454.84
    4 3 11 4959.21
    -4 -3 -11 3564.87
    -4 3 -11 4256.85
    -4 3 -11 4346.94
    4 3 11 3826.26
    4 3 11 4185.36
    -4 3 -11 4247.58
    -4 -3 -13 32647.9
    -4 -3 -13 30690.8
    -4 3 -13 28944
    -4 3 -13 29872.4
    4 -3 13 30251.5
    4 -3 13 29367.8
    4 3 13 31523.5
    4 3 13 29891.4
    -4 -3 -15 31921.4
    -4 -3 -15 32886.1
    4 -3 15 31612.9
    4 3 15 32524.3
    -4 3 -15 31823.5
    -4 -3 -15 32393.7
    -4 3 -15 33107.6
    4 -3 15 32307.6
    -4 3 -15 31855.8
    4 3 15 34752.3
    -4 -3 -17 35918.5
    -4 3 -17 38926.3
    -4 -3 -17 35748.2
    4 3 17 38231.6
    -4 3 -17 35888.7
    -4 -3 -17 35215.9
    4 -3 17 36597.6
    4 -3 17 36730.5
    -4 3 -17 36972.9
    -4 3 -19 33633.3
    4 -3 19 34716.5
    -4 -3 -19 34860.7
    -4 -3 -19 36407.9
    -4 -3 -21 45452.2
    -4 3 -21 43428.4
    -4 -3 -21 46886.9
    -4 3 -23 2316.38
    -4 -3 -23 2315.17
    -4 -3 -23 2446.37
    -4 -3 -25 679.165
    -4 3 -25 748.977
    -4 3 -27 2785.75
    -4 -3 -27 2742.01
    -4 -3 -29 -97.7241
    -4 3 -29 178.704
    -4 3 -31 1655.78
    -4 -3 -31 1390.75
    -4 3 -33 2454.59
    -4 -3 -33 2152.08
    4 4 -34 1213.58
    4 -4 -34 1176.1
    4 -4 -32 1837.63
    4 4 -32 1694.29
    -4 -4 30 605.989
    4 4 -30 135.232
    4 -4 -30 410.542
    4 -4 -28 2919.04
    -4 -4 28 2412.57
    4 -4 -28 2847.16
    4 4 -28 2351.1
    4 -4 -26 836.088
    4 4 -26 818.579
    -4 -4 26 580.429
    4 -4 -26 838.421
    4 4 -24 3479.89
    4 -4 -24 3773.45
    4 -4 -24 4154.83
    -4 -4 24 3278.22
    4 -4 -22 7571.63
    4 -4 -22 7461.48
    4 4 -22 7017.98
    -4 -4 22 7359.96
    4 -4 -20 1836.88
    4 -4 -20 1785.27
    -4 -4 20 2024.28
    4 -4 -18 12066.1
    4 4 -18 13394.6
    4 4 -18 13479.6
    -4 -4 18 14609.3
    4 -4 -18 12910.7
    -4 -4 18 14544
    -4 4 18 11917
    4 4 -18 14449.5
    4 -4 -18 13748.5
    -4 -4 18 14263.5
    4 -4 -16 3095.36
    4 4 -16 3104.22
    4 -4 -16 3373.72
    -4 -4 16 4458.45
    4 -4 -16 3716.67
    -4 4 16 3286.51
    -4 4 16 4796.75
    -4 -4 16 4420.94
    4 4 -16 3078.26
    -4 -4 16 3089.77
    4 4 -16 2277.89
    4 -4 -16 3811.91
    -4 -4 16 2986.59
    4 4 -14 12622.7
    -4 -4 14 12550.8
    4 -4 -14 13426.3
    -4 -4 14 11124.3
    4 -4 -14 12121
    -4 -4 14 17144.4
    -4 4 14 13140.9
    4 -4 -14 13691.2
    4 4 -14 11918.9
    -4 -4 14 11942.1
    -4 4 14 12951.5
    4 4 -12 19663.6
    4 -4 -12 18424.7
    -4 -4 12 20494.2
    4 4 -12 20212.1
    -4 -4 12 19905.4
    4 -4 -12 19929.2
    4 -4 -12 19949.2
    -4 4 12 20684.3
    -4 4 12 19270.5
    -4 4 10 3476.03
    4 -4 -10 3209.67
    4 4 -10 2744
    4 4 -10 3029.39
    -4 -4 10 2638.75
    -4 4 10 3653.65
    -4 -4 10 2339.54
    4 -4 -10 3727.04
    -4 -4 8 47629.8
    4 -4 -8 46165.1
    4 -4 -8 46555.9
    4 4 -8 48321.8
    4 -4 -8 49369.4
    4 4 -8 45926.2
    -4 4 8 45197.6
    -4 -4 8 47204.7
    4 4 -8 49755.7
    -4 -4 8 48348.7
    -4 4 8 46839.9
    -4 4 8 43881
    -4 -4 8 48959.8
    -4 4 6 48094.4
    4 4 -6 50211.9
    -4 -4 6 47409.6
    -4 4 6 47621.1
    -4 4 6 48788
    4 4 -6 51275.7
    -4 -4 6 50039.7
    4 4 -6 50299.5
    -4 -4 6 49964.5
    4 -4 -6 54540.4
    4 -4 -6 48037.4
    -4 4 4 63143.9
    -4 -4 4 67841.3
    4 4 -4 65056.5
    -4 -4 4 63134.4
    4 -4 -4 70038.9
    4 4 -4 63162.8
    -4 -4 4 64096.5
    -4 4 4 61833.9
    4 4 -4 67035.6
    -4 4 4 63063.5
    4 4 -2 19194
    -4 -4 2 20129.7
    -4 4 2 22030.4
    -4 -4 2 22473.5
    -4 -4 2 20682.8
    4 -4 -2 23951.1
    -4 4 2 22332.3
    4 4 -2 20403.5
    -4 4 2 21229.3
    4 4 -2 19651.1
    -4 -4 0 36378.8
    4 4 0 45470.3
    -4 -4 0 45468.8
    -4 4 0 45046.4
    -4 4 0 44032.4
    4 -4 0 46007
    4 4 0 46443.2
    4 4 0 36553.9
    4 4 0 44786.9
    -4 4 0 44740
    -4 -4 0 44586.3
    -4 4 0 42952.3
    -4 4 -2 4276.69
    -4 4 -2 4640.59
    -4 -4 -2 4107.09
    4 4 2 4029.94
    -4 -4 -2 3711.03
    4 -4 2 3902.29
    -4 4 -2 3895.51
    4 4 2 4088.92
    4 4 2 3663.88
    4 4 2 3040.57
    -4 4 -2 4577.57
    4 4 4 2706.32
    4 4 4 2651.93
    4 4 4 2420.01
    -4 4 -4 3023.14
    -4 4 -4 2584.28
    -4 4 -4 2899.2
    4 -4 4 2506.06
    4 -4 4 2404.42
    -4 -4 -4 2802.07
    -4 -4 -6 12361.5
    4 -4 6 11240.1
    -4 4 -6 10782.6
    4 4 6 11610
    -4 4 -6 11093.1
    4 4 6 11467.6
    -4 4 -6 11299.1
    4 -4 6 10246.3
    4 4 6 11054.8
    -4 4 -8 1837.12
    4 4 8 1735.14
    -4 4 -8 1956.86
    4 -4 8 2231.15
    -4 4 -8 1694.8
    4 4 8 1813.51
    4 4 8 1905.9
    4 -4 8 2180.25
    -4 -4 -8 2346.82
    4 -4 10 53119.5
    4 4 10 51443.2
    -4 4 -10 51424.9
    4 4 10 53415.9
    -4 4 -10 53150.4
    4 4 10 52302.6
    -4 -4 -10 55185.9
    -4 4 -10 51483.4
    -4 4 -12 763.412
    -4 4 -12 658.311
    -4 -4 -12 799.037
    -4 4 -12 563.148
    4 4 12 677.105
    -4 -4 -12 586.829
    -4 -4 -12 493.554
    4 -4 12 927.807
    4 -4 12 744.299
    4 4 12 328.906
    -4 -4 -12 585.614
    4 -4 12 898.053
    4 -4 14 2367.43
    4 4 14 2699.3
    -4 -4 -14 2216.7
    -4 4 -14 2275.09
    -4 4 -14 2526.24
    -4 -4 -14 2024.32
    -4 4 -14 2341.82
    4 4 14 2010.45
    -4 -4 -14 2389.06
    -4 -4 -14 2186.56
    4 -4 14 2594.87
    -4 -4 -14 2300.43
    4 -4 14 2478.94
    4 4 16 4165.97
    -4 4 -16 3929.15
    4 -4 16 4005.94
    -4 -4 -16 4122.06
    -4 4 -16 3845.08
    -4 -4 -16 4038.68
    -4 -4 -16 4019.68
    4 -4 16 4001.74
    -4 -4 -16 4449.11
    -4 4 -16 4132.34
    4 -4 16 3924.35
    4 4 16 4017.98
    -4 -4 -18 14290.5
    -4 -4 -18 14692.1
    -4 -4 -18 14694.1
    4 -4 18 13251.8
    -4 4 -18 13334.7
    -4 -4 -20 2118.7
    -4 4 -20 2478.56
    -4 -4 -20 2134.18
    -4 4 -22 13534.4
    -4 -4 -22 13545.3
    -4 -4 -22 13658.3
    -4 4 -24 1421.34
    -4 -4 -24 1464.36
    -4 -4 -24 1467.61
    -4 -4 -26 2364.72
    -4 -4 -26 2602.74
    -4 4 -26 2490.37
    -4 -4 -28 1902.97
    -4 4 -28 2746.32
    -4 4 -30 731.246
    -4 -4 -30 652.821
    -4 -4 -32 1199.59
    -4 4 -32 1823.92
    4 -5 -33 483.247
    -4 -5 33 175.524
    4 -5 -31 902.601
    -4 -5 31 1487.36
    4 -5 -31 939.391
    -4 -5 31 1466.46
    4 -5 -29 3030.41
    4 -5 -29 3764.84
    -4 -5 29 2490.89
    -4 -5 29 4107.62
    4 -5 -27 540.946
    -4 -5 27 1081.6
    -4 -5 27 1036.28
    4 -5 -27 963.174
    -4 -5 25 2027.87
    4 -5 -25 2130.41
    4 -5 -25 2328.21
    -4 -5 25 1625.48
    -4 -5 23 5149.15
    4 -5 -23 4760.76
    4 -5 -23 4813.57
    -4 -5 21 44229.8
    4 -5 -21 41522
    -4 -5 21 44136.9
    4 -5 -21 41994.9
    -4 -5 19 27492.7
    4 -5 -19 29110
    4 -5 -19 28430.9
    4 -5 -17 12884.5
    4 -5 -17 13762.1
    -4 -5 17 14419.5
    -4 5 17 13023
    -4 -5 17 17066.5
    4 -5 -17 10526.1
    4 -5 -15 37486.3
    -4 5 15 41402.6
    4 -5 -15 42123.4
    -4 -5 15 34655.9
    4 -5 -15 42714.7
    4 -5 -15 44979.5
    4 5 -15 44641.7
    -4 -5 15 43144.9
    -4 -5 15 41333.4
    4 5 -15 42901.5
    -4 5 15 47401
    -4 5 13 10974
    4 -5 -13 10416.3
    4 -5 -13 10554.1
    4 5 -13 10253.1
    -4 -5 13 9959.91
    -4 -5 13 10478.2
    4 5 -13 9461.7
    -4 -5 13 12252.2
    4 -5 -13 10519.3
    -4 -5 13 8862.78
    -4 5 13 12881.4
    4 -5 -13 9480.63
    -4 5 13 10467.9
    4 -5 -11 8984.02
    -4 -5 11 11161.7
    4 5 -11 9365.82
    4 -5 -11 8441.18
    -4 5 11 8491.99
    -4 5 11 8523.48
    -4 -5 11 8016.43
    -4 -5 11 8021.31
    -4 -5 11 8116.45
    4 -5 -11 8461.88
    -4 -5 11 9646.65
    4 5 -11 8648.42
    4 -5 -11 8820.03
    -4 -5 9 74201.7
    4 -5 -9 75883.6
    -4 5 9 75811.9
    -4 -5 9 72705.5
    -4 -5 9 76906
    -4 -5 9 58527.9
    4 -5 -9 90783.5
    4 -5 -9 74829.6
    4 5 -9 73893.4
    -4 5 9 74359.1
    -4 5 9 73941.6
    4 5 -9 76520.4
    4 5 -7 34269.6
    4 -5 -7 32681.7
    4 -5 -7 39450.2
    -4 5 7 32441.2
    4 5 -7 32789.9
    -4 -5 7 32654
    -4 5 7 35803.3
    -4 5 7 32305.3
    -4 -5 7 33587.9
    4 5 -7 31984.8
    4 5 -5 4398.84
    -4 -5 5 4339.43
    4 5 -5 4439.98
    4 -5 -5 5115.73
    4 5 -5 4366.61
    -4 5 5 4830.13
    4 -5 -5 5679.99
    -4 5 5 4909.53
    -4 -5 3 74461.2
    -4 5 3 74031.8
    4 -5 -3 79580.5
    -4 -5 3 76784.8
    -4 5 3 72477.9
    4 5 -3 73337
    4 5 -3 74696.1
    4 -5 -3 73123.6
    -4 5 3 74340.5
    4 5 -3 75731.6
    -4 5 1 102463
    -4 5 1 99629.8
    -4 -5 1 97999.7
    -4 -5 1 103793
    -4 5 1 102405
    4 -5 -1 108883
    4 5 -1 100863
    4 5 -1 102096
    -4 -5 -1 1650.23
    -4 -5 -1 2157.39
    4 5 1 1867.48
    4 -5 1 2176.2
    4 5 1 1749.43
    -4 5 -1 2532.49
    -4 5 -1 1880.33
    -4 5 -1 2152.47
    -4 5 -3 1317.91
    4 5 3 1417.46
    -4 5 -3 1339.02
    -4 5 -3 1196.84
    4 5 3 1495.69
    -4 -5 -3 1842.95
    4 -5 3 1404.42
    4 5 5 58.2959
    4 5 5 46.3027
    -4 5 -5 166.646
    -4 -5 -5 236.543
    -4 5 -5 134.027
    4 5 5 -52.9389
    4 -5 5 169.866
    -4 5 -5 -22.1298
    -4 5 -7 12195.4
    4 -5 7 11338.4
    4 5 7 12559
    4 5 7 12488.1
    4 -5 7 12137
    -4 -5 -7 12928.3
    4 5 7 11310.4
    -4 -5 -7 12158.9
    -4 5 -7 12407.3
    -4 5 -7 12831
    -4 5 -9 635.998
    -4 -5 -9 783.111
    4 -5 9 692.476
    -4 5 -9 542.942
    4 -5 9 482.002
    4 -5 9 713.534
    -4 -5 -9 728.461
    -4 -5 -9 821.061
    -4 5 -9 639.521
    4 5 9 338.745
    4 5 9 516.95
    4 5 9 409.516
    -4 -5 -11 140.316
    4 5 11 -6.25509
    -4 5 -11 145.682
    4 5 11 14.8924
    -4 5 -11 220.987
    -4 -5 -11 294.169
    4 -5 11 914.879
    -4 5 -11 88.6649
    4 -5 11 146.658
    -4 -5 -11 71.3988
    -4 -5 -11 451.243
    4 -5 11 -66.1808
    4 5 13 396.657
    4 5 13 154.469
    -4 5 -13 317.862
    -4 -5 -13 423.414
    4 -5 13 422.338
    4 -5 13 160.216
    -4 -5 -13 239.737
    -4 -5 -13 456.77
    4 -5 13 690.944
    -4 5 -13 381.972
    -4 5 -13 193.317
    -4 -5 -13 389.957
    4 5 13 262.361
    4 -5 15 33091.6
    4 5 15 33307.1
    4 5 15 31025.4
    -4 5 -15 32715.8
    4 -5 15 33033.1
    -4 -5 -15 33586
    -4 5 -15 32347.1
    -4 -5 -15 32811.7
    -4 -5 -15 35748
    -4 -5 -17 25473.8
    4 -5 17 24896.7
    -4 -5 -17 27137.8
    -4 -5 -17 24962.7
    -4 5 -17 25222.9
    -4 5 -19 10905.1
    -4 -5 -19 10963
    -4 -5 -19 11007.5
    -4 -5 -19 11487.7
    -4 -5 -21 744.911
    -4 -5 -21 994.59
    -4 5 -21 679.579
    -4 -5 -23 15117.8
    -4 5 -23 14558.4
    -4 -5 -23 15386.7
    -4 -5 -25 3612.64
    -4 5 -25 3123.49
    -4 -5 -25 3355.99
    -4 -5 -27 1296.68
    -4 -5 -27 1177.37
    -4 5 -27 1244.38
    -4 5 -29 4919.37
    -4 -5 -29 4547.94
    -4 -5 -29 4624.5
    -4 -5 -31 14290.8
    -4 5 -31 14402.9
    4 -6 -32 38.8517
    -4 -6 32 120.877
    4 -6 -32 166.498
    -4 -6 30 1397.71
    4 -6 -30 1648.34
    4 -6 -30 1695.66
    -4 -6 28 456.13
    4 -6 -28 289.389
    4 -6 -28 471.704
    -4 -6 26 205.989
    4 -6 -26 73.6851
    4 -6 -26 115.816
    4 -6 -24 408.515
    4 -6 -24 357.81
    -4 -6 24 737.707
    4 -6 -22 1828.63
    4 -6 -22 1415.84
    4 -6 -20 6221.43
    4 -6 -20 6559.44
    4 -6 -18 17899.4
    -4 -6 18 20459.9
    4 -6 -16 16503.8
    4 -6 -16 16051.1
    4 -6 -14 1509.99
    -4 -6 14 1208.82
    -4 6 14 1918.81
    -4 -6 14 1561.47
    4 6 -14 1065.03
    -4 -6 14 1606.82
    4 -6 -14 1426.89
    -4 -6 14 1597.86
    -4 -6 14 1080.65
    4 -6 -12 30913.4
    -4 6 12 36090.1
    -4 -6 12 30310.8
    -4 -6 12 36305.9
    4 6 -12 32190.2
    -4 -6 12 31846.6
    -4 -6 12 35094.1
    4 -6 -12 32325
    -4 6 12 35242.9
    4 -6 -12 31967.3
    -4 -6 10 15063.8
    -4 6 10 24243.2
    4 -6 -10 22122.8
    4 6 -10 22868.8
    -4 -6 10 21278.1
    -4 -6 10 21622.8
    4 -6 -10 22172
    -4 6 10 25348.1
    4 -6 -10 22761.7
    -4 -6 10 24321
    4 -6 -10 28680.3
    -4 6 10 22735.2
    -4 -6 8 446.904
    4 -6 -8 21.9135
    4 -6 -8 77.9909
    -4 -6 8 116.506
    -4 -6 8 -115.146
    -4 -6 8 92.9915
    -4 6 8 412.713
    4 -6 -8 398.483
    -4 6 8 456.261
    4 6 -8 290.78
    -4 6 8 -147.005
    4 -6 -8 200.033
    -4 -6 6 6387.96
    4 -6 -6 6776.92
    -4 -6 6 6025.78
    4 6 -6 6408.18
    -4 6 6 5958.79
    4 -6 -6 5965.59
    4 6 -6 5878.85
    -4 6 6 6019.37
    -4 -6 6 6702.45
    -4 -6 6 6070.26
    4 -6 -6 7889.9
    -4 6 4 28185.7
    -4 6 4 28545.4
    4 6 -4 29732.2
    -4 -6 4 28990.5
    -4 -6 4 28522.4
    4 -6 -4 30614.3
    -4 -6 4 27272.3
    4 6 -4 28353.7
    -4 -6 4 28421.1
    4 -6 -4 33182.2
    4 -6 -4 28050.8
    -4 -6 2 8741.01
    -4 -6 2 8306.54
    4 6 -2 8691.22
    -4 6 2 9810.17
    4 6 -2 8734.1
    -4 -6 2 8636.15
    4 -6 -2 9628.92
    4 -6 -2 9899.15
    -4 6 2 9218.8
    4 -6 -2 9040.81
    -4 -6 0 2475.27
    -4 -6 0 2512.25
    4 -6 0 1867.44
    -4 -6 0 2606.43
    -4 -6 0 2508.43
    4 6 0 2513.27
    -4 -6 0 2181.25
    4 -6 0 2497.71
    -4 6 0 1811.98
    -4 6 0 2237.04
    4 -6 0 2671.22
    4 6 0 2523.67
    4 -6 2 670.702
    -4 -6 -2 1025.15
    4 -6 2 1252.92
    -4 6 -2 765.312
    4 6 2 1048.76
    4 6 2 998.348
    -4 -6 -2 1367.83
    4 -6 2 1019.67
    -4 6 -2 996.407
    -4 6 -2 862.448
    -4 -6 -2 1136.76
    -4 -6 -4 2223.66
    -4 6 -4 2324.78
    4 6 4 2495.36
    4 -6 4 2199.37
    4 -6 4 1843.4
    -4 6 -4 2076.18
    -4 6 -4 2106.71
    4 -6 4 2289.01
    -4 -6 -4 2230.58
    -4 -6 -4 2236.02
    4 -6 4 2251.26
    4 6 4 2018.7
    -4 6 -6 7736.96
    -4 -6 -6 8758.33
    -4 -6 -6 5953.49
    -4 6 -6 8389.92
    4 -6 6 7959.57
    -4 -6 -6 8421.83
    4 6 6 8281.2
    4 -6 6 7085.12
    4 -6 6 8494.89
    -4 6 -6 7568.97
    4 6 6 7696.85
    -4 -6 -6 8341.86
    -4 6 -8 2118.63
    -4 -6 -8 2138.97
    -4 6 -8 2375.52
    -4 -6 -8 1868.41
    4 6 8 1973.23
    -4 6 -8 2097.84
    -4 -6 -8 1498.56
    4 -6 8 2070.23
    4 -6 8 1919.92
    4 6 8 2036.9
    4 -6 8 1802.21
    4 -6 10 2216.52
    -4 -6 -10 1378.04
    -4 -6 -10 1563.36
    4 -6 10 2330.42
    4 6 10 1636.13
    -4 -6 -10 1581.55
    -4 6 -10 2140.39
    -4 6 -10 2678.69
    -4 -6 -12 3996.84
    4 -6 12 4055.33
    -4 -6 -12 4005.41
    4 -6 12 3713.15
    4 -6 14 6647.18
    -4 -6 -14 7194.49
    -4 -6 -16 1611.96
    -4 -6 -16 1789.38
    4 -6 18 5656.81
    -4 -6 -18 4235.71
    -4 6 -18 4187.92
    -4 -6 -18 4582.35
    -4 -6 -18 4881.16
    4 -6 20 4500.37
    -4 6 -20 3416.01
    -4 -6 -20 3193.97
    -4 -6 -20 3225.15
    -4 -6 -20 3501.76
    -4 -6 -22 10670.2
    -4 6 -22 11357.5
    -4 -6 -22 10760.7
    -4 -6 -24 526.869
    -4 6 -24 451.145
    -4 -6 -24 445.855
    -4 -6 -26 257.913
    -4 -6 -26 257.808
    -4 6 -26 376.453
    -4 -6 -28 1536.23
    -4 -6 -28 1303.12
    -4 6 -28 1249.11
    -4 -6 -30 212.051
    -4 -6 -30 156.407
    -4 6 -30 -23.0459
    4 -7 -29 1700.9
    4 -7 -29 2238.04
    -4 -7 29 2343.15
    4 -7 -27 43.0827
    -4 -7 27 175.221
    -4 -7 25 2672.46
    4 -7 -25 2198.76
    4 -7 -23 5350.66
    -4 -7 23 7341.46
    4 -7 -21 213.582
    -4 -7 21 657.684
    -4 -7 19 676.397
    4 -7 -19 571.02
    -4 -7 19 312.071
    4 -7 -19 323.933
    4 -7 -17 11293.3
    -4 -7 17 13224.8
    -4 -7 17 14769.7
    4 -7 -17 9333.85
    4 -7 -15 6790.06
    -4 -7 15 8257.75
    -4 -7 15 7868.22
    -4 -7 15 8854.43
    4 -7 -15 7824.91
    -4 -7 13 1546.13
    -4 -7 13 2088.15
    4 -7 -13 1944.28
    -4 -7 13 2174.4
    4 -7 -13 1588.7
    4 -7 -11 1886.19
    -4 -7 11 2143.83
    -4 -7 11 1927.02
    4 -7 -11 1921.05
    4 -7 -9 996.72
    -4 -7 9 1442.31
    -4 -7 9 1672.61
    -4 -7 9 1800.18
    -4 7 9 1409.55
    4 -7 -9 1426.96
    4 -7 -7 3282.31
    -4 -7 7 3291.21
    -4 7 7 3947.13
    -4 -7 7 3420.27
    -4 -7 7 2889.9
    -4 7 7 4158.77
    4 -7 -7 3541.9
    -4 -7 7 3548.31
    4 -7 -5 8078.37
    -4 -7 5 7530.45
    -4 -7 5 7592.28
    4 -7 -5 8666.65
    -4 -7 5 7094.11
    -4 -7 5 7642.07
    -4 7 5 8340.7
    4 7 -5 8729.87
    4 -7 -5 8345.2
    -4 -7 3 3422.12
    -4 7 3 3437.84
    4 -7 -3 4340.77
    -4 -7 3 2998.61
    -4 -7 3 2598
    -4 7 3 3587.99
    4 7 -3 3024.33
    -4 -7 1 2637.06
    -4 -7 1 1742.49
    -4 7 1 1873.87
    -4 7 1 2475.25
    4 -7 -1 2958.42
    4 -7 -1 1542.52
    -4 -7 1 1874.91
    4 7 -1 1924.87
    -4 -7 1 1970.82
    4 -7 1 1125.18
    4 -7 1 1893.81
    -4 7 -1 1642.67
    -4 7 -1 2061.14
    -4 -7 -1 1242
    4 -7 1 1567.13
    4 7 1 1426.28
    -4 -7 -1 1231.08
    -4 -7 -3 22985
    -4 7 -3 23322.8
    4 -7 3 20971
    4 -7 3 23011.6
    4 -7 3 21419.7
    -4 7 -3 23348.7
    4 -7 3 22051.3
    -4 -7 -3 23433.3
    4 -7 5 355.459
    4 -7 5 439.541
    -4 7 -5 537.696
    -4 7 -5 428.67
    4 -7 5 882.261
    -4 -7 -5 847.678
    4 -7 5 531.914
    -4 -7 -5 637.261
    -4 -7 -7 7050.7
    4 -7 7 6095.78
    -4 -7 -7 6791.43
    4 -7 7 6071.62
    -4 7 -7 6069.77
    -4 7 -7 5183.92
    -4 -7 -9 14865.9
    4 -7 9 15365.2
    -4 -7 -9 14741.6
    4 -7 9 15303.9
    -4 -7 -11 631.641
    -4 -7 -11 736.108
    4 -7 11 658.284
    4 -7 11 676.829
    -4 -7 -13 8640.16
    4 -7 13 7756.12
    -4 -7 -13 7339.15
    4 -7 13 7917.04
    -4 -7 -15 1899.06
    4 -7 15 1638.3
    -4 -7 -15 2015.56
    -4 -7 -17 11873.1
    -4 -7 -17 12169.4
    -4 -7 -19 737.11
    -4 -7 -19 555.876
    4 -7 19 1181.99
    -4 -7 -21 5088.69
    -4 -7 -21 4508.61
    4 -7 23 1109.12
    -4 -7 -23 853.231
    4 -7 25 156.809
    -4 -7 -25 102.576
    -4 -7 -25 67.8078
    -4 -7 -27 347.64
    4 -7 27 -139.125
    -4 -7 -27 103.595
    -4 -7 -29 268.929
    4 -8 -26 4009.02
    -4 -8 26 6026.69
    4 -8 -24 668.385
    -4 -8 24 1522.89
    -4 -8 22 7487.74
    4 -8 -22 4049.38
    4 -8 -20 10167.1
    4 -8 -20 7816.5
    -4 -8 18 1911.5
    4 -8 -18 1515
    4 -8 -18 1295.62
    -4 -8 16 108.625
    -4 -8 16 -112.395
    4 -8 -16 86.6319
    4 -8 -16 -69.074
    4 -8 -14 6141.27
    4 -8 -14 5223.97
    -4 -8 14 6254.66
    4 -8 -12 12117.2
    -4 -8 12 11977.4
    4 -8 -12 11511.6
    -4 -8 10 1233.63
    -4 -8 10 1420.4
    4 -8 -10 1551.24
    4 -8 -8 993.077
    -4 -8 8 926.467
    -4 -8 8 1054.31
    -4 -8 6 17407.4
    -4 -8 6 17635.7
    4 -8 -6 17856.3
    4 -8 -4 7836.98
    4 -8 -4 8231.15
    -4 -8 4 6882.6
    4 -8 -2 3233.3
    -4 -8 2 2909.78
    4 -8 -2 3500.38
    4 -8 0 2246.33
    4 -8 0 2114.5
    -4 -8 0 1758.43
    -4 -8 0 2062.1
    4 -8 2 5755.33
    4 -8 2 6153.57
    -4 -8 -2 6470.12
    -4 -8 -2 6262.09
    4 -8 4 12872.7
    -4 -8 -4 14243.2
    -4 -8 -4 13583.7
    4 -8 4 13328.4
    -4 -8 -6 8075.52
    4 -8 6 8104.84
    4 -8 6 8267.42
    -4 -8 -8 210.16
    4 -8 8 78.4382
    4 -8 8 188.462
    4 -8 10 13848.1
    -4 -8 -10 15477.1
    4 -8 10 14414.1
    -4 -8 -10 16011.1
    4 -8 12 22242.1
    -4 -8 -12 22536.4
    4 -8 12 22414.6
    -4 -8 -12 23323.9
    -4 -8 -14 4756.34
    4 -8 14 5136.19
    4 -8 14 4824.31
    -4 -8 -14 5248.27
    4 -8 14 5108.44
    -4 -8 -16 1654.77
    4 -8 16 2524.43
    4 -8 16 1736.34
    -4 -8 -16 1994.39
    -4 -8 -18 11559.5
    -4 -8 -18 11754.2
    -4 -8 -20 8307.61
    -4 -8 -20 8398.04
    -4 -8 -22 411.401
    -4 -8 -22 326.22
    -4 -8 -24 274.174
    4 -8 24 516.828
    -4 -8 -26 1097.47
    4 -8 26 1229.42
    4 -9 -23 888.168
    -4 -9 23 1970.64
    -4 -9 21 3195.83
    4 -9 -21 2445.55
    4 -9 -21 2080.9
    -4 -9 19 812.169
    4 -9 -19 551.064
    4 -9 -19 868.311
    -4 -9 17 1345.04
    -4 -9 17 952.65
    4 -9 -17 943.914
    4 -9 -17 1068.93
    4 -9 -15 105.011
    4 -9 -15 191.147
    -4 -9 15 2.78442
    -4 -9 15 576.202
    4 -9 -13 541.705
    -4 -9 13 530.195
    -4 -9 13 333.241
    -4 -9 11 458.766
    -4 -9 11 266.238
    4 -9 -11 667.007
    -4 -9 9 48.2309
    -4 -9 9 283.358
    4 -9 -9 241.249
    4 -9 -7 407.164
    -4 -9 7 473.664
    -4 -9 5 856.792
    4 -9 -5 1273.48
    -4 -9 3 445.702
    4 -9 -3 148.662
    4 -9 -3 122.789
    4 -9 -1 493.702
    -4 -9 1 581.178
    4 -9 -1 798.231
    4 -9 1 4414.57
    4 -9 1 4208.23
    -4 -9 -1 4309.81
    -4 -9 -1 4522.21
    -4 -9 -3 174.337
    4 -9 3 188.385
    4 -9 3 62.4648
    -4 -9 -3 233.701
    4 -9 5 3839.25
    4 -9 5 3690.25
    -4 -9 -5 4551.38
    -4 -9 -7 1789.75
    4 -9 7 1299.23
    4 -9 7 1568.01
    4 -9 9 338.849
    4 -9 9 373.98
    -4 -9 -9 176.844
    4 -9 9 -51.5615
    4 -9 11 -23.5789
    4 -9 11 -45.3385
    -4 -9 -11 132.03
    4 -9 13 15.7896
    4 -9 13 -0.66346
    -4 -9 -13 174.753
    -4 -9 -13 176.201
    4 -9 15 62.6172
    4 -9 15 102.904
    -4 -9 -15 97.4056
    -4 -9 -15 347.438
    -4 -9 -17 1836.93
    4 -9 17 1598.84
    4 -9 17 2303.32
    -4 -9 -17 1888.32
    -4 -9 -19 51.2143
    -4 -9 -19 181.267
    -4 -9 -21 53.121
    4 -9 21 41.3094
    -4 -9 -21 86.1956
    4 -9 23 473.542
    -4 -9 -23 49.4167
    -4 -9 -23 436.667
    4 -10 -20 1857.3
    -4 -10 20 3318.23
    4 -10 -20 3056.06
    -4 -10 18 2759.46
    4 -10 -18 3282.82
    -4 -10 18 3305.29
    4 -10 -18 1698.47
    4 -10 -16 139.017
    -4 -10 16 51.6797
    -4 -10 16 118.534
    -4 -10 14 1059.74
    4 -10 -14 592.521
    -4 -10 14 450.396
    -4 -10 12 4658.96
    4 -10 -12 5538.18
    -4 -10 12 6224.88
    -4 -10 10 3671.18
    4 -10 -10 2716.27
    -4 -10 10 2920.87
    -4 -10 8 374.788
    4 -10 -8 461.632
    4 -10 -6 227.742
    -4 -10 6 406.275
    4 -10 -4 1650.98
    -4 -10 4 1470.29
    -4 -10 2 4829.21
    4 -10 -2 5160.75
    4 -10 -2 4933.32
    4 -10 0 222.189
    -4 -10 0 -25.6329
    4 -10 0 178.534
    4 -10 2 2486.46
    -4 -10 -2 3088.3
    4 -10 2 2653.08
    -4 -10 -2 2883.78
    4 -10 4 4718.25
    -4 -10 -4 5198.49
    4 -10 6 7877.59
    4 -10 6 7050.03
    -4 -10 -6 7429.57
    4 -10 8 958.692
    4 -10 8 1080.56
    -4 -10 -8 929.462
    4 -10 10 236.691
    -4 -10 -10 168.797
    -4 -10 -12 6038.32
    4 -10 12 5211.59
    -4 -10 -14 1989.01
    4 -10 14 1786.6
    4 -10 14 1283.77
    4 -10 16 142.738
    -4 -10 -16 1007.37
    4 -10 16 761.931
    -4 -10 -16 637.107
    -4 -10 -18 719.885
    4 -10 18 820.11
    -4 -10 -18 667.075
    4 -10 18 680.234
    4 -10 20 1211.66
    -4 -11 15 127.172
    -4 -11 15 647.209
    4 -11 -15 298.349
    -4 -11 13 14.4767
    -4 -11 13 559.668
    4 -11 -13 -209.614
    -4 -11 11 894.512
    4 -11 -11 806.755
    -4 -11 9 920.471
    4 -11 -9 921.382
    -4 -11 7 189.01
    4 -11 -7 142.449
    -4 -11 5 673.048
    -4 -11 5 620.54
    4 -11 -5 147.572
    -4 -11 3 615.698
    4 -11 -3 927.055
    -4 -11 1 2382.45
    4 -11 -1 1832.77
    4 -11 -1 1814.2
    -4 -11 -1 2722.96
    4 -11 1 2647.39
    4 -11 1 3072.43
    4 -11 3 1026.56
    -4 -11 -3 377.485
    4 -11 5 305.968
    -4 -11 -5 182.75
    4 -11 7 5227.99
    -4 -11 -7 4959.01
    4 -11 9 6226.68
    -4 -11 -9 6037.38
    4 -11 11 1065.81
    -4 -11 -11 1289.5
    4 -11 13 1291.11
    -4 -11 -13 1408.26
    4 -12 -4 2301.73
    -4 -12 4 2959.55
    -4 -12 2 -54.5103
    4 -12 -2 41.9266
    4 -12 -2 -35.1808
    -4 -12 2 240.002
    -4 -12 0 1322.84
    -4 -12 0 795.063
    4 -12 0 811.075
    4 -12 2 2185.7
    -4 -12 -2 2065.15
    -4 -12 -4 486.153
    5 0 -35 -218.545
    5 0 -33 -19.659
    5 0 -31 278.592
    5 0 -29 47.9345
    5 0 -29 432.346
    5 0 -27 1.85964
    5 0 -27 67.3125
    5 0 -25 144.976
    -5 0 25 368.71
    5 0 -23 714
    -5 0 23 485.432
    -5 0 23 179.076
    5 0 -21 9763.07
    -5 0 21 5841.51
    -5 0 21 7969.5
    -5 0 21 8864.31
    -5 0 19 400.019
    -5 0 19 1566.45
    5 0 -19 179.042
    5 0 -19 1410.22
    -5 0 19 426.018
    -5 0 17 -31.4916
    -5 0 17 71.7679
    5 0 -17 -134.131
    5 0 -17 14.3552
    -5 0 15 181.849
    5 0 -15 163.666
    5 0 -15 173.64
    -5 0 15 11.7421
    5 0 -13 271.329
    -5 0 13 209.531
    5 0 -13 496.814
    -5 0 13 9.46222
    5 0 -11 231.875
    5 0 -11 358.249
    -5 0 11 307.94
    -5 0 11 205.126
    5 0 -9 2.06953
    -5 0 9 204.002
    -5 0 9 32.8677
    -5 0 9 53.65
    5 0 -9 158.126
    5 0 -7 480.883
    -5 0 7 634.184
    -5 0 7 117.726
    5 0 -7 393.48
    -5 0 7 487.07
    -5 0 5 42.4565
    -5 0 5 325.402
    -5 0 5 348.512
    -5 0 5 792.941
    -5 0 5 473.813
    5 0 -5 41.18
    5 0 -3 1802.49
    -5 0 3 1364.79
    -5 0 3 1416.38
    5 0 -3 918.833
    -5 0 3 1389.5
    -5 0 3 1213.4
    5 0 -3 1104.44
    -5 0 3 1335.96
    5 0 -1 125.238
    -5 0 1 111.234
    5 0 -1 175.88
    -5 0 1 427.417
    5 0 -1 114.31
    -5 0 1 310.743
    -5 0 1 113.873
    -5 0 1 98.7068
    5 0 1 235.867
    5 0 1 224.068
    -5 0 -1 147.138
    -5 0 -1 321.118
    -5 0 -1 104.35
    -5 0 -1 227.222
    -5 0 -1 225.427
    5 0 3 70.4793
    5 0 3 40.0758
    -5 0 -3 42.0118
    5 0 3 51.9054
    -5 0 -3 195.594
    -5 0 -3 56.8295
    -5 0 -3 7.57822
    -5 0 -3 87.2045
    -5 0 -3 217.74
    5 0 5 240.798
    5 0 5 286.953
    -5 0 -5 108.995
    -5 0 -5 360.609
    5 0 5 194.705
    -5 0 -5 108.121
    -5 0 -5 191.142
    5 0 5 180.775
    -5 0 -5 168.985
    -5 0 -5 160.472
    5 0 7 159.254
    5 0 7 383.333
    -5 0 -7 255.855
    -5 0 -7 421.271
    -5 0 -7 238.177
    -5 0 -7 125.511
    5 0 7 128.486
    5 0 7 144.641
    -5 0 -7 290.034
    5 0 9 355.994
    -5 0 -9 267.735
    5 0 9 354.526
    -5 0 -9 269.15
    5 0 9 242.106
    -5 0 -9 297.148
    -5 0 -9 281.802
    5 0 11 125.75
    -5 0 -11 384.944
    -5 0 -11 707.447
    5 0 11 672.293
    5 0 11 342.451
    -5 0 -11 390.388
    -5 0 -11 441.974
    -5 0 -13 6862.95
    5 0 13 5484.26
    5 0 13 5152.29
    -5 0 -13 7083.07
    -5 0 -13 6826.06
    5 0 13 6911.58
    -5 0 -15 1608
    5 0 15 1928.89
    -5 0 -15 2172.98
    5 0 15 1878.43
    5 0 17 2868.73
    -5 0 -17 2513.58
    -5 0 -17 3292.69
    -5 0 -17 1655.95
    -5 0 -17 2650.13
    5 0 17 2957.99
    5 0 19 779.75
    -5 0 -19 347.468
    5 0 19 82.557
    -5 0 -19 218.814
    -5 0 -19 272.516
    -5 0 -19 347.515
    -5 0 -21 463.104
    -5 0 -21 251.877
    -5 0 -21 -99.4747
    5 0 21 593.378
    -5 0 -23 1.27665
    -5 0 -23 163.465
    -5 0 -25 30.6086
    -5 0 -25 49.7778
    -5 0 -27 322.813
    -5 0 -27 131.65
    -5 0 -29 80.5188
    -5 0 -31 43.7412
    -5 0 -33 236.097
    -5 0 -35 -2.59144
    5 -1 -36 1694.66
    5 -1 -36 2037.82
    5 1 -36 1923.69
    5 -1 -34 2450.55
    5 1 -34 2432.43
    5 -1 -34 2592.54
    5 -1 -32 2607.03
    5 -1 -32 1805.7
    5 1 -32 2533.62
    5 -1 -30 163.153
    5 1 -30 363.865
    5 -1 -30 148.984
    5 -1 -28 1333.12
    5 1 -28 1564.02
    5 1 -26 7104.3
    -5 -1 26 7392.07
    5 -1 -26 7447.84
    -5 -1 24 1040.66
    5 1 -24 968.803
    5 -1 -24 1085.29
    5 -1 -22 50239.5
    5 1 -22 47530.3
    -5 1 22 46361
    -5 -1 22 48368.7
    -5 1 22 49261.2
    -5 -1 20 114215
    -5 -1 20 121719
    -5 1 20 112664
    5 1 -20 122582
    5 -1 -20 116860
    -5 1 20 120148
    -5 1 20 112743
    5 1 -18 4185.3
    5 1 -18 6233.76
    -5 -1 18 4457.37
    -5 -1 18 4210.65
    -5 1 18 3914.86
    -5 1 18 4948.13
    -5 -1 18 4615.88
    5 -1 -18 3697.31
    5 -1 -18 3820.68
    5 -1 -16 158.098
    -5 1 16 24.1132
    -5 -1 16 145.403
    5 1 -16 -74.9223
    5 -1 -16 141.037
    5 1 -16 49.6167
    -5 -1 16 -138.795
    -5 1 16 622.245
    5 1 -14 29461.3
    -5 1 14 27956.8
    -5 1 14 30966.9
    5 -1 -14 28974
    -5 -1 14 31110.2
    -5 -1 14 30793.2
    5 1 -14 30740.6
    5 -1 -14 27432
    -5 1 12 85558.1
    5 -1 -12 81019.1
    -5 -1 12 84865
    -5 1 12 80258.1
    -5 -1 12 87223
    -5 -1 12 93876.3
    5 -1 -12 79344.8
    5 1 -12 84483.7
    5 1 -12 87928.1
    5 1 -12 84277.7
    5 1 -10 27862.2
    -5 -1 10 28098.9
    -5 -1 10 26221.3
    5 -1 -10 26485.3
    5 1 -10 25636.5
    5 1 -10 27340.3
    -5 1 10 27159.8
    -5 1 10 24824.2
    5 -1 -10 26181.8
    5 -1 -10 27497.7
    -5 1 8 42401.5
    5 1 -8 42020
    5 1 -8 41351.4
    -5 -1 8 40116.7
    -5 1 8 42277.1
    5 1 -8 41135.9
    -5 -1 8 43290.5
    5 -1 -8 43392.1
    -5 1 8 39015.8
    -5 -1 8 41843.8
    -5 -1 8 35649.8
    -5 1 6 21589
    5 1 -6 20416.3
    -5 -1 6 19984.6
    -5 -1 6 19374
    -5 1 6 21274.2
    -5 -1 6 19954.3
    -5 -1 6 21093.7
    5 -1 -6 22831.2
    5 1 -6 20032.9
    5 -1 -6 20968.7
    5 1 -6 20235.8
    -5 1 6 19200.9
    -5 -1 6 20549.7
    5 1 -6 21295.1
    -5 -1 4 5741.01
    5 -1 -4 5233.29
    5 1 -4 5650.75
    -5 -1 4 5965.64
    -5 1 4 5269.1
    5 1 -4 5766.56
    5 1 -4 5582.29
    -5 -1 4 6689.75
    -5 1 4 5159.06
    -5 -1 4 5435.33
    5 -1 -4 6277.14
    5 1 -2 41479.6
    -5 -1 2 41255.8
    5 1 -2 40984.1
    -5 1 2 41269.7
    -5 -1 2 40166.9
    5 1 -2 41450.5
    -5 -1 2 40795.2
    -5 1 2 40408
    -5 -1 2 44325.8
    5 -1 -2 41339.1
    5 -1 -2 40622.1
    5 1 0 21665.2
    5 -1 0 20520.2
    -5 1 0 20663.9
    -5 1 0 19995.2
    -5 1 0 23143.8
    -5 -1 0 20090.7
    -5 -1 0 21645.2
    -5 -1 0 20966.7
    5 1 0 21537.6
    -5 1 0 20153.1
    -5 -1 0 21107.3
    5 1 0 21654.4
    5 1 0 20723
    -5 -1 -2 1701.44
    -5 1 -2 2252.74
    -5 1 -2 2204.1
    5 1 2 1541.35
    -5 -1 -2 1394.22
    5 1 2 1390.7
    -5 -1 -2 1637.31
    -5 -1 -2 1838.86
    5 1 2 1640.68
    5 1 2 1626.94
    -5 1 -2 1930.96
    5 -1 2 985.962
    -5 1 -2 2282.97
    5 -1 2 1744.98
    5 1 4 64052
    -5 1 -4 64598.9
    5 1 4 61963.1
    -5 -1 -4 62729.5
    -5 -1 -4 66981.9
    -5 -1 -4 61280.9
    -5 1 -4 61393.6
    -5 1 -4 57849.7
    -5 -1 -4 67465.4
    -5 1 -4 60964.1
    -5 -1 -4 66579.6
    -5 -1 -4 64705.6
    5 -1 4 60235.9
    -5 1 -4 67029.1
    5 -1 4 71248
    5 1 4 63086.3
    5 1 4 62919.3
    -5 1 -6 6801.45
    5 1 6 5932.29
    5 -1 6 6954.82
    5 -1 6 6680.6
    -5 -1 -6 6818.38
    -5 -1 -6 6944.37
    -5 -1 -6 6735.64
    -5 -1 -6 7053.1
    5 1 6 5994.03
    -5 1 -6 6317.61
    5 1 6 6718.39
    -5 1 -6 6278.71
    5 1 6 6353.24
    5 -1 8 1756.02
    5 1 8 1997.52
    -5 -1 -8 2905.78
    5 -1 8 1839.94
    -5 1 -8 1989.56
    5 1 8 1997.83
    -5 -1 -8 2303.26
    -5 -1 -8 1797.68
    -5 1 -8 1347.05
    5 -1 8 1811.71
    -5 1 -8 1711.06
    5 1 8 2094.84
    -5 -1 -8 2155.27
    5 1 8 1899.54
    -5 -1 -10 86355.3
    -5 -1 -10 86804.2
    -5 -1 -10 90854.4
    5 1 10 85430.4
    5 -1 10 80600.6
    -5 1 -10 82515.6
    5 1 10 84454.9
    5 1 10 84647
    5 -1 10 81548.3
    5 -1 10 84986.4
    -5 -1 -10 80143.2
    -5 1 -10 81595
    5 1 12 139789
    -5 -1 -12 136884
    5 1 12 135850
    5 -1 12 137435
    -5 -1 -12 140765
    -5 1 -12 140729
    5 1 12 140824
    -5 1 -12 139012
    -5 -1 -12 146773
    5 -1 12 139726
    5 -1 12 134513
    -5 1 -14 12251.2
    5 -1 14 12663.5
    -5 1 -14 12248.6
    5 -1 14 12696.6
    -5 -1 -14 13450.8
    5 1 14 12895.6
    -5 -1 -14 12629.6
    5 1 14 13871.7
    5 1 14 13348.3
    5 -1 16 36011.6
    5 -1 16 36261.3
    -5 -1 -16 37378.2
    -5 1 -16 36769.2
    -5 1 -16 36653.1
    -5 -1 -16 38162.9
    5 1 16 37053.4
    5 1 16 37419.8
    -5 1 -16 36671.4
    -5 1 -18 55167.5
    -5 -1 -18 54934
    -5 -1 -18 54243.5
    -5 -1 -18 54060.1
    -5 1 -18 53658.5
    5 1 18 52740.3
    5 1 18 55639.7
    5 -1 18 51213.7
    5 -1 18 52888.6
    -5 1 -18 55801
    -5 1 -18 48956.8
    5 1 20 15109.8
    -5 -1 -20 15564.5
    -5 -1 -20 15645
    -5 -1 -20 15625.2
    -5 1 -20 15565.3
    -5 1 -20 14835.8
    5 -1 20 15638.6
    -5 -1 -22 15927.1
    -5 1 -22 15113.3
    -5 -1 -22 14751.9
    -5 -1 -24 448.775
    -5 -1 -24 380.679
    -5 1 -24 576.228
    -5 -1 -26 13662.9
    -5 -1 -26 14487.6
    -5 1 -26 13097.5
    -5 1 -28 577.768
    -5 -1 -28 655.213
    -5 -1 -28 159.866
    -5 1 -30 381.356
    -5 -1 -30 332.613
    -5 -1 -30 152.608
    -5 -1 -32 2198.76
    -5 1 -32 2711.85
    -5 -1 -32 2068.42
    -5 -1 -34 2484.28
    -5 1 -34 2051.95
    5 -2 -35 296.248
    5 -2 -35 412.38
    5 2 -35 74.3903
    5 -2 -33 154.467
    5 -2 -33 271.084
    5 2 -33 234.97
    5 -2 -31 6860.75
    5 2 -31 5923.66
    5 -2 -29 3637.75
    5 2 -29 3196.65
    5 -2 -27 1124.16
    5 2 -27 880.625
    -5 -2 27 1242.96
    -5 -2 25 6695.26
    5 2 -25 6556.53
    -5 -2 23 9454.2
    5 2 -23 10037
    5 -2 -23 10945.5
    5 2 -21 23960.6
    5 2 -21 22766.1
    -5 2 21 22976.9
    -5 -2 21 22879.1
    5 -2 -21 22989.2
    -5 2 21 24808.3
    5 -2 -21 22173.8
    -5 2 21 26260.5
    5 2 -19 5132.05
    5 -2 -19 4073.72
    5 2 -19 5623.05
    -5 2 19 5491.88
    -5 2 19 5785.25
    -5 -2 19 4799.78
    5 -2 -19 4520.25
    -5 -2 19 4970.82
    5 2 -19 4678.41
    -5 2 19 4776.21
    5 2 -19 5017.56
    -5 -2 17 41861.8
    5 -2 -17 39425.9
    5 2 -17 36891.7
    5 2 -17 42296.6
    -5 -2 17 42542.7
    -5 2 17 41964.8
    5 2 -17 41729.7
    5 2 -17 41420.9
    5 -2 -17 39814.2
    -5 2 17 49318.1
    -5 2 15 15904.8
    5 2 -15 14239.1
    -5 -2 15 14961.3
    5 2 -15 12951.4
    5 2 -15 14354.3
    5 -2 -15 15873.9
    -5 2 15 15601.8
    5 -2 -15 12866.2
    -5 -2 15 17725.2
    5 -2 -13 645.02
    5 2 -13 474.883
    -5 2 13 1119.86
    -5 -2 13 193.927
    5 -2 -13 752.566
    5 2 -13 634.978
    5 2 -13 459.857
    -5 2 13 859.18
    -5 -2 13 783.33
    -5 -2 13 612.747
    5 -2 -11 73112.6
    5 -2 -11 66314.8
    -5 2 11 72428.6
    -5 -2 11 67065.5
    5 2 -11 67900.4
    5 2 -11 67990.4
    -5 -2 11 73489
    5 -2 -11 69036.6
    -5 -2 11 72149.1
    -5 2 11 70616.3
    5 2 -11 65205.5
    -5 2 11 63251.7
    5 2 -11 73500.3
    -5 -2 9 11384
    -5 -2 9 14637.1
    -5 -2 9 16134.4
    -5 2 9 16148.8
    -5 -2 9 15251.3
    -5 -2 9 15471
    5 2 -9 14983.3
    5 2 -9 15815.6
    5 2 -9 16480.6
    -5 2 9 15749.7
    -5 2 9 16267
    5 -2 -9 15734.2
    5 2 -9 15490.2
    5 -2 -9 15837.1
    -5 -2 7 5530.47
    5 2 -7 3952.04
    5 2 -7 4242.24
    5 2 -7 4988.75
    -5 -2 7 4640.27
    -5 2 7 4803.62
    5 2 -7 3900.77
    -5 2 7 5010.9
    5 -2 -7 3571.18
    -5 -2 7 4037.73
    -5 2 7 5904.78
    5 -2 -7 3909.69
    -5 -2 7 3832.44
    -5 -2 7 4256.71
    5 2 -7 4292.13
    5 2 -5 16583.4
    5 -2 -5 16127.2
    5 -2 -5 17081.9
    -5 -2 5 17741
    -5 2 5 15672.7
    -5 -2 5 17248.7
    5 2 -5 16300.6
    5 2 -5 16231.9
    -5 2 5 15349.5
    -5 -2 5 17369.9
    -5 -2 5 16708.1
    5 2 -5 17138.7
    -5 -2 5 16039.8
    5 2 -5 16077.5
    5 2 -3 91928.1
    5 -2 -3 88045.7
    5 2 -3 86087.1
    5 2 -3 92534.2
    -5 2 3 84655.2
    5 2 -3 89247.1
    -5 -2 3 87194
    -5 -2 3 91129.6
    -5 -2 3 94259.9
    5 2 -3 90554.2
    -5 2 3 84384.2
    -5 -2 3 90316.8
    5 -2 -3 86518.3
    -5 2 1 20858.4
    5 2 -1 22954.2
    -5 2 1 20759.9
    -5 2 1 20783.3
    5 2 -1 22438.6
    5 2 -1 22241.9
    -5 -2 1 21748
    5 2 -1 22465.8
    5 2 -1 21326.6
    -5 2 1 21313.2
    -5 -2 1 20565
    5 -2 -1 21507.3
    -5 2 -1 265026
    -5 -2 -1 265815
    -5 2 -1 267099
    5 2 1 265632
    5 -2 1 261641
    -5 -2 -1 267027
    -5 2 -1 264187
    5 2 1 263923
    -5 2 -1 257551
    5 -2 1 269441
    5 2 1 269353
    5 2 1 267119
    5 2 1 265173
    5 -2 3 41618.9
    -5 -2 -3 41295.9
    -5 -2 -3 42697.1
    5 2 3 41486.6
    5 2 3 42387.3
    5 2 3 43037.7
    -5 -2 -3 42146.1
    -5 2 -3 42529.3
    5 2 3 41396.7
    -5 2 -3 43994.9
    -5 2 -3 40103.3
    5 2 3 42791.2
    -5 2 -5 7736.74
    5 -2 5 6820.92
    -5 -2 -5 7590.49
    -5 -2 -5 7955.76
    -5 -2 -5 6911.7
    -5 2 -5 7674.3
    5 2 5 7236.3
    5 2 5 7543.88
    5 2 5 7386.6
    -5 2 -5 7634.45
    -5 2 -5 7515.54
    5 2 5 8276.19
    5 2 5 7866.94
    -5 2 -7 376.712
    5 2 7 256.545
    -5 -2 -7 225.878
    5 2 7 391.238
    -5 -2 -7 202.192
    -5 2 -7 253.295
    -5 2 -7 259.885
    -5 -2 -7 250.656
    5 2 7 593.447
    5 2 7 429.237
    5 -2 7 865.681
    -5 -2 -9 613.572
    5 -2 9 854.529
    -5 2 -9 635.55
    -5 -2 -9 871.57
    -5 2 -9 500.163
    5 2 9 836.637
    -5 -2 -9 698.085
    5 2 9 639.748
    -5 2 -9 706.579
    5 2 9 394.334
    5 -2 9 840.754
    5 2 9 600.616
    5 2 11 413.389
    -5 -2 -11 1043.61
    -5 2 -11 1314.59
    5 -2 11 1140.07
    -5 -2 -11 506.377
    -5 2 -11 382.145
    5 2 11 1383.2
    5 2 11 657.996
    -5 -2 -11 342.83
    5 -2 11 621.308
    -5 2 -11 641.821
    -5 -2 -13 5091.05
    5 -2 13 5576.93
    5 2 13 5053.98
    5 2 13 4620.89
    -5 2 -13 5100.64
    -5 -2 -13 5079.12
    5 -2 13 5590.37
    -5 -2 -13 4900.51
    -5 2 -13 5025.2
    5 2 13 4845.57
    -5 2 -15 12019.5
    -5 -2 -15 12179.6
    -5 2 -15 11712.2
    -5 -2 -15 12429.8
    -5 2 -15 11689.3
    -5 -2 -15 11614.4
    5 -2 15 10579.3
    5 2 15 11137
    5 -2 15 11629
    5 2 15 12706.2
    -5 -2 -17 7465.62
    5 2 17 9149.4
    5 2 17 9356.76
    -5 -2 -17 9366.16
    -5 2 -17 10143.4
    -5 -2 -17 9003.55
    5 -2 17 9464.48
    5 -2 17 9768.04
    -5 2 -17 11272
    -5 2 -17 9884.13
    -5 -2 -17 9345.25
    5 -2 19 1507.05
    -5 -2 -19 1512.77
    -5 -2 -19 2220.56
    -5 -2 -19 1175.88
    -5 2 -19 1845.43
    -5 2 -19 1214.29
    5 -2 19 1364.69
    -5 -2 -21 17474.4
    -5 2 -21 18099.3
    -5 2 -23 3038.67
    -5 -2 -23 2872.14
    -5 2 -25 284.556
    -5 -2 -25 268.623
    -5 -2 -27 378.217
    -5 2 -27 252.889
    -5 2 -29 3705.51
    -5 -2 -29 3613.89
    -5 -2 -31 4870.48
    -5 2 -31 4933.24
    -5 2 -33 393.202
    -5 -2 -33 378.43
    5 -3 -36 762.606
    5 3 -34 2619.54
    5 -3 -34 2063.03
    5 -3 -34 2239.54
    5 -3 -32 541.597
    5 3 -32 708.28
    5 3 -30 9080.63
    5 -3 -30 8694.18
    -5 -3 30 9313.02
    -5 -3 28 13699.8
    5 3 -28 13589
    5 -3 -28 12823.5
    -5 -3 26 1794
    5 3 -26 1951.69
    5 -3 -26 1732.06
    5 -3 -24 529.009
    5 -3 -24 865.65
    -5 -3 24 896.01
    5 3 -24 909.119
    5 3 -22 12105.2
    5 -3 -22 11013.4
    5 -3 -22 10931.9
    -5 -3 22 12049.2
    5 -3 -20 871.114
    -5 -3 20 1089.52
    5 -3 -20 763.074
    5 3 -20 912.647
    5 -3 -20 864.762
    5 3 -20 865.782
    -5 3 20 398.385
    5 3 -18 2539.51
    -5 3 18 3073.27
    5 3 -18 1877.99
    5 -3 -18 2656.06
    -5 -3 18 2992.59
    -5 3 18 2558.63
    -5 3 18 2626.82
    5 -3 -18 2370.79
    -5 -3 18 2078.9
    5 3 -18 2199.51
    5 3 -18 2445.34
    5 -3 -18 2985.11
    -5 3 16 -15.4399
    5 -3 -16 522.802
    5 3 -16 149.857
    -5 3 16 172.471
    5 3 -16 47.267
    5 -3 -16 786.367
    5 3 -16 9.01776
    -5 -3 16 315.938
    -5 -3 16 483.591
    -5 -3 14 19764.3
    5 -3 -14 16446.8
    -5 3 14 17342.3
    5 3 -14 19864.8
    5 3 -14 20993.2
    5 -3 -14 18874.5
    5 3 -14 19255.4
    -5 3 14 20288.8
    5 3 -12 19172
    -5 3 12 18387.8
    -5 3 12 20016.8
    5 -3 -12 18970.5
    -5 -3 12 18846.7
    5 -3 -12 19860.8
    5 3 -12 18431.5
    -5 -3 12 14440.5
    -5 3 12 17983.8
    -5 -3 12 18512.6
    5 3 -12 18576.2
    5 -3 -10 24932.2
    -5 -3 10 20969.6
    5 3 -10 25709.3
    -5 3 10 25061.7
    -5 3 10 27250.5
    5 -3 -10 24525.6
    -5 -3 10 26849.2
    5 3 -10 23704.2
    -5 -3 10 25036.2
    -5 3 10 26945.5
    5 3 -10 25995.6
    5 3 -10 24404.3
    5 -3 -8 13962.9
    5 3 -8 13592.8
    5 3 -8 17089.7
    -5 -3 8 14801.3
    -5 -3 8 14220.8
    -5 3 8 15126.8
    -5 3 8 13498.2
    5 -3 -8 14052.1
    -5 -3 8 14849.3
    5 3 -8 13619.8
    -5 3 8 15719.9
    -5 -3 8 14419.5
    5 3 -8 14066.2
    5 -3 -8 14760.7
    5 -3 -6 29346.4
    -5 -3 6 27114.1
    5 3 -6 27137.8
    5 3 -6 27605.7
    -5 -3 6 27380.5
    5 3 -6 27373.4
    -5 -3 6 26823
    -5 3 6 26995.2
    -5 -3 6 27311.3
    5 -3 -6 26854.2
    -5 -3 6 28081.5
    5 3 -6 27708.9
    -5 3 6 26787
    5 3 -4 4068.83
    -5 -3 4 4341.26
    5 3 -4 4765.34
    5 -3 -4 5886.44
    -5 3 4 5041.02
    -5 3 4 4768.42
    -5 -3 4 4836.35
    5 -3 -4 5198.19
    5 3 -4 4499.94
    5 3 -4 4610.22
    -5 -3 4 4504.39
    -5 -3 4 4610.33
    -5 3 2 126914
    -5 -3 2 135630
    5 3 -2 134786
    -5 3 2 132779
    5 3 -2 133394
    5 3 -2 133060
    -5 -3 2 134486
    5 -3 -2 131678
    -5 3 2 127313
    -5 3 0 34701
    -5 3 0 32981.2
    -5 -3 0 30716.5
    5 3 0 32410.6
    5 3 0 32199.5
    5 -3 0 32695
    -5 -3 0 32242.5
    5 3 0 32249.4
    -5 3 0 32874.8
    5 3 0 31400.6
    -5 3 0 34505.9
    5 -3 2 38166.8
    5 3 2 40908.9
    -5 3 -2 40227.8
    -5 -3 -2 40321
    -5 -3 -2 39757.7
    5 3 2 43067.6
    5 3 2 40496.3
    5 -3 2 38125.6
    -5 3 -2 39908.4
    5 3 2 39240.2
    -5 3 -2 39245
    -5 3 -2 37343.5
    -5 3 -4 46699.8
    5 3 4 46005.2
    -5 3 -4 43957.3
    -5 -3 -4 44087.3
    5 3 4 45081.6
    -5 3 -4 46353.7
    5 -3 4 49245.9
    5 3 4 45605.9
    5 3 4 44948.8
    5 -3 4 44590.7
    -5 -3 -4 44244.1
    5 3 6 5078.54
    5 3 6 5655.19
    5 3 6 5235.13
    5 3 6 5221.34
    -5 -3 -6 4641.46
    -5 3 -6 5075.04
    -5 3 -6 5139.14
    -5 3 -6 4608.57
    5 3 6 5536.86
    5 -3 6 4987.07
    -5 3 -6 5106.01
    5 -3 8 6176.24
    -5 3 -8 6801.88
    -5 -3 -8 7382.02
    5 3 8 6482.89
    -5 3 -8 6498.01
    -5 3 -8 6454.82
    5 3 8 6739.75
    5 3 8 6143.91
    5 3 8 6410.14
    -5 3 -10 22239.8
    5 3 10 20955.7
    -5 3 -10 22660
    5 -3 10 23321.1
    -5 -3 -10 21756.8
    -5 3 -10 23260.3
    5 3 10 21080.4
    5 3 10 21513.5
    -5 -3 -10 21459.2
    -5 -3 -12 33626.8
    5 3 12 35493.7
    -5 3 -12 34711.1
    -5 -3 -12 35674.4
    5 -3 12 34120.3
    5 3 12 32479
    -5 3 -12 34764.6
    5 -3 12 33427
    -5 -3 -14 986.824
    5 -3 14 778.007
    -5 -3 -14 1181.13
    -5 3 -14 1288.63
    -5 3 -14 817.822
    5 3 14 1299.81
    -5 3 -14 1032.04
    -5 -3 -14 1077.71
    5 3 14 1097.7
    5 -3 14 676.358
    -5 3 -16 12951.2
    5 -3 16 12196.7
    -5 -3 -16 10653.8
    5 -3 16 11966.5
    -5 3 -16 12450.5
    -5 -3 -16 11126.8
    5 3 16 12423.6
    5 -3 16 11993.5
    -5 3 -16 12694.1
    -5 -3 -16 11673.4
    5 3 16 11898.7
    5 -3 18 1130.95
    -5 -3 -18 597.388
    5 3 18 1337.05
    -5 -3 -18 779.938
    -5 3 -18 774.035
    -5 3 -18 900.148
    -5 -3 -20 5813.91
    -5 -3 -20 5980.48
    -5 3 -20 5547.93
    -5 -3 -22 7263.76
    -5 -3 -22 7489.02
    -5 3 -22 7487.83
    -5 3 -24 2428.13
    -5 -3 -24 2321.25
    -5 3 -26 1846.22
    -5 -3 -26 1705.75
    -5 -3 -28 436.43
    -5 3 -28 259.693
    -5 -3 -30 1093.56
    -5 3 -30 1261.88
    -5 3 -32 920.104
    -5 -3 -32 826.917
    -5 -3 -34 999.775
    5 4 -35 -203.63
    5 4 -33 5018.48
    5 -4 -33 4711.7
    5 4 -31 21145.4
    5 -4 -31 21033.1
    -5 -4 31 21187.1
    -5 -4 29 1428.26
    5 -4 -29 726.633
    5 4 -29 1100.14
    -5 -4 27 567.387
    5 -4 -27 491.641
    5 4 -27 852.145
    5 -4 -27 589
    5 4 -25 14646.3
    5 -4 -25 14280.4
    -5 -4 25 14835.7
    5 -4 -25 14220.7
    5 4 -23 3763.4
    5 -4 -23 3786.14
    -5 -4 23 3598.6
    5 -4 -23 4303.41
    -5 -4 21 1216.85
    5 -4 -21 1186.82
    -5 -4 21 1623.97
    5 -4 -21 1300.78
    5 4 -21 1291.5
    -5 4 19 2488.01
    5 -4 -19 3198.98
    -5 -4 19 3010.12
    5 -4 -19 3007.47
    5 -4 -19 2124.36
    -5 -4 19 3026.22
    5 4 -19 3034.53
    -5 4 17 20861.7
    -5 -4 17 20692.8
    -5 4 17 24536.6
    -5 -4 17 23983.9
    5 4 -17 21965.7
    5 -4 -17 20916.4
    5 -4 -17 23452.7
    5 -4 -17 17664.4
    -5 4 17 19946.6
    5 4 -17 19718.5
    -5 -4 17 22419.6
    -5 -4 17 26152
    -5 4 15 34387
    5 -4 -15 36488.3
    -5 4 15 33917.1
    -5 -4 15 44910.2
    -5 -4 15 36399.7
    -5 -4 15 30025.7
    5 4 -15 37277.9
    5 4 -15 35037.7
    -5 4 15 38585.1
    5 -4 -15 30837.6
    -5 -4 15 34512.3
    5 -4 -13 29121.6
    -5 -4 13 24112.7
    -5 -4 13 30676.4
    -5 4 13 32777.8
    5 -4 -13 30468.5
    -5 -4 13 29506
    5 4 -13 29432.3
    5 4 -13 30470.3
    -5 4 13 29397.3
    -5 4 11 12103.6
    5 -4 -11 12008.9
    5 4 -11 11286.7
    -5 -4 11 10321.1
    -5 -4 11 11247
    -5 4 11 13266.5
    5 4 -11 11573.9
    5 -4 -11 12696
    5 4 -9 3646.98
    5 4 -9 8331.03
    5 -4 -9 382.498
    -5 -4 9 1874.12
    5 -4 -9 747.723
    5 4 -9 2035.42
    -5 4 9 3088.44
    -5 -4 9 1955.53
    -5 4 9 2576.13
    -5 -4 9 6656.42
    5 -4 -9 486.701
    -5 4 9 1613.63
    -5 4 7 10898.6
    -5 4 7 12041.5
    -5 -4 7 11264.7
    -5 4 7 11133.5
    -5 -4 7 10800
    5 -4 -7 12296.9
    -5 -4 7 11781.4
    -5 -4 7 11233.7
    5 4 -7 10988.1
    5 -4 -7 11054.7
    5 4 -7 11380.6
    5 4 -7 10532.5
    5 -4 -7 11040.5
    -5 4 5 10549.1
    -5 -4 5 10478
    5 -4 -5 11767.2
    -5 4 5 9521.28
    -5 4 5 9822.77
    5 4 -5 10421.1
    -5 -4 5 9227.82
    5 4 -5 10235.6
    -5 -4 5 10431.2
    5 4 -5 10836.8
    5 4 -3 63942.8
    -5 -4 3 62575.3
    -5 4 3 62393.8
    -5 4 3 63144.1
    5 -4 -3 64327
    -5 -4 3 63597.8
    5 4 -3 63434.4
    5 4 -3 61798.1
    -5 4 3 64725.9
    -5 -4 1 16502.2
    5 4 -1 15635.6
    5 4 -1 16619.4
    -5 -4 1 17090.6
    -5 4 1 16063.5
    5 4 -1 17271.8
    -5 4 1 14916.7
    5 -4 -1 17455.8
    -5 4 1 16688.8
    5 4 1 148925
    -5 4 -1 154677
    -5 4 -1 144834
    5 4 1 150983
    -5 4 -1 147271
    -5 -4 -1 148144
    -5 4 -1 148277
    5 -4 1 148900
    5 4 1 140941
    -5 -4 -1 148482
    -5 4 -3 15995
    -5 4 -3 16469.9
    -5 -4 -3 14386.1
    -5 -4 -3 15150.6
    -5 4 -3 15912.1
    5 4 3 14445.2
    -5 4 -3 15128.9
    5 4 3 14579.9
    5 -4 3 14942.5
    5 4 3 15149.7
    5 4 5 74542.3
    -5 4 -5 72790
    -5 -4 -5 77940.7
    5 -4 5 71931.9
    -5 4 -5 72441.3
    -5 4 -5 75932.5
    5 4 5 77900.5
    5 4 5 78644.4
    -5 4 -7 307847
    -5 4 -7 316224
    -5 -4 -7 316654
    -5 4 -7 303164
    -5 4 -7 315751
    5 4 7 309665
    5 4 7 315245
    5 -4 7 305652
    5 4 7 307401
    -5 -4 -9 142051
    -5 4 -9 142471
    5 -4 9 136331
    -5 4 -9 140764
    5 4 9 133974
    5 4 9 132794
    -5 4 -9 141492
    -5 4 -9 145047
    5 4 9 132109
    5 4 9 141136
    -5 -4 -11 35198.5
    -5 -4 -11 35853.2
    -5 4 -11 32076.9
    5 4 11 32893.5
    5 4 11 33857.9
    -5 -4 -11 35634.9
    5 4 11 35686.9
    5 -4 11 31986.8
    5 -4 11 30536.7
    -5 4 -11 32542.3
    5 4 11 32505.7
    -5 -4 -13 46392
    5 -4 13 41745
    -5 -4 -13 43757.1
    -5 -4 -13 45949.6
    5 4 13 45273.3
    -5 -4 -13 43759.2
    -5 4 -13 42071.6
    -5 4 -13 43982.7
    5 -4 13 42350.1
    -5 -4 -13 41379.6
    5 -4 13 41488.3
    -5 4 -13 43278.3
    5 4 13 43508.5
    -5 4 -15 33102
    5 -4 15 30306.9
    5 -4 15 30157.4
    -5 -4 -15 31764.6
    -5 4 -15 29995.1
    -5 -4 -15 31641.4
    -5 -4 -15 32046.6
    -5 4 -15 31385.2
    5 4 15 33919.1
    -5 -4 -15 33706.6
    5 4 15 32720
    5 -4 15 31547.9
    -5 -4 -17 349.833
    -5 4 -17 437.241
    5 -4 17 504.341
    5 4 17 189.161
    5 -4 17 541.984
    -5 -4 -17 286.177
    -5 -4 -17 486.081
    -5 4 -17 342.169
    -5 -4 -19 26643.1
    -5 4 -19 25808
    -5 -4 -19 26663.9
    -5 -4 -21 15461.3
    -5 4 -21 16012.6
    -5 -4 -21 15343.7
    -5 -4 -23 1990.62
    -5 -4 -23 2012.42
    -5 4 -23 1571.98
    -5 -4 -25 190.253
    -5 4 -25 134.142
    -5 -4 -25 224.336
    -5 -4 -27 19.7933
    -5 4 -27 118.152
    -5 4 -29 1269.04
    -5 -4 -29 1377.29
    -5 4 -31 3677.27
    -5 -4 -31 3500.54
    -5 4 -33 3316.29
    -5 -5 32 410.657
    5 -5 -32 -234.711
    -5 -5 32 224.372
    -5 -5 30 637.72
    5 -5 -30 489.517
    5 -5 -30 370.996
    -5 -5 30 197.298
    -5 -5 28 2757.53
    5 -5 -28 2410.2
    5 -5 -28 2481.11
    -5 -5 28 1471.19
    -5 -5 26 517.69
    -5 -5 26 707.106
    5 -5 -26 559.75
    5 -5 -26 438.585
    -5 -5 24 8019.3
    5 -5 -24 7883.37
    -5 -5 24 8175.36
    5 -5 -24 8088.93
    5 -5 -22 8119.95
    -5 -5 22 8615.26
    5 -5 -22 8277.22
    -5 -5 22 7479.76
    -5 -5 20 4106.29
    5 -5 -20 4885.82
    -5 -5 20 4358.95
    5 -5 -20 5183.62
    5 -5 -18 2148.54
    -5 -5 18 2593.37
    5 -5 -18 2219.09
    -5 -5 18 2981.14
    5 -5 -16 2798.07
    -5 -5 16 2222.82
    5 -5 -16 2887.11
    5 -5 -16 1868.12
    -5 -5 16 3749.57
    -5 -5 16 2492.4
    -5 5 16 2893.72
    -5 -5 16 1985.48
    5 5 -16 2419.55
    -5 5 14 173.481
    -5 -5 14 298.901
    -5 -5 14 574.219
    5 -5 -14 423.234
    -5 5 14 186.961
    -5 5 14 -74.5103
    5 5 -14 339.411
    5 -5 -14 103.341
    5 5 -14 134.824
    -5 -5 14 357.049
    5 -5 -14 95.8486
    -5 -5 14 248.788
    -5 -5 14 438.621
    5 -5 -12 5871.31
    -5 5 12 6028.48
    -5 -5 12 7254.8
    -5 -5 12 6245.85
    5 5 -12 6838.62
    -5 -5 12 8618.16
    -5 -5 12 6634.47
    -5 5 12 6615.1
    5 -5 -12 6693.52
    5 -5 -12 5946.22
    5 5 -12 7025.79
    -5 -5 12 7309.04
    5 -5 -10 3836.15
    -5 5 10 3127.89
    5 5 -10 4036.08
    -5 -5 10 3956.99
    -5 -5 10 3672.93
    5 5 -10 4128.74
    5 -5 -10 3785.94
    5 -5 -10 3389.05
    -5 -5 10 3698.81
    -5 -5 10 4988.92
    -5 -5 10 3311.25
    -5 5 10 2840.71
    5 -5 -10 4071.35
    -5 -5 8 67346.4
    -5 5 8 66876.8
    -5 5 8 67843.3
    -5 -5 8 67589.3
    -5 -5 8 57823.6
    5 5 -8 67514.1
    5 -5 -8 67730.5
    -5 -5 8 66270.7
    5 5 -8 66566.3
    5 -5 -8 66165.2
    5 -5 -8 72522
    5 5 -8 71366.9
    -5 5 8 67515.9
    -5 -5 6 21375.7
    5 5 -6 23067.4
    5 5 -6 22526.9
    5 -5 -6 22735.7
    -5 -5 6 22541.9
    5 -5 -6 27125.4
    -5 5 6 21759.8
    -5 5 6 22034.9
    -5 -5 4 503.959
    -5 5 4 533.21
    -5 -5 4 448.268
    -5 5 4 709.055
    5 5 -4 465.492
    -5 5 4 617.925
    5 -5 -4 926.958
    5 5 -4 717.403
    -5 5 2 34327
    -5 -5 2 41504.3
    -5 5 2 32724.1
    5 5 -2 39533.3
    -5 -5 2 31605.5
    5 -5 -2 40518.4
    -5 5 2 32963
    5 5 -2 33506.9
    -5 -5 0 36242.9
    -5 5 0 35856.8
    5 -5 0 36727.6
    -5 -5 0 34832.2
    5 5 0 33561.1
    -5 5 0 35948.7
    -5 5 0 35343
    5 5 0 36767
    -5 5 -2 4763.5
    -5 5 -2 5209.84
    -5 5 -2 5424.83
    5 5 2 4821.07
    -5 -5 -2 5113.34
    5 -5 2 5097.97
    -5 -5 -2 4930.32
    -5 5 -2 5614.8
    5 5 2 4479.36
    -5 5 -4 19482.6
    5 5 4 20169.2
    -5 5 -4 21582.6
    5 -5 4 18628.4
    -5 5 -4 20380.2
    -5 -5 -4 19727.3
    -5 5 -4 19785.4
    5 5 4 21267.6
    -5 -5 -6 12024.5
    5 -5 6 11643.5
    -5 5 -6 12119
    5 5 6 11642.4
    5 -5 6 10436.6
    -5 5 -6 11328.1
    -5 -5 -6 11436.2
    5 5 6 11254.9
    -5 5 -6 11644.7
    5 5 8 5908.45
    5 -5 8 7440.25
    5 5 8 6148.41
    -5 5 -8 5546.66
    -5 -5 -8 6985.74
    -5 -5 -8 6061.69
    -5 -5 -8 7172.36
    -5 5 -8 5236.75
    -5 -5 -8 6644.65
    5 -5 8 4909.25
    5 -5 8 5859.72
    5 5 8 6193.49
    -5 5 -10 40156.6
    5 5 10 39147.9
    -5 -5 -10 41679
    5 5 10 38824.7
    -5 -5 -10 41918.5
    5 -5 10 41211.5
    -5 5 -10 42462.5
    -5 5 -10 40125.4
    -5 -5 -10 41029.9
    -5 -5 -10 41250.3
    5 -5 10 40066.8
    -5 5 -10 41353.6
    5 5 10 40937.8
    5 5 12 1767.54
    -5 -5 -12 2412.94
    5 5 12 1822.74
    5 5 12 1697.18
    -5 -5 -12 1840.43
    -5 5 -12 1665.94
    5 -5 12 2102.47
    -5 5 -12 1809.31
    -5 -5 -12 1904.73
    -5 -5 -12 2034.4
    -5 5 -12 1695.51
    5 -5 12 1482.58
    -5 5 -12 1919.67
    -5 -5 -12 1950.31
    -5 5 -14 8694.44
    5 5 14 9231.13
    5 5 14 7650.17
    -5 5 -14 8676.54
    -5 -5 -14 8491.25
    -5 -5 -14 10473.6
    -5 -5 -14 9567.03
    -5 -5 -14 8930.89
    5 -5 14 8524.83
    5 5 14 8466.66
    5 -5 14 8526.43
    5 -5 16 5321.44
    -5 5 -16 5363.8
    -5 -5 -16 5859.49
    -5 -5 -16 6209.04
    -5 -5 -16 6038.58
    5 -5 18 2821.06
    -5 -5 -18 2888.45
    -5 -5 -18 2863.06
    -5 5 -18 2704.34
    -5 -5 -18 3145.18
    -5 -5 -20 5868.63
    -5 5 -20 6526.74
    -5 -5 -20 6306.7
    -5 5 -22 2721.26
    -5 -5 -22 2315.01
    -5 -5 -22 2367.29
    -5 5 -24 1564.71
    -5 -5 -24 1921.27
    -5 -5 -24 1543.16
    -5 -5 -26 2470.14
    -5 5 -26 3022.58
    -5 -5 -26 2549.61
    -5 5 -28 2818.99
    -5 -5 -28 2499.45
    -5 -5 -28 2762.34
    -5 5 -30 379.412
    -5 -5 -30 -5.92487
    -5 5 -32 813.513
    5 -6 -31 325.366
    -5 -6 31 359.827
    5 -6 -31 477.07
    5 -6 -29 2163.09
    -5 -6 29 2410.63
    5 -6 -29 2523.5
    5 -6 -27 785.06
    5 -6 -27 783.323
    -5 -6 27 828.759
    5 -6 -25 294.073
    -5 -6 25 564.416
    5 -6 -25 276.467
    5 -6 -23 6177.71
    -5 -6 23 7643.13
    5 -6 -23 6097.5
    5 -6 -21 14612.6
    5 -6 -21 14536
    5 -6 -19 1132.93
    -5 -6 19 1907.22
    5 -6 -17 33115
    5 -6 -17 39638.4
    -5 -6 15 38029.7
    -5 -6 15 39374.2
    -5 -6 15 40039.3
    -5 -6 13 1782.25
    -5 -6 13 1954.98
    5 -6 -13 2122.81
    5 -6 -13 1951.07
    -5 -6 13 1733.5
    -5 6 13 2086.24
    5 -6 -13 1537.94
    -5 -6 13 2574.43
    -5 6 11 15514.4
    5 6 -11 17294.7
    -5 6 11 17133
    -5 -6 11 12264.9
    5 -6 -11 15033.8
    -5 -6 11 19241.9
    5 -6 -11 15318
    -5 -6 11 16712.8
    -5 -6 11 16380.8
    5 -6 -11 15534.9
    -5 6 11 15719
    -5 6 9 52858
    5 -6 -9 59172.9
    -5 -6 9 43294.3
    -5 -6 9 52528.4
    -5 -6 9 52362.5
    5 -6 -9 49825.7
    5 -6 -9 52795.2
    5 6 -9 55457.7
    -5 6 9 53139.5
    -5 -6 9 57374.3
    -5 6 9 54425
    5 -6 -9 49060.1
    -5 -6 7 55923.9
    -5 6 7 57858.6
    5 6 -7 59032.9
    -5 6 7 60920.8
    -5 -6 7 57666.2
    -5 6 7 56337.7
    5 -6 -7 55956.3
    5 -6 -7 57451.8
    -5 -6 7 59751.9
    -5 -6 7 52370.3
    5 -6 -7 63649.5
    5 6 -7 61815.3
    -5 -6 5 120.764
    5 6 -5 675.326
    -5 -6 5 167.991
    -5 6 5 79.3686
    -5 -6 5 156.667
    5 -6 -5 183.307
    5 -6 -5 423.494
    -5 6 5 159.627
    5 -6 -5 -273.159
    -5 -6 5 134.612
    5 6 -5 169.137
    5 6 -3 43010.1
    -5 6 3 43285.6
    5 6 -3 44805.1
    -5 -6 3 41699.5
    -5 6 3 41959.3
    -5 -6 3 41710.3
    5 -6 -3 42959.2
    -5 -6 3 42767.9
    5 -6 -3 47153.6
    5 -6 -3 44554.7
    5 6 -1 2732.88
    -5 6 1 5730.98
    -5 -6 1 4626.89
    -5 -6 1 6694.22
    5 -6 -1 2489.97
    5 -6 -1 4166.95
    -5 -6 1 1940.01
    -5 6 1 2632.63
    -5 -6 1 2139.13
    5 6 -1 5031.59
    5 6 1 6410.9
    -5 6 -1 6722.61
    -5 -6 -1 6812.6
    -5 -6 -1 6315.97
    -5 -6 -1 7157.22
    5 6 1 6534.81
    5 -6 1 6387.98
    5 -6 1 6299.22
    5 -6 1 6990.04
    -5 6 -1 6242.41
    -5 -6 -1 7381.62
    -5 6 -1 6802.98
    -5 6 -3 262.13
    -5 6 -3 210.633
    5 -6 3 384.673
    5 6 3 288.028
    -5 -6 -3 183.903
    -5 -6 -3 137.456
    5 -6 3 253.023
    5 6 3 340.447
    -5 -6 -3 323.009
    -5 6 -3 156.9
    5 -6 5 363.756
    -5 6 -5 455.498
    -5 -6 -5 255.002
    -5 -6 -5 282.466
    -5 6 -5 104.336
    5 6 5 616.619
    -5 6 -5 420.954
    5 -6 5 309.268
    5 -6 5 250.268
    -5 -6 -5 344.889
    5 6 5 208.33
    -5 -6 -5 184.015
    -5 -6 -7 10469.4
    -5 6 -7 10996.9
    5 -6 7 9441.74
    5 -6 7 10201.7
    -5 -6 -7 10826.9
    5 6 7 10640
    5 -6 7 10200.4
    -5 6 -7 11132.7
    -5 -6 -7 10166.5
    5 6 7 11016
    5 6 9 8765.37
    -5 6 -9 9176.33
    -5 -6 -9 9401.11
    5 -6 9 10763.9
    5 -6 9 9153.41
    -5 -6 -9 9290.63
    -5 6 -9 8868.82
    -5 -6 -9 10070.2
    5 -6 9 8858.46
    5 6 9 9131.99
    5 -6 11 6185.66
    -5 -6 -11 5236.32
    -5 -6 -11 5513.43
    5 -6 11 5180.21
    5 6 11 4430.15
    5 -6 11 5429.74
    5 -6 13 3049.77
    -5 6 -13 3097.07
    -5 -6 -13 2757.23
    -5 -6 -13 2999.84
    5 -6 15 4974.82
    -5 -6 -15 5796.41
    -5 -6 -15 5178.78
    -5 6 -15 5351.08
    -5 -6 -17 10580.3
    -5 6 -17 10789.8
    -5 -6 -17 10396.7
    -5 -6 -17 11170.6
    5 -6 17 10658.7
    -5 -6 -19 7040.29
    -5 6 -19 7305.58
    -5 -6 -19 6329.93
    -5 -6 -19 6176.24
    -5 -6 -21 4950.08
    -5 6 -21 4974.4
    -5 -6 -21 5343.29
    -5 6 -23 10212.1
    -5 -6 -23 9749.67
    -5 -6 -23 9978.26
    -5 -6 -25 1393.31
    -5 -6 -25 1401.1
    -5 6 -25 1575.48
    -5 -6 -27 139.189
    -5 6 -27 -32.8015
    -5 -6 -27 43.8529
    -5 -6 -29 10171.7
    -5 6 -29 11283.2
    -5 -6 -29 10892.1
    5 -7 -30 598.175
    5 -7 -30 642.377
    -5 -7 30 428.313
    5 -7 -28 638.065
    -5 -7 28 554.449
    5 -7 -28 434.63
    -5 -7 26 3313.59
    5 -7 -26 2553.82
    -5 -7 24 2059.21
    5 -7 -24 1720.48
    -5 -7 22 285.261
    -5 -7 22 -248.946
    5 -7 -22 57.1987
    -5 -7 20 6692.56
    5 -7 -20 6953.74
    5 -7 -18 11237.5
    5 -7 -18 13122.1
    -5 -7 18 13123.8
    -5 -7 16 90.7232
    -5 -7 16 146.199
    5 -7 -16 -168.017
    5 -7 -16 -47.4531
    -5 -7 16 301.803
    -5 -7 14 32094.3
    -5 -7 14 23761.5
    5 -7 -14 24762.4
    -5 -7 14 33571.9
    5 -7 -14 28797.2
    -5 -7 12 73601.4
    -5 -7 12 76922.8
    5 -7 -12 65997.2
    5 -7 -12 68955.7
    -5 -7 10 1679.54
    5 -7 -10 3058.8
    -5 -7 10 2126.01
    -5 -7 10 3137
    5 -7 -10 2941.83
    -5 -7 8 13812.2
    -5 -7 8 15540.8
    -5 -7 8 14749.4
    -5 7 8 15475.3
    5 -7 -8 14158.3
    5 -7 -8 15633.9
    -5 -7 6 3615.48
    -5 -7 6 4443.32
    -5 -7 6 4294.87
    5 -7 -6 5337.95
    5 -7 -6 4223.01
    -5 7 6 4583.07
    -5 -7 6 4106.73
    5 7 -6 4620.89
    -5 -7 4 1161.53
    -5 -7 4 723.907
    -5 -7 4 1054.81
    -5 7 4 1576.54
    5 -7 -4 1257.18
    5 -7 -4 1671.38
    5 7 -4 1312.57
    5 -7 -2 4712.4
    -5 7 2 5624.07
    -5 -7 2 6349.64
    -5 -7 2 5881.97
    5 -7 -2 4709.98
    5 7 -2 7152.93
    -5 -7 2 5982.14
    -5 -7 2 6360.24
    -5 7 2 5543.36
    -5 7 0 16030.7
    5 -7 0 16180.3
    5 -7 0 17555.3
    -5 7 0 16442
    5 -7 0 16170.6
    -5 -7 0 16882.8
    5 7 0 16771.6
    -5 -7 0 15604
    5 -7 2 7077.94
    -5 -7 -2 7534.03
    5 -7 2 7588
    -5 7 -2 7390.98
    -5 -7 -2 7188.97
    5 -7 2 7127.79
    -5 7 -2 7816.1
    -5 -7 -4 1527.87
    5 -7 4 1784.56
    -5 -7 -4 1681.64
    -5 7 -4 1484.23
    5 -7 4 2114.9
    5 -7 4 1971.93
    -5 7 -4 1350.3
    5 -7 6 12181.8
    -5 -7 -6 12754.8
    5 -7 6 11909
    -5 -7 -6 12960.6
    5 -7 6 12473.5
    -5 7 -6 12167.2
    5 -7 8 3987.56
    5 -7 8 3532.33
    -5 -7 -8 3616.09
    -5 -7 -8 3753.87
    -5 -7 -10 1478.26
    5 -7 10 1257.72
    5 -7 10 1077.17
    -5 -7 -10 1314.61
    5 -7 12 22019
    -5 -7 -12 22206.2
    -5 -7 -12 20313.4
    5 -7 12 20194.5
    5 -7 14 16388.9
    -5 -7 -14 15768.6
    -5 -7 -14 16296.8
    5 -7 16 1857.89
    -5 -7 -16 2003.84
    -5 -7 -16 1999.59
    -5 -7 -18 11026.1
    -5 -7 -18 11066.6
    -5 -7 -20 11615.9
    -5 -7 -20 10953.1
    -5 -7 -22 1981.4
    5 -7 22 2817.54
    -5 -7 -24 2038.34
    -5 -7 -24 2163.73
    -5 -7 -26 7220.39
    -5 -7 -26 6808.7
    5 -7 28 3578.87
    -5 -7 -28 3883.97
    -5 -7 -28 3494.2
    -5 -8 27 5298.43
    5 -8 -27 4309.24
    5 -8 -25 2695.66
    -5 -8 25 3659.19
    5 -8 -23 720.956
    -5 -8 23 2009.55
    -5 -8 21 12669.4
    5 -8 -21 9911.16
    5 -8 -19 1027.97
    -5 -8 19 1082.79
    5 -8 -19 959.19
    5 -8 -17 141.994
    -5 -8 17 142.906
    5 -8 -17 140.59
    5 -8 -15 1474.67
    5 -8 -15 1442.89
    -5 -8 15 1613.58
    -5 -8 15 1828.85
    -5 -8 13 3140.45
    5 -8 -13 3274.26
    5 -8 -13 2467.93
    -5 -8 11 5508.66
    -5 -8 11 4510.33
    5 -8 -11 5629.4
    5 -8 -11 4980.48
    -5 -8 9 8964.82
    -5 -8 9 9382.54
    -5 -8 9 7562.56
    5 -8 -9 8803.6
    -5 -8 7 782.31
    5 -8 -7 317.956
    -5 -8 7 307.445
    -5 -8 7 186.318
    -5 -8 5 3394.17
    5 -8 -5 3473.73
    -5 -8 5 3052.65
    5 -8 -5 3403.67
    5 -8 -3 1005.65
    5 -8 -3 1279.61
    -5 -8 3 927.964
    -5 -8 3 952.123
    -5 -8 1 6400.29
    -5 -8 1 6378.85
    5 -8 -1 5081.16
    5 -8 1 17840
    -5 -8 -1 17677.3
    -5 -8 -1 18806.1
    5 -8 1 19381.4
    -5 -8 -3 1395.98
    -5 -8 -3 1374.43
    5 -8 3 1678.75
    5 -8 3 1576.3
    -5 -8 -5 5453.07
    5 -8 5 4265.09
    5 -8 5 4726.83
    -5 -8 -5 5645.64
    -5 -8 -7 27263.7
    5 -8 7 27006.4
    5 -8 9 2618.27
    -5 -8 -9 2029.07
    -5 -8 -9 1862.03
    5 -8 9 2382.29
    -5 -8 -11 16963.6
    5 -8 11 16415.2
    -5 -8 -11 17348.4
    5 -8 11 15882.4
    -5 -8 -13 12088.8
    5 -8 13 11982.9
    -5 -8 -13 11153.2
    5 -8 13 11492.1
    5 -8 15 10833.6
    -5 -8 -15 9854.12
    5 -8 15 10635.1
    -5 -8 -15 10065.8
    -5 -8 -17 974.915
    -5 -8 -17 637.309
    -5 -8 -19 2243.37
    -5 -8 -19 1926.15
    -5 -8 -21 -33.6743
    -5 -8 -21 22.316
    -5 -8 -23 533.591
    5 -8 23 1113.85
    5 -8 25 939.792
    -5 -8 -25 389.935
    -5 -9 24 4203.75
    5 -9 -24 2308.44
    5 -9 -22 9539.75
    -5 -9 22 15014.8
    5 -9 -20 3127.96
    -5 -9 20 4210.71
    5 -9 -20 2875.95
    5 -9 -18 406.433
    -5 -9 18 840.208
    5 -9 -18 151.135
    -5 -9 16 88.6605
    5 -9 -16 -124.27
    5 -9 -16 332.919
    -5 -9 16 209.562
    -5 -9 14 1055.1
    5 -9 -14 545.861
    5 -9 -12 81.2942
    -5 -9 12 280.911
    -5 -9 12 -0.1406
    5 -9 -10 1190.31
    -5 -9 10 1343.32
    -5 -9 10 718.266
    5 -9 -8 2557.33
    -5 -9 8 2382.1
    5 -9 -6 56.9134
    -5 -9 6 61.6142
    -5 -9 4 4935.85
    5 -9 -4 4645.06
    5 -9 -4 4104.94
    5 -9 -2 33074.3
    5 -9 -2 33460.9
    -5 -9 2 31890
    -5 -9 0 2073.33
    5 -9 0 2332.33
    -5 -9 0 1743.41
    5 -9 0 2446.66
    5 -9 2 13293.4
    -5 -9 -2 14001.6
    5 -9 2 12345
    -5 -9 -2 13656.6
    -5 -9 -4 31717.2
    5 -9 4 28084.4
    -5 -9 -4 30612.7
    5 -9 4 29660
    5 -9 6 13188.2
    5 -9 6 11789.5
    -5 -9 -6 12244.8
    -5 -9 -8 7381.32
    5 -9 8 6435.79
    5 -9 8 6100
    5 -9 10 21428.3
    5 -9 10 22734.4
    -5 -9 -10 22508.2
    5 -9 12 9841.5
    5 -9 12 9678.38
    -5 -9 -12 9842.15
    -5 -9 -12 9694.39
    5 -9 12 9884.5
    5 -9 14 2809.76
    5 -9 14 2935.03
    -5 -9 -14 3370.44
    -5 -9 -14 2972.14
    -5 -9 -16 16751.5
    5 -9 16 16524.7
    5 -9 16 16644.7
    -5 -9 -16 15114.3
    5 -9 18 4578.93
    -5 -9 -18 3450.93
    -5 -9 -18 3397.5
    -5 -9 -20 107.69
    5 -9 20 509.426
    -5 -9 -20 34.0267
    -5 -9 -22 1074.1
    5 -9 22 1577.58
    -5 -9 -22 1533.24
    5 -10 -21 1558.99
    5 -10 -21 814.726
    -5 -10 19 1287.83
    5 -10 -19 821.427
    5 -10 -19 1026.6
    -5 -10 17 -6.11305
    5 -10 -17 -313.889
    -5 -10 17 -50.539
    -5 -10 15 2731.73
    -5 -10 15 1402.45
    5 -10 -15 1496.35
    5 -10 -13 255.303
    -5 -10 13 467.861
    -5 -10 13 265.77
    -5 -10 11 1947.26
    5 -10 -11 1330.44
    -5 -10 11 1472.67
    -5 -10 9 906.707
    5 -10 -9 661.672
    5 -10 -7 566.627
    -5 -10 7 513.214
    -5 -10 5 2575.94
    5 -10 -5 2798.66
    -5 -10 5 3049.91
    5 -10 -3 1756.67
    -5 -10 3 1378.52
    5 -10 -3 1708.17
    -5 -10 1 1607.73
    5 -10 -1 1605.62
    5 -10 -1 1564.98
    5 -10 1 11709.3
    -5 -10 -1 11573.9
    5 -10 1 11016.2
    -5 -10 -1 11699.9
    -5 -10 -3 3287.35
    -5 -10 -3 3139.17
    5 -10 3 3371.14
    5 -10 5 1374.93
    5 -10 5 892.557
    -5 -10 -5 1455.29
    5 -10 7 9819.96
    5 -10 7 9520.92
    -5 -10 -7 9994.9
    -5 -10 -9 5946.46
    5 -10 9 6798.17
    5 -10 9 6380.19
    -5 -10 -11 3737.55
    5 -10 11 2885.6
    5 -10 13 7433.06
    -5 -10 -13 7881.83
    -5 -10 -15 148.553
    5 -10 15 360.074
    -5 -10 -17 1650.14
    5 -10 17 1542.19
    -5 -10 -17 1762.43
    5 -10 17 2180.93
    -5 -10 -19 5154.11
    -5 -10 -19 4644.13
    5 -10 19 4558.52
    -5 -11 16 589.149
    -5 -11 14 1657.51
    -5 -11 14 1325.52
    5 -11 -14 1178.86
    -5 -11 12 4924.25
    5 -11 -12 3850.77
    -5 -11 10 760.562
    5 -11 -10 795.063
    5 -11 -8 3535.24
    -5 -11 8 4428.39
    -5 -11 6 10290.9
    5 -11 -6 10741.1
    -5 -11 4 2462.01
    -5 -11 4 3038.76
    5 -11 -4 2270.18
    -5 -11 2 144.1
    5 -11 -2 -90.9953
    5 -11 -2 94.9636
    -5 -11 2 38.1387
    -5 -11 0 3219.65
    5 -11 0 3370.95
    5 -11 0 3130.19
    -5 -11 -2 598.471
    5 -11 2 456.867
    5 -11 4 156.05
    -5 -11 -4 -163.289
    5 -11 6 227.653
    -5 -11 -6 108.861
    5 -11 8 950.292
    -5 -11 -8 989.074
    -5 -11 -10 1549.44
    5 -11 10 1226.91
    5 -11 12 920.036
    -5 -11 -12 922.863
    -5 -11 -14 488.508
    5 -11 14 532.816
    -5 -12 3 3791.58
    5 -12 -3 3194.03
    5 -12 -1 2900.1
    5 -12 -1 2818.65
    -5 -12 1 2420.57
    -5 -12 1 2934.37
    -5 -12 -1 -130.116
    5 -12 1 39.0899
    -5 -12 -1 98.483
    6 0 -36 -82.1774
    6 0 -34 262.338
    6 0 -32 384.991
    6 0 -30 1100.55
    6 0 -30 1113.6
    6 0 -28 4118.29
    6 0 -28 2941.35
    -6 0 26 23806.8
    6 0 -26 25448
    6 0 -24 4474.94
    -6 0 24 4097.74
    -6 0 22 29976.1
    -6 0 22 32409.3
    -6 0 20 47884.5
    6 0 -20 46648.9
    -6 0 20 40967.6
    -6 0 20 45015
    -6 0 18 4038.33
    -6 0 18 3701.51
    6 0 -18 4396.02
    6 0 -18 2976.04
    -6 0 18 2754.02
    6 0 -16 2447.67
    6 0 -16 2720.61
    -6 0 16 2204.1
    -6 0 16 2775.24
    6 0 -14 49878.8
    -6 0 14 52761.5
    -6 0 14 51696.9
    -6 0 12 242713
    -6 0 12 238929
    6 0 -12 239157
    6 0 -10 47991.3
    6 0 -10 42331
    -6 0 10 47664.1
    -6 0 10 45904.5
    6 0 -8 83391.1
    -6 0 8 79014.2
    -6 0 8 85082.1
    6 0 -6 14390.4
    -6 0 6 16656.8
    -6 0 6 17317.2
    -6 0 6 17082.5
    -6 0 6 16942.6
    -6 0 4 4503.29
    6 0 -4 5910.44
    -6 0 4 5989.83
    6 0 -4 2345.36
    -6 0 4 3935.44
    -6 0 4 4305.17
    6 0 -4 4655.3
    6 0 -2 60350.1
    6 0 -2 68704.3
    -6 0 2 72225.1
    -6 0 2 54389.1
    6 0 -2 77639.3
    -6 0 2 69799.7
    -6 0 2 70192.2
    -6 0 2 72438.6
    -6 0 0 13881.1
    -6 0 0 13842.1
    6 0 0 14094
    -6 0 0 13066.8
    -6 0 0 13926.9
    -6 0 0 13020.1
    6 0 0 14245.3
    -6 0 -2 14823.5
    -6 0 -2 14181.3
    -6 0 -2 14153.4
    -6 0 -2 15251.3
    6 0 2 15002.2
    6 0 2 14588.1
    6 0 2 15367
    -6 0 -4 4449.92
    -6 0 -4 4159.71
    -6 0 -4 4066.97
    -6 0 -4 4525.72
    -6 0 -4 4084.29
    -6 0 -4 4016.86
    -6 0 -4 4339.93
    6 0 4 4088.7
    6 0 4 4327.7
    6 0 4 4079.92
    6 0 6 252620
    6 0 6 252506
    -6 0 -6 258810
    -6 0 -6 255863
    -6 0 -6 243345
    -6 0 -6 238231
    6 0 6 255614
    -6 0 -6 255442
    6 0 6 237702
    -6 0 -6 258085
    6 0 8 70074.6
    -6 0 -8 70869.4
    6 0 8 68324.6
    -6 0 -8 67405.7
    -6 0 -8 64842.3
    -6 0 -8 70201.3
    6 0 8 72276.4
    6 0 8 64706.4
    6 0 10 56608.5
    -6 0 -10 57303.3
    -6 0 -10 54083.6
    -6 0 -10 57683.1
    -6 0 -10 54425.9
    6 0 10 56763.4
    6 0 10 57743.6
    6 0 12 292117
    6 0 12 293896
    -6 0 -12 290495
    -6 0 -12 294752
    6 0 12 291124
    6 0 14 16506.3
    6 0 14 15780.3
    -6 0 -14 16686.7
    -6 0 -14 15851.9
    -6 0 -16 2508.36
    6 0 16 2503.34
    -6 0 -16 2671.75
    -6 0 -16 2715.77
    -6 0 -16 2413.45
    6 0 16 2434.37
    6 0 18 60790.3
    -6 0 -18 61639.1
    6 0 18 63973.2
    6 0 18 56636.1
    -6 0 -18 62723.7
    -6 0 -18 62457.2
    -6 0 -18 64267
    -6 0 -20 72866.4
    -6 0 -20 72521.4
    -6 0 -20 71728.1
    6 0 20 70047.4
    -6 0 -22 148.565
    -6 0 -22 128.539
    -6 0 -24 29268.7
    -6 0 -24 28662.7
    -6 0 -26 20793.1
    -6 0 -26 23045
    -6 0 -28 1688.27
    -6 0 -30 5225.62
    -6 0 -32 10331.7
    -6 0 -34 1704.11
    6 -1 -37 707.99
    6 1 -35 -111.759
    6 -1 -35 131.536
    6 -1 -35 49.7054
    6 -1 -33 969.098
    6 1 -33 1340.76
    6 -1 -33 654.811
    6 1 -31 645.824
    6 -1 -31 627.606
    6 -1 -31 856.015
    6 1 -29 6458.46
    6 -1 -29 6674.96
    6 1 -27 1010.14
    -6 -1 27 1240.86
    6 -1 -27 956.998
    -6 -1 25 173.088
    6 -1 -25 119.896
    6 1 -25 51.4838
    6 1 -23 46431.9
    6 -1 -23 49530.2
    -6 -1 23 47843.7
    -6 1 21 20439.1
    -6 -1 21 17590.8
    -6 1 21 19222
    6 -1 -21 17669
    6 -1 -21 17137.4
    -6 -1 21 19362.7
    -6 1 21 17680.2
    6 1 -21 19467.4
    -6 -1 19 13105.3
    -6 -1 19 12680.9
    6 -1 -19 13343.4
    6 1 -19 13691.8
    6 -1 -19 11078.7
    -6 1 19 11581.5
    -6 1 19 14599.8
    -6 1 19 15599.4
    6 1 -17 15575.8
    -6 -1 17 16674.6
    6 -1 -17 13442.9
    -6 -1 17 16397.6
    6 -1 -17 15236.6
    -6 1 17 15880.9
    -6 1 17 16381.3
    -6 1 15 13849.6
    -6 -1 15 14706.9
    6 1 -15 20328.8
    -6 1 15 16323.1
    -6 -1 15 15390.9
    -6 -1 15 13097.7
    6 1 -15 13946.3
    6 -1 -15 14907.5
    6 -1 -15 14092
    6 1 -13 13537.2
    6 -1 -13 10549.1
    -6 -1 13 13529.6
    -6 1 13 12436.2
    6 -1 -13 10682.8
    6 1 -13 12661.3
    -6 -1 13 12396.1
    -6 1 13 10986.3
    -6 -1 13 11691.2
    6 1 -11 99204.7
    6 1 -11 105630
    -6 -1 11 112147
    6 -1 -11 106186
    -6 -1 11 107512
    -6 1 11 107654
    6 -1 -11 109177
    -6 1 9 150176
    6 1 -9 133517
    -6 1 9 136635
    -6 -1 9 143187
    -6 -1 9 138409
    6 1 -9 139334
    6 -1 -9 143454
    -6 -1 9 128096
    -6 -1 9 145123
    6 1 -9 137431
    -6 1 9 140286
    6 1 -7 24184.6
    -6 -1 7 22489.6
    -6 -1 7 18396.4
    6 1 -7 21790.6
    6 1 -7 22014.3
    6 -1 -7 26934
    6 -1 -7 22696.1
    -6 1 7 23855.5
    -6 -1 7 21034
    -6 1 7 20406.3
    -6 -1 7 21878.1
    -6 -1 7 22047.9
    -6 1 7 22170.8
    6 1 -5 2278.57
    6 -1 -5 2500.75
    -6 -1 5 2076.43
    -6 -1 5 1823.48
    6 -1 -5 1930.95
    -6 1 5 2192.91
    -6 1 5 2093.1
    -6 -1 5 1715.6
    -6 -1 5 2011.83
    -6 -1 5 1387.64
    6 1 -5 2688.94
    6 -1 -3 36293.6
    -6 -1 3 38343.6
    -6 -1 3 37604.5
    -6 1 3 33214.3
    6 1 -3 32983.4
    -6 -1 3 33735.2
    6 -1 -3 33920.8
    -6 -1 3 34051.1
    -6 1 3 33373.3
    6 1 -3 33815.7
    6 1 -3 35748.3
    -6 -1 1 82671.4
    6 1 -1 83306.7
    -6 1 1 80698.8
    -6 -1 1 84636.6
    -6 1 1 82812
    -6 1 1 79911.8
    -6 1 1 81561.8
    6 1 -1 82441.3
    6 -1 -1 79132.3
    6 1 -1 87901.8
    6 1 -1 84547.1
    6 -1 -1 80666.3
    6 -1 1 31189.7
    6 1 1 30321.8
    6 1 1 30909.8
    -6 1 -1 33669.2
    -6 -1 -1 31854
    -6 1 -1 31299.6
    -6 1 -1 31557.7
    6 1 1 30785.7
    -6 -1 -1 30753.3
    -6 -1 -1 32698.6
    -6 1 -1 31494.2
    6 1 1 31650.2
    -6 1 -1 31405.9
    6 -1 3 208717
    -6 -1 -3 186142
    6 -1 3 183515
    -6 1 -3 185613
    6 1 3 192884
    -6 -1 -3 199395
    -6 1 -3 190401
    6 1 3 192606
    -6 1 -3 191869
    -6 -1 -3 187551
    -6 1 -3 186258
    -6 -1 -3 198444
    6 1 3 199002
    -6 -1 -3 203910
    -6 1 -3 192202
    6 1 3 189398
    6 1 3 188761
    -6 -1 -5 1965.78
    -6 -1 -5 1957.09
    -6 1 -5 1739.06
    -6 -1 -5 1844.65
    6 1 5 1675.07
    -6 -1 -5 1605.32
    6 1 5 1668.7
    -6 -1 -5 1707.77
    -6 1 -5 1713.4
    6 -1 5 1836.13
    -6 1 -5 1679.8
    -6 1 -5 1684.63
    6 1 5 1758.38
    6 1 5 1730.72
    6 -1 5 1859.51
    -6 -1 -5 1967.68
    -6 -1 -7 7492.87
    6 -1 7 7695.91
    6 -1 7 8642.25
    -6 -1 -7 7655.5
    6 1 7 7912.42
    -6 -1 -7 7139.64
    -6 1 -7 8033.75
    -6 -1 -7 7459.59
    -6 1 -7 7948.87
    -6 -1 -7 7094.39
    -6 1 -7 8365.69
    6 1 7 6865.7
    6 1 7 7463.08
    6 -1 7 8064.17
    6 1 7 7563.99
    6 -1 9 8008.27
    -6 1 -9 7398.45
    6 -1 9 7483.9
    -6 1 -9 7933.87
    6 1 9 8121.24
    -6 -1 -9 7794.4
    -6 -1 -9 8334.83
    -6 -1 -9 7762.89
    6 -1 9 7702.07
    -6 -1 -9 8020.73
    6 1 9 7748.91
    6 1 9 7474.15
    -6 1 -9 7024.46
    6 1 9 7611.54
    6 -1 11 102188
    -6 1 -11 105017
    6 1 11 104450
    6 -1 11 106848
    6 1 11 103620
    -6 -1 -11 102584
    -6 1 -11 102414
    -6 -1 -11 105096
    -6 -1 -11 108468
    6 -1 11 100087
    6 1 11 99567.8
    -6 -1 -11 99452.8
    -6 1 -13 7588.16
    6 -1 13 6042.1
    6 1 13 7467.14
    -6 -1 -13 6513.57
    -6 1 -13 6095.12
    -6 -1 -13 7681.34
    6 1 13 6149.72
    6 1 13 7032.73
    -6 -1 -13 9615.24
    6 -1 13 6069.02
    6 1 15 3971.49
    -6 1 -15 3787.68
    -6 -1 -15 2317.03
    -6 1 -15 4404.25
    -6 1 -15 3400.32
    6 -1 15 4299.28
    6 1 15 2918.12
    6 1 15 3885.56
    6 -1 15 3941.91
    -6 -1 -15 4428.16
    6 1 17 21870.8
    -6 1 -17 20915.3
    -6 -1 -17 21544.1
    -6 -1 -17 22259.7
    -6 1 -17 22461.4
    -6 -1 -17 22423.5
    6 1 17 22837.1
    6 1 17 22407.8
    6 -1 17 21617.6
    -6 1 -17 21570
    -6 1 -17 22337.8
    6 -1 17 21134
    -6 -1 -19 15319.3
    -6 -1 -19 15000.4
    -6 1 -19 16562.2
    -6 1 -19 17048.3
    -6 -1 -19 16725.4
    6 -1 19 16127.8
    -6 1 -19 16461.3
    6 -1 19 17163.2
    6 1 19 16722.7
    -6 1 -19 17205.2
    -6 -1 -21 31583.8
    -6 1 -21 30159.1
    -6 -1 -23 3584.78
    -6 1 -23 3201.24
    -6 -1 -23 3301.53
    -6 1 -25 363.33
    -6 -1 -25 148.742
    -6 -1 -25 472.813
    -6 1 -27 6673.32
    -6 -1 -27 7001.4
    -6 -1 -27 7223.51
    -6 -1 -29 19798.8
    -6 1 -29 17394.8
    -6 -1 -29 17985.1
    -6 1 -31 -49.5421
    -6 -1 -31 -154.856
    -6 -1 -31 173.393
    -6 -1 -33 1440.81
    -6 -1 -33 1565.66
    -6 1 -33 1428.84
    6 -2 -36 7002.6
    6 2 -36 7542.08
    6 -2 -36 7751.23
    6 -2 -34 3113.12
    6 2 -34 3748.39
    6 -2 -34 3557.85
    6 2 -32 8734.42
    6 -2 -32 8425.23
    -6 -2 30 18159.8
    6 2 -30 17962.8
    6 -2 -30 16731.9
    -6 -2 28 4135.53
    6 2 -28 4220.31
    6 -2 -28 4125.74
    6 2 -26 321.004
    -6 -2 26 408.734
    6 -2 -26 199.413
    -6 -2 24 31304.7
    6 -2 -24 30517.8
    6 2 -24 30831.7
    6 -2 -22 39471.6
    6 2 -22 41359.9
    -6 -2 22 40632.8
    -6 2 20 1085.6
    -6 -2 20 781.421
    -6 -2 20 846.021
    6 2 -20 679.723
    6 -2 -20 630.363
    6 2 -20 1007.91
    6 -2 -20 871.242
    6 2 -20 508.678
    -6 2 20 618.214
    -6 2 20 1348.05
    6 2 -20 720.317
    -6 2 18 810.298
    6 -2 -18 690.021
    -6 -2 18 367.368
    6 2 -18 540.345
    6 2 -18 216.351
    6 -2 -18 449.84
    -6 2 18 436.381
    -6 -2 18 238.128
    -6 2 18 324.638
    6 2 -18 489.515
    -6 -2 16 780.634
    6 2 -16 98.3204
    6 -2 -16 -121.36
    -6 -2 16 -108.407
    -6 2 16 225.885
    6 2 -16 41.6765
    6 2 -16 118.321
    6 -2 -16 444.877
    -6 -2 16 606.797
    -6 2 16 -266.07
    6 2 -14 99.5226
    6 -2 -14 -183.729
    -6 -2 14 586.246
    6 2 -14 246.511
    6 2 -14 48.2046
    -6 2 14 485.634
    6 -2 -14 210.511
    -6 2 14 599.666
    -6 -2 14 258.47
    -6 -2 12 2827.55
    -6 2 12 3289.73
    6 2 -12 2583.12
    6 2 -12 2555.96
    6 2 -12 2506.75
    -6 -2 12 2315.82
    6 -2 -12 2587.77
    6 -2 -12 2755.16
    -6 2 12 3153.14
    -6 2 12 3481.16
    6 2 -10 140447
    -6 2 10 129944
    -6 -2 10 141695
    -6 -2 10 120663
    6 2 -10 149273
    -6 -2 10 140386
    6 2 -10 143494
    6 -2 -10 145811
    6 2 -10 139698
    -6 -2 10 150686
    -6 2 10 141615
    -6 2 10 145861
    -6 2 8 18989.5
    -6 -2 8 17086.6
    6 -2 -8 18582
    6 2 -8 19866.7
    -6 -2 8 13836.6
    6 2 -8 13544
    6 2 -8 18371.8
    -6 -2 8 18421
    6 2 -8 18263.1
    6 2 -8 16553.2
    -6 2 8 19048.3
    -6 -2 8 15746.2
    -6 -2 8 18832.6
    6 -2 -8 12331.2
    6 2 -6 96.2664
    -6 2 6 218.732
    -6 -2 6 108.944
    6 -2 -6 69.7979
    -6 -2 6 43.0891
    -6 -2 6 273.72
    -6 2 6 158.156
    6 2 -6 76.338
    6 2 -6 198.257
    -6 -2 6 143.007
    6 -2 -6 193.849
    6 2 -6 197.972
    -6 -2 6 94.8211
    6 2 -6 58.6258
    6 2 -4 37560.6
    -6 2 4 35191
    6 -2 -4 36841.3
    -6 -2 4 37219.3
    -6 2 4 36414.5
    6 2 -4 37259.2
    -6 -2 4 38463.1
    6 2 -4 38556.1
    6 2 -4 36923.6
    -6 -2 4 37980.7
    6 -2 -4 36294
    -6 -2 4 39691.7
    6 2 -4 38982.1
    -6 -2 2 359533
    -6 2 2 365834
    6 -2 -2 367595
    6 2 -2 375057
    -6 2 2 365600
    6 2 -2 383754
    6 2 -2 376284
    6 -2 -2 370799
    -6 -2 2 372598
    6 2 -2 365045
    -6 2 0 109041
    -6 2 0 106478
    6 2 0 114924
    -6 2 0 107754
    6 -2 0 108356
    6 2 0 113131
    -6 -2 0 111932
    -6 -2 0 116347
    6 2 0 112906
    -6 2 0 108372
    6 2 0 112855
    6 2 2 281384
    6 2 2 288613
    -6 2 -2 289599
    -6 2 -2 291561
    6 -2 2 285902
    -6 -2 -2 291754
    -6 2 -2 279703
    6 2 2 278723
    6 2 2 287059
    6 2 2 290555
    -6 2 -2 290969
    -6 -2 -2 293343
    -6 -2 -2 289432
    -6 -2 -4 64031
    -6 2 -4 59740.6
    6 -2 4 60775.6
    -6 -2 -4 64708.9
    6 2 4 61892.5
    -6 2 -4 62564.6
    6 2 4 61623.7
    -6 -2 -4 60154.7
    -6 2 -4 62150
    6 2 4 67233.6
    6 2 4 61258.7
    -6 2 -4 62947.2
    6 2 4 63072.4
    6 2 6 248.763
    6 2 6 420.027
    -6 2 -6 279.856
    -6 -2 -6 242.438
    -6 -2 -6 294.282
    -6 2 -6 162.809
    -6 2 -6 245.678
    6 2 6 196.162
    6 2 6 172.957
    6 -2 6 163.906
    6 2 6 188.542
    -6 2 -6 75.7151
    -6 2 -8 125301
    -6 -2 -8 120618
    6 2 8 117983
    6 2 8 113695
    -6 2 -8 113244
    6 -2 8 111928
    -6 -2 -8 120786
    -6 -2 -8 118831
    6 2 8 111453
    -6 2 -8 115646
    -6 -2 -10 142145
    6 -2 10 131470
    6 2 10 126930
    -6 -2 -10 137372
    6 -2 10 88147.2
    -6 2 -10 129622
    6 -2 10 126751
    6 2 10 94121.7
    -6 -2 -10 135055
    -6 2 -10 132930
    6 2 10 137553
    6 2 10 134161
    6 2 12 2203.74
    -6 2 -12 2380.54
    -6 -2 -12 2440.22
    -6 2 -12 2238.19
    -6 -2 -12 2019.79
    -6 -2 -12 3571.17
    6 2 12 2470.78
    6 -2 12 2268.46
    6 -2 12 2043.83
    6 2 14 64859.1
    -6 -2 -14 67698.6
    -6 -2 -14 64803.6
    -6 2 -14 63826.3
    6 2 14 65525.9
    -6 2 -14 64093
    6 -2 14 63798.2
    -6 2 -14 64874.9
    6 -2 14 63184.8
    -6 -2 -16 40595.1
    -6 2 -16 43038.4
    -6 -2 -16 41662.2
    -6 2 -16 42029.3
    -6 -2 -16 40339.4
    6 -2 16 41752.1
    6 -2 16 44060.1
    -6 2 -16 43253.3
    6 2 16 40898.5
    6 2 16 42591.9
    6 2 16 41556.5
    -6 -2 -18 285.57
    -6 -2 -18 239.443
    -6 2 -18 356.267
    -6 -2 -18 262.639
    -6 2 -18 284.149
    6 -2 18 159.079
    6 2 18 202.942
    -6 2 -18 98.6618
    6 -2 18 189.627
    6 2 18 -275.909
    -6 2 -20 14345.4
    -6 -2 -20 15163.6
    -6 -2 -20 15212.9
    -6 2 -22 3383.72
    -6 -2 -22 3337.64
    -6 2 -24 1321.67
    -6 -2 -24 1169.48
    -6 -2 -26 808.589
    -6 2 -26 654.157
    -6 -2 -28 841.856
    -6 2 -28 852.124
    -6 2 -30 2328.21
    -6 -2 -30 2369.61
    -6 -2 -32 95.7492
    -6 2 -32 340.893
    -6 2 -34 4518.54
    -6 -2 -34 4247.75
    6 -3 -35 977.888
    6 -3 -35 1324.54
    6 3 -35 867.588
    6 -3 -33 14781.4
    6 3 -33 14071.8
    -6 -3 31 13205.8
    6 3 -31 12250.9
    6 -3 -31 13598.9
    -6 -3 29 2065.47
    6 3 -29 1818.48
    6 -3 -29 1914.12
    -6 -3 27 10240.6
    6 3 -27 10205
    6 -3 -27 10980.3
    -6 -3 25 10114.7
    6 3 -25 9612.26
    6 -3 -25 10972.6
    6 -3 -25 11463.4
    6 3 -23 5196.51
    6 -3 -23 4137.34
    6 -3 -23 4466.26
    -6 -3 23 4898.23
    6 -3 -21 8410.14
    -6 -3 21 8102.94
    6 3 -21 8518.17
    6 3 -21 6959.86
    -6 -3 19 927.638
    -6 3 19 820.47
    6 3 -19 683.358
    6 3 -19 1026.94
    -6 -3 19 914.838
    6 -3 -19 727.368
    6 -3 -19 710.266
    -6 3 19 569.574
    6 3 -19 833.158
    6 3 -19 539.806
    -6 3 19 960.64
    6 -3 -17 5882.98
    6 3 -17 4711
    -6 3 17 5013.29
    6 -3 -17 5029.87
    -6 3 17 6062.05
    -6 -3 17 5546.51
    -6 3 17 5362.74
    6 3 -17 3912.06
    -6 -3 17 4440.14
    6 3 -17 5415.9
    6 3 -17 5090.03
    6 -3 -15 61746.9
    6 3 -15 59342.6
    6 3 -15 60357.1
    6 -3 -15 56479.6
    -6 3 15 49282.5
    6 3 -15 56822
    -6 -3 15 58862.2
    -6 -3 15 60650.8
    -6 3 15 67950.3
    6 -3 -13 22993.1
    6 3 -13 20655.5
    -6 -3 13 20794.3
    -6 -3 13 21146.3
    6 -3 -13 22039.9
    -6 3 13 20949.7
    -6 -3 13 21864.7
    6 3 -13 21011.8
    6 3 -13 21799.4
    -6 3 13 19202.8
    -6 3 13 22760.3
    -6 -3 11 11256.7
    -6 -3 11 9855.94
    6 -3 -11 8880.17
    -6 -3 11 8110.33
    6 -3 -11 10497.1
    6 3 -11 10949.9
    -6 3 11 9814.61
    6 3 -11 10330
    6 3 -11 9886.25
    -6 3 11 9688.9
    -6 3 11 9855.46
    6 3 -11 9877.2
    6 3 -9 23319.2
    -6 -3 9 21778.2
    6 3 -9 23861.5
    6 3 -9 24049.9
    6 -3 -9 23426.9
    6 3 -9 24098.9
    -6 3 9 23282.6
    -6 3 9 24398.4
    -6 -3 9 24007
    -6 3 9 22945
    6 -3 -9 23553.5
    -6 -3 9 23277.7
    6 3 -7 108828
    6 -3 -7 112322
    -6 -3 7 112877
    -6 -3 7 108674
    -6 3 7 106582
    -6 3 7 110170
    -6 -3 7 111400
    6 3 -7 113682
    6 3 -7 111004
    -6 -3 7 111572
    6 -3 -7 114701
    6 3 -7 113372
    -6 -3 5 42737.5
    6 3 -5 41932
    -6 3 5 42018.2
    -6 3 5 41459.7
    6 3 -5 41653.7
    6 3 -5 42237.7
    6 3 -5 43235.1
    6 -3 -5 44448.2
    -6 -3 5 42338.9
    -6 -3 5 41417.5
    6 -3 -5 43413.7
    -6 -3 5 42860
    6 3 -3 105005
    6 3 -3 105005
    -6 -3 3 105421
    -6 -3 3 103113
    -6 3 3 100908
    -6 3 3 101898
    -6 3 3 99403.9
    6 -3 -3 102457
    6 3 -3 104036
    -6 3 1 278930
    6 3 -1 282760
    6 3 -1 280129
    6 -3 -1 276038
    -6 3 1 285037
    -6 3 1 269892
    -6 -3 1 282948
    -6 3 1 275650
    6 3 -1 290941
    -6 -3 1 273734
    6 3 -1 285769
    6 3 1 110997
    -6 3 -1 114150
    -6 -3 -1 111189
    6 3 1 111809
    -6 3 -1 115529
    -6 -3 -1 114007
    -6 3 -1 111429
    6 3 1 109331
    6 3 1 114351
    -6 3 -1 110736
    6 -3 1 110748
    6 3 3 14112.5
    -6 3 -3 13087.8
    6 3 3 12906.9
    -6 3 -3 13428.9
    -6 3 -3 12752
    6 3 3 13240.8
    -6 -3 -3 13178.7
    6 -3 3 12799.7
    -6 -3 -3 13555.1
    6 -3 3 12806.1
    6 3 3 12679
    -6 3 -3 12946
    -6 3 -5 128085
    6 3 5 130205
    -6 -3 -5 129804
    -6 -3 -5 134412
    6 -3 5 127268
    6 3 5 133532
    -6 3 -5 131562
    -6 3 -5 129352
    6 3 5 129388
    6 3 5 135316
    6 3 7 213093
    6 3 7 213950
    6 -3 7 210725
    -6 3 -7 217056
    -6 3 -7 212452
    -6 3 -7 223649
    -6 -3 -7 221945
    6 3 7 214348
    -6 3 -7 215349
    6 3 7 217481
    -6 3 -9 313.151
    6 3 9 246.523
    6 3 9 250.657
    -6 3 -9 410.871
    6 3 9 399.006
    -6 -3 -9 354.981
    -6 3 -9 340.221
    6 -3 9 300.668
    6 3 9 481.686
    6 -3 11 199917
    -6 3 -11 197881
    -6 -3 -11 211584
    6 3 11 197718
    -6 3 -11 201855
    -6 -3 -11 208934
    6 -3 11 191616
    6 3 11 199236
    6 3 11 204881
    -6 -3 -13 30587.7
    -6 3 -13 29849.5
    6 -3 13 30439.8
    6 3 13 29435.7
    -6 -3 -13 30306.1
    -6 3 -13 31163.9
    -6 -3 -13 30523.9
    6 -3 13 28573.9
    6 3 13 31215.4
    -6 3 -13 30271
    -6 -3 -13 29490.7
    6 -3 15 212.284
    -6 -3 -15 182.38
    6 -3 15 105.347
    -6 3 -15 199.435
    -6 -3 -15 87.9626
    6 3 15 173.654
    -6 3 -15 88.4186
    6 3 15 478.877
    -6 3 -15 156.488
    -6 -3 -15 206.701
    6 -3 15 346.097
    -6 3 -17 32576.4
    6 3 17 34456.2
    6 3 17 33070.2
    -6 -3 -17 34105.2
    -6 3 -17 33826
    -6 -3 -17 34159.8
    -6 3 -17 36167.8
    6 -3 17 33014.9
    6 -3 17 33199.9
    6 3 17 36363.1
    -6 3 -19 25177.3
    -6 -3 -19 25559.7
    -6 -3 -19 25240.3
    -6 -3 -21 534.44
    -6 3 -21 554.57
    -6 -3 -21 561.152
    -6 -3 -23 148.951
    -6 3 -23 49.8516
    -6 -3 -23 95.1164
    -6 -3 -25 166.275
    -6 3 -25 315.068
    -6 -3 -27 105.964
    -6 3 -27 217.58
    -6 -3 -29 3120.99
    -6 3 -29 2875.85
    -6 -3 -31 5337.24
    -6 3 -31 5739.72
    -6 -3 -33 3956.99
    -6 3 -33 3721.93
    6 4 -34 50.4855
    6 -4 -34 28.3061
    -6 -4 32 1193.55
    6 4 -32 1103.53
    6 -4 -32 1065.1
    6 4 -30 1979.2
    6 -4 -30 2180.61
    -6 -4 30 2078.52
    -6 -4 28 397.467
    -6 -4 28 768.356
    6 -4 -28 799.475
    6 4 -28 539.189
    6 -4 -28 887.804
    -6 -4 26 3899.82
    -6 -4 26 4716
    6 -4 -26 3926.1
    6 4 -26 3825.89
    6 -4 -26 4113.11
    6 4 -24 9676.48
    6 -4 -24 10636.1
    6 -4 -24 10524.5
    -6 -4 24 9428.27
    6 4 -22 4845.5
    6 -4 -22 3958.77
    -6 -4 22 4100.89
    6 -4 -22 4235.83
    -6 -4 22 4291.76
    -6 -4 20 13607.2
    6 -4 -20 15198.3
    6 -4 -20 15539.6
    -6 -4 20 16084.4
    6 -4 -18 223.094
    6 -4 -18 453.868
    -6 -4 18 545.67
    -6 -4 18 592.68
    -6 4 18 718.75
    6 4 -18 634.412
    -6 4 18 295.064
    -6 -4 18 570.024
    -6 4 16 341.503
    6 4 -16 383.277
    -6 -4 16 392.025
    -6 -4 16 377.128
    -6 -4 16 533.645
    6 -4 -16 452.24
    6 -4 -16 398.051
    -6 -4 16 31.712
    -6 4 16 360.647
    -6 4 16 542.39
    6 4 -16 242.461
    -6 4 14 327.188
    6 4 -14 216.21
    -6 -4 14 559.16
    6 -4 -14 -163.488
    -6 -4 14 749.074
    -6 4 14 165.82
    6 -4 -14 196.424
    6 4 -14 121.366
    -6 -4 14 563.562
    -6 4 14 520.684
    -6 -4 14 304.59
    6 -4 -12 13861.2
    -6 -4 12 14039.9
    6 4 -12 14038.3
    -6 4 12 14893.2
    6 -4 -12 14433.6
    -6 -4 12 10181.6
    -6 4 12 15118.3
    -6 -4 12 13523.6
    6 4 -12 13737
    6 -4 -10 30814.1
    -6 4 10 30710
    6 4 -10 32865.1
    6 4 -10 31784.5
    -6 4 10 28485.5
    6 4 -10 32083.4
    -6 -4 10 31027.8
    6 -4 -10 29315.2
    -6 -4 10 30879.8
    6 -4 -10 30722.8
    -6 -4 10 26757.6
    6 -4 -8 57600.3
    6 4 -8 55849.9
    6 4 -8 55564.9
    6 -4 -8 53432.5
    -6 -4 8 55227.5
    -6 4 8 57866.5
    -6 4 8 54022.7
    -6 -4 8 54489.6
    6 -4 -8 56739.5
    6 4 -8 55125.2
    -6 4 8 53466.9
    -6 -4 8 54819
    -6 -4 8 52213.9
    -6 -4 6 4797.05
    -6 4 6 5171.22
    6 4 -6 5478
    6 4 -6 5478.38
    -6 4 6 5605.42
    6 4 -6 5353.91
    -6 -4 6 5251.03
    -6 -4 6 4847.21
    6 -4 -6 5967.93
    -6 -4 6 5136.78
    6 -4 -4 9135.06
    6 4 -4 9940.47
    -6 4 4 8577.05
    -6 -4 4 10162.6
    -6 4 4 8787.55
    6 4 -4 10597.7
    -6 4 4 8741.79
    -6 -4 4 8904.36
    6 4 -4 9799.22
    6 4 -2 116257
    -6 4 2 112680
    -6 4 2 118745
    -6 -4 2 116063
    6 -4 -2 116916
    -6 -4 2 113981
    -6 4 2 116459
    6 4 -2 118991
    -6 -4 0 1582.65
    6 -4 0 1547.6
    -6 4 0 979.277
    -6 -4 0 1417.72
    -6 4 0 859.121
    -6 4 0 815.493
    -6 4 0 922.373
    6 4 0 908.741
    6 4 0 1046.48
    -6 -4 -2 1749.28
    6 4 2 1908.67
    -6 4 -2 1383.1
    6 4 2 1691.68
    -6 4 -2 2056.26
    -6 4 -2 2112.74
    -6 -4 -2 1672.91
    6 -4 2 1768.64
    6 4 2 1625.63
    -6 4 -2 1716.31
    6 -4 4 672.007
    -6 4 -4 589.249
    -6 -4 -4 585.637
    -6 -4 -4 647.475
    6 4 4 402.168
    6 4 4 723.877
    -6 4 -4 573.864
    -6 4 -4 390.842
    6 4 4 495.668
    -6 4 -4 446.865
    6 -4 6 4007.33
    -6 4 -6 3956.35
    -6 4 -6 4147.47
    6 4 6 4900.43
    -6 4 -6 3842.4
    -6 -4 -6 4959.65
    6 4 6 4886.86
    6 4 6 4260.9
    6 4 6 4555.76
    6 4 8 93276.6
    -6 4 -8 89323.5
    6 4 8 93457.6
    -6 4 -8 92744.9
    -6 -4 -8 96460.7
    6 4 8 95517.3
    -6 4 -8 89458.7
    6 4 8 93613.1
    6 -4 8 88167.4
    -6 4 -10 7534.31
    6 -4 10 8201.3
    6 4 10 8530.48
    6 -4 10 7565.61
    -6 4 -10 7836.3
    -6 -4 -10 9042.41
    -6 4 -10 7941.1
    -6 -4 -10 9557.77
    6 4 10 8468.74
    6 4 10 8472.97
    -6 -4 -10 9229.39
    6 4 10 7840.72
    6 -4 12 4380.26
    -6 -4 -12 4133.71
    6 4 12 3477.01
    -6 -4 -12 4079.3
    6 -4 12 4248.51
    6 4 12 4151.32
    -6 4 -12 4475.56
    -6 4 -12 4450.46
    -6 -4 -12 4106.11
    -6 -4 -12 4578.8
    -6 -4 -12 4230.9
    6 4 12 4644.03
    -6 4 -12 4348.57
    6 4 12 4604.09
    -6 -4 -14 3059.7
    -6 4 -14 2415.23
    6 -4 14 2381.96
    -6 -4 -14 2596.96
    6 -4 14 2838.51
    -6 -4 -14 2709.19
    -6 -4 -14 2644.46
    -6 4 -14 2769.22
    -6 -4 -14 2798.49
    -6 4 -14 2869.57
    6 4 14 3166.76
    6 -4 14 2875.75
    6 4 14 2876.68
    -6 -4 -14 2727.78
    6 4 16 2360.63
    -6 -4 -16 1937.34
    -6 4 -16 2243.26
    -6 4 -16 2222.29
    6 4 16 1643.89
    6 -4 16 2364.46
    6 -4 16 2464.9
    -6 -4 -16 2065.44
    6 -4 18 5200.15
    -6 -4 -18 5184.31
    -6 4 -18 5179.03
    -6 -4 -18 5267.69
    -6 -4 -20 17981.9
    -6 4 -20 18482.6
    -6 -4 -20 17882.3
    -6 4 -22 2735.27
    -6 -4 -22 2285.62
    -6 -4 -22 2194.15
    -6 -4 -24 10151.9
    -6 -4 -24 10491.8
    -6 4 -24 10759.6
    -6 -4 -26 3880.99
    -6 -4 -26 3791.04
    -6 4 -26 3979.57
    -6 -4 -28 1054
    -6 4 -28 1321.15
    -6 -4 -30 1686.3
    -6 4 -30 1889.76
    -6 4 -32 736.65
    -6 -4 -32 489.34
    6 -5 -33 -386.001
    -6 -5 33 218.034
    -6 -5 31 3642.61
    6 -5 -31 3294.25
    -6 -5 31 2770.67
    6 -5 -31 3024.55
    -6 -5 29 2788.97
    6 -5 -29 2867.38
    6 -5 -29 2680.96
    -6 -5 29 2002.92
    6 -5 -27 2052.88
    -6 -5 27 2011.85
    6 -5 -27 1700.59
    -6 -5 27 2289.39
    -6 -5 25 3306.65
    6 -5 -25 3093.46
    6 -5 -25 2975.37
    -6 -5 25 3181.13
    -6 -5 23 6788.57
    6 -5 -23 6726.85
    -6 -5 23 6902.58
    6 -5 -23 7184.19
    6 -5 -21 1681.69
    -6 -5 21 1228.77
    6 -5 -21 1579.58
    -6 -5 21 1402.02
    6 -5 -19 28878.1
    6 -5 -19 29150.4
    -6 -5 19 30397.6
    6 5 -17 41052.9
    -6 -5 17 37603.1
    6 -5 -17 37885
    6 -5 -17 38074.1
    -6 5 17 38097.4
    6 -5 -15 25858.6
    -6 -5 15 33218.1
    -6 -5 15 27008.8
    -6 -5 15 25936.1
    6 -5 -15 22819.4
    -6 5 15 27558.2
    -6 5 15 28763.9
    6 5 -15 26725.7
    6 5 -15 26876.2
    -6 -5 15 20984.7
    -6 -5 13 5471.94
    -6 5 13 4929.64
    -6 -5 13 4950.03
    -6 -5 13 4382.47
    -6 -5 13 4682.41
    6 5 -13 4190.68
    6 -5 -13 4550.41
    6 5 -13 4836.24
    -6 5 13 4417.17
    6 -5 -13 3606.67
    -6 5 13 5822.31
    -6 -5 13 3675.35
    -6 -5 11 56793.7
    -6 -5 11 50050.9
    -6 5 11 53716
    -6 -5 11 51928.5
    6 5 -11 51423.5
    -6 -5 11 41238.4
    6 -5 -11 47446.2
    6 5 -11 50853.4
    6 -5 -11 54677
    6 -5 -11 50342
    -6 5 11 49263.5
    -6 -5 11 48377.4
    6 -5 -11 62055.7
    -6 5 9 12352
    -6 -5 9 13203.5
    -6 -5 9 10789.2
    6 5 -9 14017.3
    6 5 -9 13595
    -6 5 9 12443.5
    6 -5 -9 12315.7
    -6 5 9 13319.1
    -6 -5 9 15860.5
    -6 -5 9 12045.5
    6 -5 -9 11681.7
    6 -5 -9 12459.8
    -6 -5 7 2558.62
    6 5 -7 2333.73
    6 -5 -7 1466.54
    6 -5 -7 2230.73
    -6 -5 7 1817.76
    -6 5 7 2283.13
    -6 5 7 1896.28
    -6 -5 7 2592.52
    6 -5 -7 1930.98
    6 5 -7 2249.95
    6 5 -5 47689.7
    -6 5 5 44943.4
    -6 5 5 43515.7
    6 5 -5 46556.1
    -6 5 5 44092.9
    -6 -5 5 46222.1
    -6 -5 5 45096.7
    6 -5 -5 46881.8
    -6 -5 3 89529.5
    -6 5 3 86847.9
    6 5 -3 86436.8
    -6 5 3 88383.2
    -6 5 3 87791.7
    -6 -5 3 86363.7
    6 -5 -3 90331.5
    6 5 -3 86184.9
    -6 5 1 17414.8
    6 -5 -1 17796.4
    -6 -5 1 17127.4
    6 5 -1 17121.2
    -6 5 1 17767
    -6 5 1 17468.5
    -6 -5 1 16440.8
    6 5 -1 17376.9
    -6 5 -1 18230
    -6 5 -1 19520.7
    6 -5 1 18821.6
    -6 5 -1 18279.6
    6 5 1 18866
    -6 -5 -1 19086.2
    -6 5 -1 18241
    -6 -5 -1 18514.5
    6 5 1 19819.1
    -6 5 -3 19090.6
    -6 5 -3 19064
    6 -5 3 18414.7
    -6 5 -3 18162.8
    -6 -5 -3 18342.9
    6 5 3 18577.4
    -6 -5 -3 18367.3
    -6 5 -3 19263.9
    6 5 3 17415.2
    -6 5 -5 17058.2
    -6 5 -5 18604.1
    6 -5 5 17442.2
    -6 5 -5 17119.3
    6 5 5 18519.5
    -6 -5 -5 18417.2
    -6 5 -5 16659.8
    -6 -5 -5 18477.7
    6 -5 5 17109.8
    6 5 5 17475.1
    -6 -5 -7 12829.1
    -6 5 -7 12816.3
    -6 -5 -7 12499
    -6 -5 -7 12949.4
    6 -5 7 13012.4
    6 5 7 11842
    -6 5 -7 12685.2
    -6 -5 -7 13839.5
    6 5 7 10832.4
    6 -5 7 11778.6
    -6 -5 -9 -62.5379
    -6 5 -9 334.459
    6 -5 9 508.44
    6 -5 9 666.29
    -6 -5 -9 133.948
    -6 5 -9 259.625
    -6 -5 -9 462.805
    6 5 9 212.919
    -6 -5 -9 184.103
    6 -5 9 417.467
    -6 5 -9 934.768
    6 5 9 705.51
    6 5 9 633.234
    -6 5 -11 1461.48
    -6 -5 -11 1154.58
    -6 5 -11 1326.9
    -6 -5 -11 1121.06
    -6 5 -11 1213.97
    -6 -5 -11 1242.68
    -6 -5 -11 1237.51
    6 5 11 1564.54
    6 5 11 1507.15
    -6 5 -11 1056.71
    6 -5 11 1056.01
    6 -5 11 1067.03
    6 5 11 879.17
    6 5 11 1467.34
    -6 -5 -11 1101.04
    -6 -5 -13 3361.91
    -6 -5 -13 3525.31
    6 -5 13 2681.49
    -6 -5 -13 3863.44
    -6 -5 -13 2818.48
    -6 5 -13 2806.52
    -6 5 -13 3008.42
    -6 -5 -13 2913.45
    6 5 13 3095.31
    6 5 13 2878.51
    6 -5 13 2247.73
    6 5 13 2391.38
    -6 -5 -15 7503.46
    6 -5 15 7003.65
    -6 5 -15 6988.72
    6 5 15 6854.43
    -6 -5 -15 7347.72
    -6 5 -15 6577.97
    -6 -5 -15 7203.57
    6 5 15 5750.22
    -6 -5 -15 6835.01
    6 -5 17 9093.65
    -6 -5 -17 9347.37
    -6 5 -17 8864.1
    -6 -5 -17 9342.76
    6 -5 19 3487.68
    -6 -5 -19 4035.32
    -6 -5 -19 4287.34
    -6 5 -19 3535.68
    -6 5 -21 49909.2
    -6 -5 -21 48844.4
    -6 -5 -21 48872.7
    -6 -5 -23 4541.19
    -6 5 -23 4123.74
    -6 -5 -23 4526
    -6 5 -25 84.8406
    -6 -5 -25 183.157
    -6 -5 -25 210.212
    -6 -5 -27 1009.47
    -6 5 -27 828.097
    -6 -5 -27 656.225
    -6 -5 -29 8583.04
    -6 5 -29 8788.41
    -6 -5 -31 2115.1
    -6 5 -31 2128.93
    6 -6 -32 106.115
    6 -6 -32 119.519
    -6 -6 32 691.47
    6 -6 -30 113.169
    6 -6 -30 -192.621
    6 -6 -28 36.0088
    -6 -6 28 232.029
    6 -6 -28 86.439
    6 -6 -26 1933.07
    6 -6 -26 1899.27
    -6 -6 26 1965.06
    6 -6 -24 909.849
    -6 -6 24 1145.09
    6 -6 -24 518.038
    6 -6 -22 9545.11
    -6 -6 22 10170.2
    6 -6 -22 9077.97
    6 -6 -20 20681.1
    6 -6 -20 20500.3
    -6 -6 18 8260.69
    6 -6 -18 7947.91
    -6 -6 16 807.973
    -6 -6 16 911.145
    6 -6 -16 818.214
    6 -6 -16 903.892
    6 -6 -14 9126.01
    -6 -6 14 10915.2
    6 -6 -14 9984.65
    -6 -6 14 9935.77
    -6 -6 14 11212.9
    -6 6 14 11409.8
    -6 -6 12 12994
    -6 -6 12 19985
    -6 -6 12 18640.9
    -6 6 12 19076
    -6 -6 12 16457.4
    6 -6 -12 15899.9
    6 -6 -12 16154.5
    -6 6 10 1937.93
    6 6 -10 1473.69
    -6 -6 10 1508.02
    6 -6 -10 1601.88
    -6 6 10 1740.47
    -6 -6 10 966.512
    6 -6 -10 1770.28
    -6 6 10 2601.71
    -6 -6 10 1665.38
    -6 -6 10 1160.93
    6 -6 -10 2100.3
    -6 6 8 730.183
    6 -6 -8 578.571
    -6 6 8 864.268
    -6 -6 8 542.312
    -6 -6 8 763.889
    -6 6 8 823.537
    -6 -6 8 813.72
    6 -6 -8 631.542
    -6 -6 8 576.585
    6 6 -8 442.429
    -6 -6 8 752.229
    6 6 -8 698.923
    6 -6 -8 726.618
    6 6 -6 1010.14
    -6 -6 6 811.075
    6 -6 -6 1294.3
    -6 -6 6 1252.87
    -6 6 6 992.892
    6 -6 -6 514.783
    -6 -6 6 926.938
    6 6 -6 1288.1
    -6 6 6 1058.75
    -6 -6 6 1107.39
    -6 -6 6 1113.35
    6 -6 -6 711.79
    6 -6 -4 423.388
    -6 -6 4 113.978
    6 -6 -4 923.734
    6 6 -4 390.645
    6 -6 -4 586.189
    -6 -6 4 375.876
    -6 -6 4 803.516
    -6 6 4 636.598
    -6 6 4 673.558
    6 6 -4 665.496
    6 -6 -2 6143.37
    -6 -6 2 6643.79
    -6 6 2 5928.21
    -6 -6 2 7127.68
    6 6 -2 7047.29
    -6 6 2 6299.27
    6 6 -2 6617.42
    -6 -6 2 6611.09
    6 -6 -2 5775.01
    -6 -6 2 6390.54
    -6 -6 0 5741.42
    6 -6 0 5925.43
    -6 -6 0 5391.5
    -6 -6 0 5574.69
    6 6 0 5577.58
    -6 6 0 5671.84
    -6 6 0 5936.24
    -6 -6 0 6038.16
    6 -6 0 4703.13
    -6 -6 0 5235.59
    6 6 0 5691.75
    -6 6 0 5568.81
    6 -6 0 6302.43
    -6 -6 -2 343.414
    6 -6 2 401.865
    6 6 2 728.387
    -6 -6 -2 710.561
    -6 6 -2 395.002
    -6 -6 -2 561.73
    -6 6 -2 447.029
    -6 6 -2 365.353
    -6 -6 -2 944.148
    6 -6 2 300.089
    6 6 2 534.636
    -6 6 -4 10570.5
    -6 6 -4 10559.2
    -6 -6 -4 10792
    -6 -6 -4 10727.8
    -6 -6 -4 10583.7
    6 -6 4 8741.87
    6 6 4 9613.79
    6 6 4 10949.5
    -6 6 -4 10211.2
    6 -6 4 9437.69
    -6 -6 -4 10710.6
    6 -6 4 10949.9
    6 -6 6 57.5007
    6 6 6 64.6347
    -6 -6 -6 -101.246
    6 -6 6 -96.868
    -6 -6 -6 83.8873
    6 -6 6 367.651
    -6 -6 -6 204.504
    -6 6 -6 14.0376
    -6 -6 -6 98.3323
    -6 6 -6 83.3746
    6 6 6 122.071
    -6 -6 -8 1454.77
    6 -6 8 1246.91
    6 -6 8 1551.46
    -6 6 -8 1606.83
    -6 -6 -8 1979.25
    6 6 8 1379.43
    -6 6 -8 1381.3
    6 -6 8 1343.7
    -6 -6 -8 1670.62
    6 6 8 1687.11
    6 6 10 793.959
    -6 6 -10 1441.21
    -6 -6 -10 2554.87
    6 -6 10 1831.93
    -6 -6 -10 853.936
    6 -6 10 3036.15
    6 -6 10 1740.55
    6 -6 12 7098.51
    -6 -6 -12 7758.5
    -6 6 -12 7235.97
    -6 -6 -12 6947.54
    6 -6 12 7739.58
    -6 6 -14 4044.32
    -6 -6 -14 4071.29
    -6 -6 -14 4436.79
    6 -6 14 3676.39
    -6 6 -16 132.152
    6 -6 16 146.456
    -6 -6 -16 215.146
    -6 -6 -16 428.301
    -6 -6 -16 44.2805
    6 -6 18 7054.9
    -6 -6 -18 6804.95
    -6 6 -18 7263.95
    -6 -6 -18 7226.32
    -6 -6 -18 7381.73
    -6 6 -20 10304.9
    -6 -6 -20 9150.03
    -6 -6 -20 9606.48
    -6 -6 -22 34.2498
    -6 6 -22 353.497
    -6 -6 -22 124.688
    -6 -6 -24 268.722
    -6 6 -24 301.968
    -6 -6 -24 242.459
    -6 -6 -26 1005.88
    -6 6 -26 837.02
    -6 -6 -26 834.251
    -6 -6 -28 99.0201
    -6 6 -28 204.368
    -6 -6 -28 146.579
    -6 6 -30 1605.63
    -6 -6 -30 1587.8
    6 -7 -29 754.852
    -6 -7 29 878.669
    6 -7 -29 710.084
    6 -7 -27 6061.38
    -6 -7 27 6410.47
    -6 -7 25 5978.55
    6 -7 -25 5428.08
    -6 -7 23 243.513
    6 -7 -23 541.285
    -6 -7 21 311.071
    6 -7 -21 215.332
    -6 -7 21 107.039
    6 -7 -19 4766.92
    6 -7 -19 6147
    -6 -7 19 5720.89
    -6 -7 17 9001.1
    6 -7 -17 8814.87
    6 -7 -17 7992.89
    6 -7 -15 1474.81
    -6 -7 15 1539.52
    6 -7 -15 1736.64
    -6 -7 15 1504.53
    -6 -7 15 1721.93
    -6 -7 13 1417.75
    6 -7 -13 1013.53
    -6 -7 13 1388.57
    6 -7 -13 687.053
    -6 -7 13 1259.09
    -6 -7 11 2135.32
    6 -7 -11 1346.4
    6 -7 -11 1610.21
    -6 -7 11 988.456
    -6 -7 11 2115.42
    -6 -7 9 1208.21
    6 -7 -9 1173.78
    -6 -7 9 954.752
    6 -7 -9 848.397
    -6 -7 9 1495.97
    -6 -7 7 27556.1
    -6 -7 7 25041.5
    6 -7 -7 25362.4
    -6 -7 7 23359.6
    -6 7 7 26981.3
    -6 -7 7 26211.2
    -6 -7 5 2337.18
    -6 -7 5 1999.08
    6 -7 -5 3153.17
    -6 -7 5 2398.3
    6 7 -5 2149.69
    -6 7 5 2495.78
    -6 -7 3 976.27
    -6 -7 3 938.943
    -6 -7 3 1325.21
    6 -7 -3 760.028
    -6 7 3 1494.44
    6 -7 -3 1101.31
    -6 7 3 726.007
    6 7 -3 1048.08
    -6 -7 1 15400.3
    6 -7 -1 16898.2
    -6 7 1 16385.6
    -6 -7 1 16998.7
    -6 -7 1 16116.1
    6 -7 -1 15322.2
    -6 -7 1 17142.8
    -6 7 1 17142
    6 -7 -1 18783.5
    6 -7 1 7988.12
    -6 7 -1 8274.9
    6 -7 1 8458.52
    -6 -7 -1 8272.32
    -6 -7 -1 8695.79
    -6 7 -1 8321.56
    6 -7 1 7615.13
    6 -7 3 2024.83
    -6 -7 -3 2245.88
    6 -7 3 2294.5
    -6 -7 -3 2531.49
    -6 7 -3 1765.75
    6 -7 3 1841.44
    -6 -7 -5 6765.74
    6 -7 5 6207.75
    -6 -7 -5 7003.06
    -6 7 -5 6277.7
    6 -7 5 6632.39
    6 -7 5 5988.83
    6 -7 7 30160.2
    6 -7 7 30299.7
    -6 -7 -7 30288.5
    -6 -7 -7 31469.5
    -6 -7 -9 281.447
    6 -7 9 437.64
    -6 -7 -9 298.996
    6 -7 11 6292.23
    -6 -7 -11 6448.17
    -6 -7 -11 6406.89
    6 -7 11 7716.72
    6 -7 13 2908.19
    -6 -7 -13 2907.77
    -6 -7 -13 2698.25
    6 -7 13 3103.5
    6 -7 15 3685.64
    -6 -7 -15 3440.28
    6 -7 15 4687.24
    -6 -7 -15 3658.27
    6 -7 17 168.352
    6 -7 17 506.398
    -6 -7 -17 11.5368
    -6 -7 -17 326.495
    6 -7 19 2092.58
    -6 -7 -19 1273.3
    -6 -7 -19 1915.87
    6 -7 21 -422.392
    -6 -7 -21 -232.349
    6 -7 23 265.399
    -6 -7 -23 36.5365
    -6 -7 -25 149.355
    6 -7 25 -44.9655
    -6 -7 -25 -89.9862
    -6 -7 -27 198.946
    6 -7 27 730.872
    -6 -7 -27 486.51
    6 -8 -26 540.983
    -6 -8 26 505.078
    6 -8 -24 1817.88
    -6 -8 24 2604.92
    -6 -8 22 10619
    6 -8 -22 8364.21
    -6 -8 20 3881.38
    6 -8 -20 2846.55
    6 -8 -20 3017.5
    -6 -8 18 512.892
    6 -8 -18 436.925
    6 -8 -18 157.706
    -6 -8 18 653.666
    6 -8 -16 829.289
    -6 -8 16 1349.5
    6 -8 -16 1236.64
    -6 -8 16 1516.17
    -6 -8 16 1217.53
    6 -8 -14 2762.91
    -6 -8 14 3308.46
    6 -8 -14 3416.09
    -6 -8 14 3013.26
    -6 -8 14 3830.34
    -6 -8 12 50.5876
    6 -8 -12 360.431
    6 -8 -12 -72.4714
    -6 -8 12 181.092
    -6 -8 12 160.836
    -6 -8 10 200.933
    -6 -8 10 18.647
    6 -8 -10 269.652
    -6 -8 10 -273.008
    -6 -8 8 2095.81
    -6 -8 8 1877.31
    -6 -8 8 1721.76
    6 -8 -8 1981.72
    -6 -8 6 3158.42
    -6 -8 6 3775.85
    -6 -8 6 3781.79
    6 -8 -6 3895.79
    6 -8 -4 5960.67
    -6 -8 4 5315.85
    -6 -8 4 5930.64
    -6 -8 2 274.851
    6 -8 -2 480.536
    -6 -8 2 382.2
    -6 -8 0 21108.2
    6 -8 0 19959
    -6 -8 0 22277.8
    6 -8 2 28412.7
    -6 -8 -2 29621.8
    -6 -8 -2 28466.2
    6 -8 2 27466.5
    -6 -8 -4 6793.46
    6 -8 4 6368.48
    6 -8 4 6052.51
    -6 -8 -4 7400.18
    6 -8 6 950.097
    -6 -8 -6 959.549
    -6 -8 -8 18512.7
    6 -8 8 18364.3
    -6 -8 -10 27119.4
    6 -8 10 26710.7
    6 -8 10 28256.6
    -6 -8 -10 27745.6
    6 -8 12 1687.84
    -6 -8 -12 1895.7
    6 -8 12 2094.21
    -6 -8 -12 1760.41
    -6 -8 -14 6836.91
    6 -8 14 6558.54
    6 -8 14 8333.72
    -6 -8 -14 7157.83
    -6 -8 -16 13237.5
    6 -8 16 13298.7
    6 -8 16 15412.3
    -6 -8 -16 14336.6
    -6 -8 -18 4455.07
    -6 -8 -18 4651.15
    -6 -8 -20 19.8025
    6 -8 20 452.172
    -6 -8 -20 104.007
    -6 -8 -22 117.168
    6 -8 22 -486.196
    -6 -8 -24 1074.88
    6 -8 24 1269.11
    6 -9 -23 372.604
    -6 -9 23 194.83
    -6 -9 21 351.126
    6 -9 -21 -11.7073
    -6 -9 19 -70.6818
    6 -9 -19 288.961
    6 -9 -19 241.173
    -6 -9 17 452.45
    6 -9 -17 551.253
    -6 -9 17 116.219
    6 -9 -17 359.797
    6 -9 -15 -218.443
    -6 -9 15 118.263
    6 -9 -15 60.2827
    -6 -9 15 30.8725
    -6 -9 13 224.589
    6 -9 -13 228.06
    -6 -9 13 6.99964
    6 -9 -11 89.0069
    -6 -9 11 -17.6972
    -6 -9 11 54.0228
    -6 -9 9 521.606
    6 -9 -9 689.824
    -6 -9 9 981.465
    -6 -9 7 1981.78
    -6 -9 7 1557.27
    6 -9 -7 2059.21
    -6 -9 5 938.081
    -6 -9 5 931.19
    6 -9 -5 1044.44
    6 -9 -3 34.2228
    -6 -9 3 327.534
    6 -9 -3 -209.9
    -6 -9 1 4950.47
    6 -9 -1 5376.95
    6 -9 -1 4914.33
    -6 -9 -1 5757.04
    6 -9 1 5894.22
    -6 -9 -1 4968.69
    6 -9 1 4688.87
    -6 -9 -3 1752.56
    -6 -9 -3 1737.1
    6 -9 3 1362.93
    6 -9 3 1596.04
    -6 -9 -5 639.05
    6 -9 5 454.642
    6 -9 7 1561.38
    -6 -9 -7 1989.38
    6 -9 9 0.39824
    -6 -9 -9 291.736
    6 -9 11 336.008
    -6 -9 -11 465.262
    6 -9 13 847.264
    6 -9 13 891.873
    -6 -9 -13 633.789
    -6 -9 -13 662.907
    6 -9 15 1712.3
    6 -9 15 1341.61
    -6 -9 -15 1372.51
    -6 -9 -15 1659.06
    -6 -9 -17 1071.79
    6 -9 17 983.207
    -6 -9 -17 771.339
    6 -9 19 812.678
    -6 -9 -19 555.948
    -6 -9 -19 669.842
    -6 -9 -21 114.356
    6 -9 21 -49.3605
    -6 -9 -21 113.422
    6 -9 23 464.251
    6 -10 -20 954.67
    6 -10 -20 270.887
    -6 -10 20 1147.01
    -6 -10 18 -200.681
    -6 -10 18 -102.593
    6 -10 -18 -465.163
    6 -10 -18 -124.975
    6 -10 -16 577.693
    -6 -10 16 684.441
    -6 -10 16 185.343
    6 -10 -14 1744.15
    -6 -10 14 1236.47
    -6 -10 12 5042.44
    -6 -10 12 3781.14
    6 -10 -12 4472.58
    -6 -10 10 262.758
    6 -10 -10 323.273
    -6 -10 8 2161.61
    6 -10 -8 2153.58
    -6 -10 6 5243.81
    -6 -10 6 5165.75
    6 -10 -6 4848.99
    -6 -10 4 8783.66
    -6 -10 4 7999.06
    6 -10 -4 7638.23
    -6 -10 2 3851.62
    6 -10 -2 3915.16
    -6 -10 2 3932.16
    6 -10 -2 3525.77
    6 -10 0 120.399
    6 -10 0 394.199
    -6 -10 0 197.5
    -6 -10 -2 8832.01
    -6 -10 -2 8839.05
    6 -10 2 7644.47
    6 -10 2 8479.4
    -6 -10 -4 6032.76
    6 -10 4 5715.33
    6 -10 6 61.4646
    6 -10 6 77.0923
    -6 -10 -6 325.855
    6 -10 8 1698.14
    6 -10 8 1435.95
    -6 -10 -8 1546.75
    6 -10 10 5564.18
    6 -10 10 5369
    -6 -10 -10 5323.19
    6 -10 12 790.825
    6 -10 12 1364.81
    -6 -10 -12 1377.49
    -6 -10 -14 24.1157
    -6 -10 -14 -8.77508
    6 -10 14 319.239
    -6 -10 -16 1396.98
    6 -10 16 1622.93
    -6 -10 -16 1250.32
    -6 -10 -18 1167.6
    -6 -10 -18 870.958
    6 -10 18 1135.52
    6 -10 18 1780.47
    -6 -11 15 74.4414
    6 -11 -15 39.5538
    6 -11 -13 -189.987
    -6 -11 13 -170.283
    6 -11 -11 308.146
    -6 -11 11 414.473
    6 -11 -9 1572.53
    -6 -11 9 1338.44
    6 -11 -7 583.906
    -6 -11 7 595.837
    -6 -11 5 665.126
    -6 -11 5 523.65
    6 -11 -5 813.086
    -6 -11 3 975.721
    -6 -11 3 1119.63
    6 -11 -3 1217.16
    -6 -11 1 2295.08
    6 -11 -1 1836.79
    6 -11 -1 1846.46
    -6 -11 1 1985.46
    -6 -11 -1 952.559
    6 -11 1 1108.57
    6 -11 1 1359.4
    -6 -11 -1 910.793
    6 -11 3 1405.3
    -6 -11 -3 1514.23
    -6 -11 -3 1852.43
    -6 -11 -5 6805.91
    6 -11 5 6508.26
    -6 -11 -5 7097.59
    6 -11 7 3288.1
    -6 -11 -7 2946.52
    6 -11 7 2738.25
    -6 -11 -7 3175.09
    6 -11 9 -20.6375
    -6 -11 -9 -183.717
    -6 -11 -9 9.95922
    -6 -11 -11 2483.09
    6 -11 11 2532.26
    -6 -11 -11 3035.98
    -6 -11 -13 2463
    6 -11 13 2856.13
    -6 -12 4 -302.986
    6 -12 -2 616.394
    -6 -12 2 609.013
    6 -12 -2 394.604
    6 -12 0 244.349
    -6 -12 0 351.265
    6 -12 0 519.545
    -6 -12 0 350.998
    7 0 -35 -168.33
    7 0 -33 79.2857
    7 0 -31 195.168
    7 0 -31 197.35
    7 0 -29 271.193
    7 0 -27 132.566
    -7 0 27 319.995
    7 0 -25 477.173
    -7 0 25 604.202
    -7 0 23 4195.07
    7 0 -21 30.6924
    7 0 -21 478.404
    -7 0 21 1273.37
    -7 0 21 266.979
    -7 0 21 896.267
    7 0 -19 -16.6126
    -7 0 19 296.161
    -7 0 19 176.995
    7 0 -19 214.825
    -7 0 19 100.44
    7 0 -17 244.488
    7 0 -17 -232.922
    -7 0 17 122.082
    -7 0 17 -68.5392
    -7 0 15 101.952
    7 0 -15 -96.9584
    7 0 -15 168.959
    -7 0 15 179.853
    7 0 -13 65.3073
    7 0 -13 -97.6588
    -7 0 13 -31.1024
    -7 0 13 44.4017
    -7 0 11 460.788
    -7 0 11 729.532
    7 0 -11 117.364
    7 0 -11 538.142
    -7 0 11 518.108
    7 0 -9 374.211
    -7 0 9 85.6819
    -7 0 9 102.395
    -7 0 9 224.048
    7 0 -9 226.7
    -7 0 7 -221.199
    -7 0 7 36.3741
    -7 0 7 332.371
    -7 0 7 -57.2811
    -7 0 7 198.247
    7 0 -7 -148.316
    -7 0 5 197.689
    -7 0 5 167.588
    -7 0 5 731.072
    7 0 -5 588.576
    -7 0 5 570.807
    7 0 -5 519.284
    -7 0 5 700.493
    -7 0 3 189.637
    -7 0 3 26.6276
    7 0 -3 22.1828
    -7 0 3 58.8988
    -7 0 3 126.916
    7 0 -3 183.591
    -7 0 3 38.8032
    7 0 -3 226.414
    -7 0 1 576.37
    7 0 -1 487.402
    -7 0 1 454.029
    7 0 -1 690.576
    -7 0 1 334.247
    7 0 -1 511.003
    -7 0 1 557.481
    -7 0 1 742.567
    -7 0 -1 323.292
    -7 0 -1 304.844
    -7 0 -1 372.952
    7 0 1 511.229
    -7 0 -1 974.867
    -7 0 -1 281.464
    -7 0 -1 335.672
    7 0 1 382.422
    7 0 3 96.5307
    -7 0 -3 -47.9814
    7 0 3 -9.79499
    -7 0 -3 -31.4165
    -7 0 -3 -182.843
    -7 0 -3 82.4293
    -7 0 -3 45.4483
    7 0 3 69.3354
    -7 0 -3 362.878
    -7 0 -5 123.806
    7 0 5 121.988
    -7 0 -5 159.125
    -7 0 -5 182.708
    -7 0 -5 177.663
    7 0 5 222.81
    -7 0 -5 253.333
    -7 0 -5 242.479
    7 0 5 168.608
    7 0 5 245.622
    -7 0 -5 406.473
    7 0 7 40.4783
    -7 0 -7 163.632
    7 0 7 136.952
    -7 0 -7 26.5883
    -7 0 -7 110.854
    -7 0 -7 104.015
    -7 0 -7 184.75
    7 0 7 106.233
    7 0 7 117.387
    -7 0 -7 237.067
    -7 0 -9 198.148
    7 0 9 70.4525
    7 0 9 254.256
    -7 0 -9 290.013
    -7 0 -9 256.494
    7 0 9 140.013
    -7 0 -9 152.947
    7 0 11 2962.92
    7 0 11 3378.31
    -7 0 -11 4148.52
    -7 0 -11 3607.26
    7 0 11 3204.56
    -7 0 -13 1535.53
    7 0 13 1301.21
    7 0 13 2117.79
    -7 0 -13 1478.7
    7 0 13 811.417
    7 0 15 6208.38
    -7 0 -15 5115.32
    -7 0 -15 7789.97
    7 0 15 9099.8
    7 0 17 937.816
    7 0 17 1023.59
    -7 0 -17 684.581
    -7 0 -17 1934.58
    -7 0 -17 373.327
    7 0 17 842.98
    -7 0 -17 1129.01
    7 0 19 812.101
    -7 0 -19 978.944
    -7 0 -19 787.261
    -7 0 -19 826.814
    -7 0 -19 851.593
    7 0 19 529.754
    -7 0 -21 -64.7046
    -7 0 -21 27.5917
    -7 0 -23 34.4555
    -7 0 -23 170.491
    -7 0 -25 27.0373
    -7 0 -25 315.88
    -7 0 -27 59.2485
    -7 0 -27 72.8968
    -7 0 -29 250.368
    -7 0 -31 -33.8248
    -7 0 -33 24.4175
    7 -1 -36 1361
    7 -1 -36 1455.13
    7 1 -36 1346.55
    7 -1 -34 462.835
    7 -1 -34 112.227
    7 1 -34 310.126
    7 -1 -32 314.446
    7 -1 -32 194.338
    7 1 -32 389.918
    7 -1 -30 6583.55
    7 1 -30 6897.23
    7 1 -28 1336.28
    -7 -1 28 919.395
    7 -1 -28 814.727
    -7 1 26 1052.69
    -7 -1 26 674.553
    7 1 -26 482.691
    7 -1 -26 660.178
    -7 -1 24 17419.2
    -7 1 24 20759
    -7 -1 22 41030.7
    -7 1 22 43335
    -7 1 22 46761.7
    -7 -1 20 4384.8
    7 -1 -20 4228.43
    -7 -1 20 4889.63
    -7 -1 20 3926.17
    7 1 -20 6529.53
    7 -1 -20 3721.88
    7 1 -20 4677.22
    -7 1 20 3981.9
    -7 1 20 3687.84
    -7 1 20 4858.91
    -7 1 18 978.944
    7 1 -18 757.119
    -7 1 18 937.01
    7 1 -18 1006.15
    -7 -1 18 762.46
    -7 -1 18 123.275
    7 -1 -18 612.909
    7 -1 -18 266.54
    -7 -1 18 871.307
    -7 1 18 1152.88
    7 -1 -16 1608.7
    7 -1 -16 2115.03
    -7 -1 16 2580.42
    7 1 -16 2248.83
    -7 -1 16 1539.56
    -7 1 16 2030.92
    7 1 -16 3871.58
    -7 1 16 2568.07
    7 -1 -14 29731.3
    -7 -1 14 32269.5
    7 -1 -14 27950.7
    -7 -1 14 39360.9
    -7 1 14 35653
    -7 1 14 30734.1
    -7 -1 14 33344.2
    7 1 -14 32426.7
    7 1 -14 40743.3
    -7 -1 12 37733.1
    7 1 -12 36211.8
    7 1 -12 37036.1
    7 -1 -12 37723.8
    7 -1 -12 35855.6
    -7 1 12 39701.3
    -7 1 12 43288.3
    -7 1 12 39636.1
    -7 -1 12 38132.2
    7 1 -10 10217.1
    -7 1 10 10325.2
    7 -1 -10 9557.43
    -7 -1 10 10821.9
    -7 1 10 9336.83
    7 1 -10 10120.3
    -7 -1 10 10643.8
    -7 -1 10 11001.5
    -7 1 10 10394.8
    -7 1 8 11170.2
    -7 1 8 13379
    -7 1 8 11702.8
    7 -1 -8 10666.3
    7 1 -8 11626.1
    -7 -1 8 11303.9
    7 1 -8 11263.6
    -7 -1 8 12119.2
    -7 -1 8 11716.7
    -7 -1 8 11125.7
    -7 -1 8 9865.92
    7 -1 -8 13090.5
    7 1 -8 10352.4
    7 1 -6 3663.85
    7 1 -6 4016.99
    -7 1 6 3137.05
    -7 -1 6 3960.55
    7 -1 -6 4114.79
    -7 -1 6 2967.64
    -7 -1 6 3026.45
    -7 -1 6 3771.7
    -7 1 6 3118.99
    -7 -1 6 4228.5
    7 -1 -6 4588.21
    7 1 -4 11078.1
    7 1 -4 12959.4
    -7 -1 4 12940.5
    -7 -1 4 12071.1
    7 -1 -4 11914.1
    -7 -1 4 12402
    -7 1 4 11278
    -7 1 4 13253.7
    -7 -1 4 13677.4
    7 -1 -4 13219.7
    -7 -1 4 10359.9
    7 -1 -2 12137.4
    -7 -1 2 12485.8
    -7 -1 2 10446.6
    -7 1 2 11880.4
    -7 1 2 11170.1
    -7 -1 2 12659.1
    -7 1 2 12262.8
    -7 -1 2 13520.4
    7 -1 -2 12003.3
    7 1 -2 12384.6
    7 1 -2 12182.8
    7 1 -2 13474.1
    7 1 -2 12578.3
    -7 1 0 252932
    7 -1 0 255137
    -7 -1 0 256867
    7 1 0 257047
    -7 -1 0 259304
    -7 -1 0 280846
    7 1 0 267413
    7 1 0 259847
    7 1 0 258631
    -7 1 0 269762
    -7 1 0 252441
    -7 1 0 251670
    -7 -1 0 264195
    7 -1 0 255653
    7 -1 2 405237
    -7 1 -2 411865
    7 1 2 395863
    -7 -1 -2 407848
    -7 1 -2 410725
    7 1 2 421627
    -7 -1 -2 425355
    -7 -1 -2 411122
    7 1 2 412891
    -7 1 -2 400252
    7 1 2 419831
    -7 -1 -4 3812.66
    -7 1 -4 2862.69
    -7 1 -4 2980.31
    7 -1 4 3717.38
    7 1 4 3255.83
    -7 -1 -4 4109.46
    -7 -1 -4 3666.07
    -7 -1 -4 3722.78
    7 1 4 3324.18
    7 1 4 3190.59
    -7 1 -4 2885.16
    -7 -1 -4 3429.65
    -7 1 -4 3098.31
    7 -1 4 3255.9
    -7 1 -4 2956.3
    7 1 4 3258.47
    7 1 4 3255.1
    -7 1 -6 30732.6
    7 1 6 31394.6
    -7 -1 -6 32066.3
    -7 -1 -6 31552.3
    7 -1 6 26938.5
    -7 1 -6 31031.3
    7 1 6 29689.7
    -7 -1 -6 31156.1
    7 -1 6 34963.4
    -7 -1 -6 33249.9
    -7 -1 -6 29112.4
    7 1 6 29486.6
    -7 1 -6 30736.2
    7 -1 6 30043.2
    -7 -1 -6 32150.8
    7 1 6 30361.5
    -7 -1 -8 54556.2
    -7 1 -8 52067.9
    -7 -1 -8 53998.5
    -7 -1 -8 52782.2
    -7 -1 -8 55611.7
    -7 1 -8 53449.6
    -7 1 -8 53371.9
    7 1 8 53202
    7 -1 8 53151.3
    7 -1 8 52166.8
    7 1 8 51183.6
    7 -1 8 56736.2
    7 1 8 49779.4
    -7 -1 -8 54573.2
    7 1 8 51543.8
    -7 -1 -10 60289
    7 -1 10 61101.4
    -7 -1 -10 62433.1
    -7 1 -10 63289.1
    7 1 10 61377.9
    -7 -1 -10 64821.8
    -7 -1 -10 65621.1
    -7 1 -10 62458.7
    7 1 10 63214.2
    7 -1 10 60958.9
    7 -1 10 63713
    7 1 10 60403.3
    -7 -1 -12 20484
    -7 1 -12 18949.7
    -7 -1 -12 18306.8
    -7 1 -12 19715.6
    7 -1 12 19548.5
    -7 -1 -12 18252
    7 -1 12 17847.1
    7 -1 12 19325.3
    7 1 12 17843.9
    7 1 12 19203.3
    7 1 12 18778
    7 1 14 8054.39
    -7 1 -14 7244.12
    -7 -1 -14 8107.41
    -7 1 -14 7519.42
    7 -1 14 7262.86
    7 1 14 8909.45
    7 -1 14 6955.91
    7 1 14 7377.9
    -7 1 -16 29165.4
    -7 -1 -16 30129.4
    -7 1 -16 28925.2
    -7 -1 -16 30676.2
    -7 1 -16 29862.1
    7 -1 16 29369.6
    7 -1 16 28306.1
    7 1 16 29496.8
    7 1 16 29014.4
    7 -1 18 2980.11
    7 -1 18 2312.68
    -7 1 -18 1953.31
    -7 -1 -18 2753.07
    -7 -1 -18 3052.36
    -7 1 -18 2766.07
    -7 1 -18 2270.08
    -7 -1 -18 3011.83
    -7 1 -18 3479.13
    7 1 18 2587.1
    7 1 18 2250.39
    -7 -1 -20 10073.7
    -7 -1 -20 10724.3
    -7 1 -20 10203.7
    7 -1 20 10560.1
    -7 1 -22 293.179
    -7 -1 -22 318.125
    -7 -1 -22 232.641
    -7 -1 -24 13141.7
    -7 1 -24 11947.5
    -7 -1 -24 12276.6
    -7 -1 -26 6384.27
    -7 1 -26 5452.1
    -7 -1 -26 6111.04
    -7 -1 -28 1508.74
    -7 1 -28 1350.25
    -7 -1 -28 1152.11
    -7 -1 -30 6573.65
    -7 1 -30 6456.26
    -7 -1 -30 6314.26
    -7 -1 -32 1717.98
    -7 1 -32 1588.85
    -7 -1 -32 1318.38
    -7 1 -34 1687.6
    7 -2 -35 2638.38
    7 2 -35 2298.76
    7 -2 -35 2558.97
    7 -2 -33 2152.02
    7 2 -33 1597.21
    -7 -2 31 5604.78
    7 2 -31 5064.99
    7 -2 -31 4218.75
    -7 -2 29 1873.53
    7 -2 -29 1930.05
    7 2 -29 2249.93
    7 2 -27 2353.14
    -7 -2 27 2789.49
    7 -2 -27 2970.77
    -7 -2 25 2293.86
    7 -2 -25 3304.34
    7 2 -25 3100.56
    -7 -2 23 5905.43
    7 2 -23 5565.85
    -7 -2 21 12521.2
    7 2 -21 11854
    -7 2 21 14516
    -7 2 21 13436.5
    -7 -2 19 43458.5
    7 -2 -19 41338.8
    7 2 -19 44400.4
    -7 2 19 49246.1
    7 2 -19 49167.6
    -7 2 19 56229.1
    7 -2 -19 43034.8
    7 2 -19 44145
    -7 -2 19 46537.7
    -7 2 19 49588.4
    -7 -2 17 31555.6
    -7 -2 17 38917.3
    -7 2 17 37444.7
    7 2 -17 30543.2
    7 -2 -17 31354.7
    -7 2 17 35331.4
    7 2 -17 28261.2
    7 2 -17 30367.4
    -7 2 17 31703.9
    -7 -2 17 32473.9
    7 -2 -17 29394.8
    7 -2 -15 1557.4
    7 2 -15 1653.66
    7 2 -15 1507.41
    -7 -2 15 1871.15
    7 -2 -15 1396.08
    -7 2 15 2463.02
    -7 -2 15 1522.82
    -7 2 15 2299.38
    7 2 -15 1265.8
    -7 2 13 30124.9
    7 2 -13 34877.9
    -7 -2 13 36057.4
    7 -2 -13 34343.3
    7 2 -13 32237.2
    7 2 -13 34368.5
    -7 2 13 36826.5
    -7 2 13 39825.7
    7 -2 -13 41751.8
    -7 -2 13 28566.4
    7 -2 -11 1093.42
    -7 2 11 2145.3
    -7 -2 11 1250.72
    7 2 -11 939.882
    7 2 -11 738.437
    -7 2 11 1261.4
    -7 -2 11 1349.22
    7 2 -11 492.151
    -7 -2 11 1134.33
    7 2 -11 789.51
    -7 2 11 748.621
    7 2 -9 34482.5
    7 2 -9 33165.5
    -7 2 9 34459.5
    -7 2 9 34801
    7 2 -9 33321.1
    7 -2 -9 36911
    -7 2 9 36745.8
    -7 -2 9 33286.2
    -7 -2 9 35688.1
    7 -2 -9 39419.3
    7 2 -9 35295
    7 2 -7 13717.8
    -7 -2 7 13017
    -7 -2 7 12775.3
    7 2 -7 14158.2
    -7 2 7 13517.4
    7 2 -7 13574.1
    -7 -2 7 13027.9
    -7 -2 7 12910.4
    7 2 -7 13466.5
    -7 2 7 14634.1
    7 -2 -7 14344.2
    -7 -2 7 13441.8
    7 -2 -7 14542.8
    7 2 -7 14419
    -7 2 5 34667.2
    -7 2 5 34353.3
    7 2 -5 35324.5
    7 2 -5 34974
    -7 -2 5 34428.7
    7 -2 -5 34622.5
    -7 -2 5 35297.4
    7 2 -5 35404.7
    -7 -2 5 37619.9
    7 2 -5 36030.4
    -7 -2 5 36118.3
    7 2 -5 36713.2
    7 -2 -5 33791.4
    7 -2 -3 76178.1
    -7 -2 3 77086.1
    -7 -2 3 77724.1
    7 2 -3 74954.2
    -7 2 3 74215.9
    -7 -2 3 77067.6
    7 2 -3 74153.3
    -7 -2 3 73734.2
    -7 2 3 73090.2
    7 -2 -3 76931.4
    7 2 -3 75522.2
    7 2 -3 76327.9
    7 2 -1 28676.6
    7 2 -1 29545
    -7 2 1 29767.7
    7 2 -1 29270.8
    7 2 -1 28213.9
    -7 -2 1 27536.5
    -7 2 1 29735.7
    -7 -2 1 29508.3
    -7 2 1 29198
    -7 -2 1 29561.7
    -7 2 1 30008.4
    7 2 -1 29102.6
    7 -2 -1 29933.2
    -7 -2 -1 982.548
    -7 2 -1 1072.27
    7 2 1 1070.05
    -7 2 -1 1226.81
    -7 2 -1 999.945
    7 2 1 958.097
    -7 2 -1 1028.07
    -7 -2 -1 1240.91
    7 2 1 1361.84
    -7 -2 -1 1280.26
    -7 2 -1 1624.72
    7 2 1 1000.83
    7 -2 1 1243.23
    7 2 3 15509.8
    7 -2 3 16314
    -7 -2 -3 15815.3
    -7 2 -3 16967
    7 2 3 16112.1
    -7 -2 -3 15603.5
    -7 2 -3 16390.5
    -7 2 -3 17535
    7 2 3 15690.6
    7 2 3 16520
    -7 -2 -3 16348.8
    -7 2 -3 15737.2
    7 2 3 16472.2
    7 -2 5 6683.22
    7 2 5 7688.11
    -7 -2 -5 6988.69
    -7 2 -5 6764.14
    -7 -2 -5 7145.19
    -7 2 -5 7127.76
    -7 2 -5 6398.63
    -7 2 -5 6592.3
    7 2 5 7209.43
    7 2 5 6817.29
    7 2 5 7201.21
    -7 -2 -5 6779.63
    7 2 5 7148.53
    -7 -2 -7 18840
    -7 2 -7 19035.2
    7 2 7 17866.5
    -7 -2 -7 18479.4
    -7 2 -7 16843.6
    7 -2 7 16990.8
    7 2 7 17570.1
    -7 2 -7 17276.5
    7 2 7 17041.7
    7 2 7 18422.2
    -7 2 -9 9352.71
    7 2 9 8509.19
    -7 -2 -9 10138.4
    -7 2 -9 9847.45
    7 -2 9 6153.07
    -7 2 -9 9711.24
    -7 -2 -9 8697.07
    7 2 9 8926.46
    -7 -2 -9 9032.49
    7 -2 9 9059.86
    7 2 9 8584.36
    7 -2 11 810.992
    -7 -2 -11 576.514
    -7 2 -11 503.83
    -7 2 -11 360.269
    -7 -2 -11 562.654
    7 2 11 224.017
    -7 -2 -11 681.467
    7 -2 11 427.167
    7 2 11 333.751
    7 -2 11 366.873
    7 2 13 483.524
    -7 -2 -13 592.024
    -7 2 -13 712.456
    7 -2 13 674.779
    -7 -2 -13 716.107
    7 -2 13 625.752
    -7 2 -13 594.445
    7 2 13 353.538
    -7 2 -15 1219.35
    7 -2 15 1371.25
    -7 -2 -15 1563.43
    -7 2 -15 1531.26
    -7 -2 -15 1577.52
    -7 2 -15 1379.04
    7 2 15 1348.16
    7 -2 15 1505.99
    7 2 15 1229.44
    7 2 15 1789.5
    -7 -2 -15 1772.69
    7 2 17 2164.01
    7 -2 17 2204.98
    -7 2 -17 2123.43
    -7 -2 -17 1785.32
    -7 2 -17 1787.91
    -7 -2 -17 2161.18
    -7 2 -17 2596.24
    7 -2 17 2336.37
    7 2 17 2714.7
    -7 -2 -17 2829.37
    7 2 19 24880.5
    -7 2 -19 24703.1
    -7 -2 -19 26712.5
    -7 -2 -19 24641.4
    7 -2 19 24989.7
    -7 -2 -19 25499.7
    -7 2 -21 29437
    -7 -2 -21 29088.9
    -7 2 -23 5960.88
    -7 -2 -23 5844.81
    -7 -2 -25 -39.2232
    -7 2 -25 133.082
    -7 2 -27 1690.83
    -7 -2 -27 1814.72
    -7 -2 -29 5505.5
    -7 2 -29 4970.38
    -7 -2 -31 253.495
    -7 2 -31 364.276
    -7 2 -33 843.263
    -7 -2 -33 814.383
    7 -3 -36 1129.06
    7 3 -36 1286.95
    7 -3 -34 171.094
    7 3 -34 1034.75
    -7 -3 32 7762.3
    7 3 -32 7097.06
    7 -3 -32 6968.89
    -7 -3 30 2456.05
    7 3 -30 2601.32
    7 -3 -30 2468.31
    -7 -3 28 39.2348
    7 -3 -28 -78.4812
    7 3 -28 9.54212
    -7 -3 26 808.67
    7 -3 -26 1271.98
    7 -3 -26 1105.3
    7 3 -26 1192.84
    7 3 -24 4103.33
    7 -3 -24 3797.78
    7 -3 -24 3523.9
    -7 -3 24 4050.65
    -7 3 22 2623.48
    7 3 -22 2254.36
    7 -3 -22 2158.62
    -7 -3 22 2151.55
    -7 3 20 642.699
    7 3 -20 735.966
    7 3 -20 747.795
    7 3 -20 691.003
    -7 -3 20 837.196
    7 3 -18 2921.71
    7 3 -18 1891.88
    -7 -3 18 2931.77
    -7 3 18 2348.37
    -7 -3 18 3749.48
    7 -3 -18 2688.64
    -7 3 18 2809.53
    7 -3 -18 2427.78
    7 3 -18 2603.89
    7 3 -18 3146.83
    -7 3 18 3649.21
    -7 -3 18 2967.68
    7 3 -16 -162.42
    -7 3 16 17.1465
    7 -3 -16 110.026
    -7 3 16 251.281
    -7 -3 16 -2.02402
    7 -3 -16 152.117
    -7 -3 16 -662.2
    7 3 -16 8.32003
    7 3 -16 112.39
    -7 -3 16 -132.372
    -7 -3 16 99.404
    -7 3 16 -298.654
    -7 -3 14 4473.01
    7 -3 -14 4481.21
    7 3 -14 5374.4
    7 -3 -14 4698.11
    -7 -3 14 5558.04
    -7 3 14 3671.64
    7 3 -14 4536.77
    -7 3 14 3963.61
    -7 -3 14 6178.98
    -7 3 14 5129.62
    7 3 -14 4934.22
    -7 -3 12 19800.2
    7 3 -12 22897.5
    7 3 -12 19941.1
    -7 3 12 18096.4
    7 -3 -12 22026.3
    -7 3 12 21465.3
    -7 -3 12 20861.9
    7 3 -12 20594.9
    7 3 -12 19845.8
    -7 3 12 19234.4
    7 3 -10 4746.48
    -7 3 10 4352.47
    7 3 -10 3436.78
    7 -3 -10 3735.81
    -7 -3 10 4406.86
    -7 3 10 5268.11
    -7 -3 10 3906.8
    7 -3 -10 4459.22
    7 3 -10 5095.21
    -7 3 10 4604.31
    -7 -3 10 4884.32
    7 3 -10 4554.41
    7 3 -8 36018.6
    -7 3 8 33542
    7 3 -8 35180.8
    -7 -3 8 35391.9
    7 3 -8 33836.9
    7 -3 -8 34427.2
    -7 3 8 32427.1
    7 3 -8 35182.4
    7 -3 -8 34295.8
    -7 3 8 35047.9
    -7 -3 8 34278.4
    -7 -3 8 35178.2
    -7 -3 8 34834.5
    -7 -3 6 91239.2
    -7 3 6 84561.7
    7 3 -6 89681
    -7 -3 6 86559.4
    7 3 -6 90066.7
    7 3 -6 88943.6
    -7 3 6 81839.1
    -7 -3 6 89922.9
    -7 -3 6 85702.9
    7 -3 -6 90038.3
    7 -3 -6 86240.6
    7 3 -6 84661.9
    7 3 -4 216069
    -7 -3 4 213200
    -7 -3 4 219094
    7 3 -4 224063
    -7 3 4 209981
    7 -3 -4 213793
    7 3 -4 220422
    -7 -3 4 217899
    -7 -3 4 233982
    7 -3 -4 210565
    -7 3 4 210416
    7 3 -4 220727
    -7 3 2 33880.2
    -7 3 2 35234.9
    7 -3 -2 33001.3
    -7 -3 2 32649.8
    7 3 -2 34024.1
    7 3 -2 32750.8
    -7 -3 2 32753.3
    -7 3 2 35128.1
    7 3 -2 32756
    7 3 -2 33279.4
    -7 -3 0 40546.5
    -7 3 0 36562.2
    -7 -3 0 39173.7
    -7 3 0 38153.2
    -7 3 0 37080.2
    7 3 0 39000.7
    -7 3 0 36506.8
    7 3 0 39364.1
    7 3 0 38434.7
    7 -3 0 36488.8
    7 3 0 38903.9
    -7 3 -2 63076.4
    -7 3 -2 64846.4
    7 -3 2 64235.7
    -7 3 -2 66270.6
    -7 -3 -2 65016.7
    7 3 2 66449.3
    -7 -3 -2 66167.5
    7 3 2 63662.6
    -7 3 -2 68911.6
    7 3 2 65871.4
    7 3 2 64789.9
    7 3 4 1902.56
    7 -3 4 1832.41
    -7 3 -4 1971.44
    7 3 4 1850.05
    -7 -3 -4 1990.88
    -7 -3 -4 2155.83
    -7 3 -4 1753.27
    -7 3 -4 1710.73
    7 3 4 1715.59
    7 3 4 1805.92
    7 3 6 36658.6
    -7 -3 -6 37509.9
    -7 -3 -6 36465.4
    -7 3 -6 38120.8
    -7 3 -6 35742.1
    7 -3 6 36057.9
    7 3 6 36579.6
    7 3 6 36466.4
    7 3 6 35828.1
    -7 3 -6 39259.5
    -7 3 -8 35625.8
    7 3 8 31475
    -7 3 -8 34230.8
    7 3 8 32846.3
    -7 3 -8 34984.9
    -7 -3 -8 33420.3
    7 -3 8 33027.8
    7 3 8 32325.7
    7 3 8 32583.7
    -7 3 -10 17836.6
    -7 3 -10 19154.9
    7 -3 10 17222.6
    -7 3 -10 18451.1
    7 3 10 19303.9
    -7 -3 -10 18537
    7 3 10 17427.1
    7 3 10 17521.1
    7 3 10 17091.6
    -7 3 -12 442.873
    -7 -3 -12 742.35
    -7 -3 -12 751.561
    -7 -3 -12 652.417
    -7 -3 -12 740.121
    7 -3 12 506.868
    -7 3 -12 548.889
    -7 3 -12 527.16
    7 -3 12 598.926
    7 3 12 780.252
    7 3 12 690.215
    -7 3 -14 5526.23
    -7 -3 -14 5947.18
    -7 3 -14 5221.54
    -7 -3 -14 5206.9
    -7 3 -14 5268.86
    -7 -3 -14 5178.89
    7 -3 14 5204.4
    7 -3 14 5236.15
    7 3 14 4653.72
    7 -3 14 4788.78
    7 3 14 5225.77
    -7 -3 -16 1743.96
    7 -3 16 1953.02
    7 3 16 1107.96
    -7 -3 -16 1843.74
    -7 -3 -16 1643.41
    7 3 16 969.567
    7 3 16 1492.41
    -7 3 -16 1187.28
    -7 3 -16 2122.23
    -7 3 -16 974.883
    7 -3 16 1619.67
    7 3 18 6791.53
    -7 -3 -18 6443.84
    -7 -3 -18 6516.56
    -7 3 -18 6316.82
    -7 -3 -18 6485.67
    -7 -3 -20 264.583
    -7 -3 -20 111.109
    -7 3 -20 212.362
    -7 -3 -20 65.8784
    -7 -3 -22 4559.94
    -7 3 -22 5194.13
    -7 -3 -22 5088.47
    -7 -3 -24 7.26043
    -7 3 -24 -45.2138
    -7 -3 -26 562.436
    -7 3 -26 613.816
    -7 -3 -28 -61.3599
    -7 3 -28 -38.3199
    -7 -3 -28 -106.971
    -7 -3 -30 39.6203
    -7 3 -30 183.339
    -7 -3 -30 64.4579
    -7 -3 -32 1255.28
    -7 3 -32 1411.49
    7 4 -35 3454.1
    7 4 -33 6154.64
    7 -4 -33 6204.56
    -7 -4 33 6837.79
    -7 -4 31 1074.38
    7 4 -31 1007.44
    7 -4 -31 1328.11
    -7 -4 29 2411.34
    7 4 -29 2459.06
    7 -4 -29 2660.05
    7 -4 -29 2696.64
    -7 -4 27 18200.2
    7 4 -27 18733.3
    7 -4 -27 19172
    7 -4 -27 19436.5
    -7 -4 25 381.903
    7 -4 -25 92.8935
    7 4 -25 -30.3628
    -7 -4 25 284.469
    7 -4 -25 -10.5734
    7 -4 -23 1660.39
    7 -4 -23 1763.35
    -7 -4 23 1456
    -7 -4 23 1688.63
    -7 -4 21 292.063
    7 -4 -21 385.114
    -7 -4 21 239.616
    -7 -4 19 570.003
    -7 -4 19 676.243
    7 -4 -19 -4.65131
    7 4 -19 339.04
    -7 4 19 635.616
    -7 4 17 137.223
    -7 -4 17 64.4222
    7 4 -17 52.0771
    -7 -4 17 85.3343
    7 -4 -17 395.389
    -7 4 17 -230.319
    7 4 -17 50.4083
    7 -4 -17 246.145
    -7 4 17 52.8937
    -7 -4 17 518.519
    -7 -4 17 715.487
    -7 4 15 1412.7
    -7 4 15 1229.97
    -7 -4 15 1870.38
    -7 -4 15 2704.59
    7 4 -15 1641.93
    7 -4 -15 1544.47
    7 -4 -15 1206.19
    7 4 -15 1533.24
    -7 -4 15 1478.22
    -7 4 15 1424.22
    -7 -4 15 578.22
    -7 -4 13 6059.26
    -7 4 13 7201.93
    -7 -4 13 5499.27
    7 4 -13 6219.68
    -7 4 13 6410.77
    7 -4 -13 6534.8
    -7 4 13 6374.37
    -7 -4 13 5625.41
    7 4 -13 5759.22
    -7 -4 13 9003.73
    -7 -4 11 189.671
    -7 4 11 436.022
    7 4 -11 238.528
    7 4 -11 747.385
    -7 -4 11 468.655
    7 -4 -11 459.725
    7 4 -11 589.189
    7 -4 -11 235.76
    -7 4 11 1551.43
    7 -4 -11 -304.494
    -7 -4 11 480.538
    7 4 -9 72738.5
    7 -4 -9 71291.8
    7 4 -9 71924
    -7 -4 9 70901.1
    -7 4 9 68882.2
    -7 -4 9 70276.4
    -7 4 9 67053.1
    -7 -4 9 74167.1
    -7 4 9 65393
    7 -4 -9 70219.9
    7 4 -9 75626.3
    -7 4 7 47599.8
    -7 -4 7 50084.6
    -7 4 7 46760.9
    7 4 -7 49975.8
    -7 -4 7 48586.3
    7 -4 -7 50506.8
    7 4 -7 48727.8
    -7 -4 7 48725.7
    7 4 -7 50647.9
    7 -4 -7 48394.9
    -7 4 5 529.461
    -7 -4 5 656.642
    -7 4 5 580.387
    7 4 -5 635.725
    -7 -4 5 892.273
    -7 4 5 731.803
    7 -4 -5 1829.84
    7 4 -5 1005.4
    -7 -4 5 861.132
    -7 -4 3 117059
    -7 4 3 112335
    7 4 -3 112229
    -7 4 3 111799
    -7 4 3 111502
    -7 -4 3 111041
    7 -4 -3 113632
    7 4 -3 115951
    -7 4 1 150668
    -7 4 1 158132
    7 4 -1 150777
    -7 -4 1 152638
    7 -4 -1 154024
    -7 4 1 150788
    -7 4 1 152501
    7 4 -1 152066
    -7 -4 1 154252
    -7 -4 -1 1920.83
    -7 4 -1 1455.04
    -7 4 -1 1278.7
    -7 -4 -1 1854.76
    7 4 1 1897.32
    -7 4 -1 1808
    -7 4 -1 1430.91
    7 4 1 2060.28
    7 -4 1 1700.32
    7 4 3 44568.1
    -7 4 -3 45273.7
    7 -4 3 44322.9
    7 4 3 45274.3
    -7 4 -3 43474.6
    -7 4 -3 46065.9
    -7 4 -3 48662.3
    -7 -4 -3 46545.3
    -7 -4 -3 43679.2
    7 4 3 43165.5
    7 4 5 88713.8
    -7 4 -5 87897.9
    7 -4 5 87305.4
    -7 -4 -5 89154.4
    -7 4 -5 84558.5
    7 4 5 91377.9
    -7 -4 -5 92410.1
    7 4 5 89011.3
    7 4 5 88879
    7 -4 7 13824.1
    7 4 7 13881
    -7 4 -7 14491.2
    -7 -4 -7 13446.8
    -7 4 -7 14653.6
    7 4 7 14834.9
    7 4 7 14084.1
    7 4 7 14149.2
    7 4 9 153235
    -7 4 -9 151636
    7 -4 9 145557
    -7 -4 -9 158509
    -7 4 -9 151534
    -7 -4 -9 157801
    -7 -4 -9 155042
    7 4 9 152513
    7 4 9 152161
    -7 4 -9 149370
    7 4 9 151902
    -7 -4 -11 96188.1
    7 -4 11 94594.9
    7 4 11 93251.8
    -7 -4 -11 95306.5
    -7 4 -11 94645.3
    -7 4 -11 96375.8
    -7 -4 -11 95903.7
    -7 -4 -11 100123
    -7 4 -11 95692.7
    7 4 11 89157.1
    7 -4 11 89598.2
    -7 -4 -11 95915.2
    -7 4 -11 96714.5
    7 4 11 95548.1
    7 4 11 94403.8
    -7 -4 -13 8684.22
    7 4 13 7686.08
    -7 4 -13 8589.46
    -7 -4 -13 8226.61
    7 -4 13 8382.05
    7 -4 13 7076.62
    7 -4 13 8491.04
    -7 4 -13 8468.25
    -7 4 -13 8300.13
    -7 -4 -13 7948.84
    -7 -4 -13 8916.16
    -7 4 -13 8627.95
    7 4 13 8536.94
    7 4 13 8477.84
    7 -4 15 183.139
    -7 -4 -15 302.722
    -7 4 -15 11.7591
    -7 4 -15 163.127
    7 -4 15 48.5316
    7 -4 15 283.447
    7 4 15 -17.4364
    -7 -4 -15 215.115
    7 4 15 91.4857
    7 -4 17 15344.7
    -7 -4 -17 15729.8
    -7 4 -17 15010.4
    -7 -4 -17 15798.1
    -7 -4 -19 11530.8
    -7 4 -19 11163.6
    -7 -4 -19 11118
    -7 -4 -21 7401.47
    -7 4 -21 6366.63
    -7 -4 -21 7398.11
    -7 4 -23 1235.32
    -7 -4 -23 1341.99
    -7 -4 -23 1389.03
    -7 4 -25 192.272
    -7 -4 -25 97.0746
    -7 -4 -25 129.836
    -7 -4 -27 496.271
    -7 4 -27 401.252
    -7 -4 -29 8794.03
    -7 4 -29 9005.19
    -7 -4 -31 8586.21
    -7 4 -31 9182.54
    -7 -5 34 689.86
    -7 -5 32 1365.25
    7 -5 -32 1420.41
    -7 -5 30 2301.13
    7 -5 -30 2244.18
    7 -5 -30 2148.57
    -7 -5 30 1829.33
    -7 -5 28 -37.8975
    7 -5 -28 263.09
    7 -5 -28 65.9739
    -7 -5 28 244.481
    -7 -5 26 11647
    -7 -5 26 9621.2
    7 -5 -26 9678.9
    7 -5 -26 10753
    7 -5 -24 9439.91
    -7 -5 24 8533.93
    -7 -5 24 9263.53
    7 -5 -24 9279.65
    7 -5 -22 526.995
    -7 -5 22 329.379
    7 -5 -22 332.58
    -7 -5 22 473.521
    -7 -5 20 357.484
    7 -5 -20 438.616
    7 -5 -20 171.027
    -7 -5 20 203.307
    -7 -5 18 3778.39
    7 -5 -18 3762.73
    -7 -5 18 4787.3
    -7 5 18 3880.31
    7 5 -16 5154.62
    -7 -5 16 5036.45
    7 -5 -16 3928.41
    -7 5 16 5089.98
    -7 5 16 4415.95
    -7 -5 16 4382.5
    -7 -5 16 6556.18
    -7 -5 14 1040.14
    -7 -5 14 538.789
    -7 -5 14 1133.77
    -7 -5 14 695.607
    -7 5 14 314.128
    7 -5 -14 471.169
    -7 5 14 847.768
    7 -5 -14 551.301
    -7 5 14 777.922
    7 5 -14 348.872
    -7 -5 12 6142.93
    7 -5 -12 5431.62
    -7 5 12 7989.02
    -7 -5 12 6826.21
    -7 -5 12 6928.55
    -7 5 12 6901.87
    7 5 -12 7257.31
    -7 -5 12 7450.04
    7 -5 -12 5284.31
    -7 -5 12 7492.9
    7 -5 -12 6975.04
    -7 5 10 39682.2
    7 5 -10 40476.2
    -7 5 10 40408.6
    -7 -5 10 40124.9
    7 -5 -10 35823.4
    7 -5 -10 41733.9
    7 5 -10 39683.3
    -7 -5 10 44823
    -7 -5 10 38816.9
    7 -5 -10 42184.7
    7 -5 -10 37496.6
    -7 5 8 10138.4
    -7 5 8 10253
    -7 -5 8 10168.1
    -7 -5 8 7604.11
    7 -5 -8 9675.47
    7 5 -8 10579.1
    7 -5 -8 9558.3
    -7 -5 8 10407.7
    -7 -5 8 9705.37
    7 -5 -8 10572
    7 5 -8 9463.31
    7 5 -6 5045.26
    7 -5 -6 5559.68
    7 -5 -6 4474.86
    -7 -5 6 5421.6
    -7 5 6 5809.22
    -7 -5 6 4938.26
    -7 5 6 5370.37
    -7 -5 6 4903.94
    -7 5 6 5352.84
    -7 -5 6 5518.42
    7 5 -6 5106.12
    7 5 -4 31248.9
    7 -5 -4 31764.4
    -7 5 4 30124
    -7 -5 4 30200.6
    -7 -5 4 29553.1
    -7 5 4 29549.9
    -7 5 4 28977.9
    7 5 -4 30145.7
    -7 -5 2 17921.5
    -7 5 2 21803.6
    7 -5 -2 21105.8
    -7 -5 2 18482
    7 5 -2 23464.8
    -7 5 2 18850.8
    -7 5 2 18420
    7 5 -2 18741
    -7 5 0 55294.8
    -7 5 0 52216
    -7 5 0 51150.8
    7 5 0 56774.6
    -7 -5 0 55487.1
    7 5 0 54138.7
    -7 -5 0 54383.9
    7 -5 0 52805.9
    -7 5 0 53872.9
    -7 5 -2 20044.1
    7 5 2 20113.2
    -7 -5 -2 21431.3
    -7 5 -2 20276.8
    7 -5 2 19910.6
    7 5 2 19623.6
    -7 -5 -2 21477.3
    -7 5 -2 19767.6
    -7 5 -2 19522.5
    -7 -5 -4 4357.6
    -7 -5 -4 4203.54
    7 -5 4 4252.51
    -7 5 -4 4117.13
    -7 5 -4 4004.76
    -7 -5 -4 4252.91
    7 -5 4 3547.33
    -7 5 -4 3491.51
    7 5 4 3885.75
    7 5 4 4519.71
    -7 -5 -6 8093.41
    -7 5 -6 7312.13
    7 -5 6 7531.24
    7 5 6 7953.61
    7 5 6 8392.73
    -7 -5 -6 7966.16
    -7 5 -6 7911.89
    -7 -5 -6 8347.01
    -7 5 -6 7290.92
    -7 -5 -6 7487.22
    7 -5 6 6722.47
    7 5 6 7605.53
    -7 -5 -8 43150
    -7 -5 -8 45453.3
    7 -5 8 44991.1
    -7 5 -8 45588.2
    -7 -5 -8 45219.8
    7 5 8 44521
    -7 5 -8 47352.9
    -7 5 -8 46475.4
    -7 -5 -8 46568.7
    7 -5 8 44164
    7 5 8 45107.9
    7 5 8 45163.8
    7 5 10 566.9
    -7 -5 -10 783.796
    -7 -5 -10 446.858
    -7 -5 -10 430.226
    -7 5 -10 510.045
    7 -5 10 481.943
    7 5 10 445.91
    -7 -5 -10 650.255
    7 -5 10 339.067
    -7 -5 -10 552.395
    -7 5 -10 532.626
    -7 5 -10 283.262
    7 5 10 602.438
    7 5 12 2172.46
    -7 -5 -12 2038.85
    -7 5 -12 945.227
    -7 -5 -12 1708.7
    -7 5 -12 1494.13
    7 5 12 1218.61
    -7 5 -12 1545.24
    -7 -5 -12 1527.12
    7 -5 12 1564.12
    -7 5 -12 1806.79
    -7 -5 -12 1384.66
    7 5 12 1123.5
    -7 -5 -12 1381.3
    7 -5 12 1839.7
    -7 -5 -14 1024.37
    -7 -5 -14 809.742
    7 -5 14 659.503
    -7 5 -14 731.215
    -7 -5 -14 789.131
    -7 5 -14 834.374
    -7 -5 -14 1127.73
    -7 -5 -14 841.558
    7 5 14 646.835
    7 -5 16 1551.96
    -7 -5 -16 1807.2
    -7 5 -16 1663.9
    -7 -5 -16 1677.67
    7 -5 18 10488.8
    -7 -5 -18 10102.8
    -7 5 -18 10447.4
    -7 -5 -18 9822.26
    7 -5 20 1257.41
    -7 5 -20 1858.68
    -7 -5 -20 1382.43
    -7 -5 -20 1435.69
    -7 5 -22 3468.12
    -7 -5 -22 3324.13
    -7 -5 -22 3328.09
    -7 -5 -24 4436.65
    -7 -5 -24 4404.41
    -7 5 -24 4830.56
    -7 -5 -26 600.425
    -7 -5 -26 673.339
    -7 5 -26 800.353
    -7 -5 -28 832.186
    -7 5 -28 516.199
    -7 -5 -28 461.39
    -7 5 -30 418.694
    -7 -5 -30 266.653
    7 -6 -31 1903.72
    7 -6 -31 1541.37
    -7 -6 31 2121.34
    7 -6 -29 152.386
    -7 -6 29 -88.1812
    7 -6 -29 39.7588
    7 -6 -27 11213.6
    -7 -6 27 10404.8
    7 -6 -27 10158.7
    -7 -6 25 8138.12
    7 -6 -25 6975.02
    -7 -6 25 7229.92
    7 -6 -25 6889.75
    -7 -6 23 8330.3
    7 -6 -23 8228.32
    -7 -6 23 8916.56
    7 -6 -23 7827.38
    7 -6 -21 88.9544
    -7 -6 21 390.643
    7 -6 -21 235.888
    -7 -6 19 29758.4
    7 -6 -19 22528.2
    7 -6 -17 33311.3
    -7 -6 17 32039
    -7 -6 15 3605.26
    -7 -6 15 2956.31
    -7 6 15 3392.89
    -7 -6 15 2779.59
    7 -6 -15 2556.25
    -7 -6 13 49975.3
    -7 -6 13 51593.6
    -7 -6 11 25300
    -7 -6 11 37979
    -7 -6 11 39512.6
    7 -6 -11 31678.6
    7 -6 -11 32538.9
    -7 6 11 39724.2
    -7 -6 11 43039.2
    -7 6 9 24745.3
    7 -6 -9 21391.5
    -7 6 9 21835.7
    -7 -6 9 23342.5
    -7 -6 9 21931
    -7 -6 9 17561.7
    7 -6 -9 21953.6
    7 6 -9 22635.8
    -7 6 9 22776.5
    -7 -6 9 21468.5
    7 -6 -9 20300.1
    7 -6 -7 2286.84
    7 -6 -7 2256.48
    -7 -6 7 1504.45
    7 -6 -7 1496.7
    -7 -6 7 1664.21
    -7 -6 7 1910.86
    -7 6 7 1583.94
    7 6 -7 1420.86
    -7 -6 7 2025.95
    7 6 -7 1626.46
    -7 6 7 1283.44
    -7 -6 7 2088.1
    7 6 -5 12759
    -7 -6 5 10739.6
    7 6 -5 13141.2
    -7 -6 5 10960.5
    -7 -6 5 13064
    -7 6 5 12030.2
    7 -6 -5 11307.5
    -7 6 5 11524.8
    -7 -6 5 10917.1
    -7 -6 5 12330.3
    7 -6 -5 13415.5
    7 6 -5 9547.01
    7 -6 -3 9546.72
    -7 -6 3 6545.65
    -7 -6 3 6370.6
    7 6 -3 8211.03
    -7 6 3 8957.23
    -7 -6 3 8192.69
    -7 -6 3 6919.41
    -7 6 3 6895.2
    7 -6 -3 8539.49
    7 -6 -3 5884.41
    7 6 -3 9576.91
    -7 -6 3 6105.37
    7 6 -3 9381.08
    -7 -6 1 16.5815
    -7 -6 1 25.7971
    7 6 -1 161.071
    7 -6 -1 28.6312
    -7 -6 1 88.6044
    -7 6 1 -343.934
    7 -6 -1 150.497
    7 -6 -1 88.7405
    -7 -6 1 113.987
    -7 6 1 28.2383
    -7 -6 1 163.658
    -7 6 1 82.4033
    7 6 -1 -7.74795
    -7 -6 -1 818.165
    -7 6 -1 774.655
    -7 -6 -1 775.688
    -7 -6 -1 897.82
    -7 6 -1 505.395
    -7 6 -1 422.963
    7 -6 1 704.169
    -7 -6 -1 741.8
    7 6 1 858.929
    7 -6 1 835.807
    7 6 1 874.855
    -7 -6 -3 12652.1
    7 -6 3 12958.5
    7 6 3 12060
    -7 -6 -3 10499.9
    7 6 3 12809.6
    -7 6 -3 13321.5
    -7 -6 -3 13064
    -7 6 -3 12808.7
    -7 -6 -3 11984.8
    7 -6 3 13099.2
    7 -6 5 4180.56
    -7 -6 -5 4456.32
    -7 -6 -5 4744.98
    -7 6 -5 3735.07
    7 6 5 3955.17
    -7 6 -5 4164.27
    -7 6 -5 4138.42
    -7 -6 -5 4339.82
    7 -6 5 3884.64
    -7 -6 -5 4616.74
    7 6 5 4861.08
    7 -6 7 3600.95
    -7 -6 -7 3728.03
    -7 6 -7 3773.31
    7 -6 7 3989.68
    -7 -6 -7 3372.51
    -7 6 -7 3554.14
    -7 -6 -7 3386.66
    -7 6 -7 3919.88
    7 -6 7 3478.47
    7 6 7 3636.77
    7 6 7 3293.84
    7 -6 9 6955.09
    7 -6 9 6020.66
    -7 -6 -9 6713.49
    -7 -6 -9 6416.14
    -7 6 -9 6954.76
    7 6 9 5603.44
    -7 -6 -11 922.971
    -7 -6 -11 746.582
    -7 6 -11 860.263
    7 -6 11 515.954
    7 -6 13 13454.7
    -7 6 -13 13838.3
    -7 -6 -13 13797.7
    -7 -6 -13 14396.6
    7 -6 15 14104.1
    -7 6 -15 14219.5
    -7 -6 -15 14296.4
    -7 -6 -15 15013.6
    7 -6 17 19161.1
    -7 -6 -17 19170.3
    -7 6 -17 19927.1
    -7 -6 -17 17930.6
    -7 -6 -17 18463.7
    7 -6 19 10026.3
    -7 -6 -19 10499.3
    -7 6 -19 10028.4
    -7 -6 -19 9965.89
    -7 -6 -21 15109.5
    -7 6 -21 16285.3
    -7 -6 -21 15703.1
    -7 -6 -23 190.162
    -7 6 -23 257.99
    -7 -6 -23 347.765
    -7 -6 -25 1782.09
    -7 -6 -25 1506.63
    -7 6 -25 1703.33
    -7 6 -27 7962.46
    -7 -6 -27 8231.12
    -7 -6 -27 8219.78
    -7 6 -29 4029.76
    -7 -6 -29 3600.42
    -7 -6 -29 3563.33
    7 -7 -30 226.856
    -7 -7 30 707.714
    7 -7 -30 398.051
    -7 -7 28 3932.32
    7 -7 -28 3948.27
    -7 -7 26 5060.93
    7 -7 -26 4411.32
    7 -7 -24 224.256
    -7 -7 24 474.284
    -7 -7 22 18545.3
    7 -7 -22 15498
    -7 -7 20 15466
    7 -7 -20 14061.2
    -7 -7 20 12483.3
    7 -7 -18 381.351
    -7 -7 18 525.066
    7 -7 -18 299.692
    -7 -7 18 284.031
    7 -7 -16 4252.36
    -7 -7 16 4619.07
    -7 -7 16 5284.21
    -7 -7 16 4793.86
    7 -7 -16 4519.07
    -7 -7 14 8970.29
    7 -7 -14 7972.12
    -7 -7 14 7286.88
    7 -7 -14 8865.06
    -7 -7 14 9424.09
    -7 -7 12 266.714
    -7 -7 12 119.804
    7 -7 -12 -105.323
    7 -7 -12 132.167
    -7 -7 12 461.085
    -7 -7 10 20417
    -7 -7 10 18587.1
    7 -7 -10 17674.3
    -7 -7 10 14466.9
    7 -7 -10 16218.4
    -7 -7 8 7653.81
    -7 -7 8 7693.82
    -7 -7 8 6187.17
    7 -7 -8 6613.74
    -7 -7 8 8182.63
    7 -7 -6 11223.9
    -7 -7 6 10294.1
    -7 -7 6 9582.73
    7 7 -6 10194.2
    -7 -7 6 10209.2
    -7 -7 6 9710.21
    7 -7 -4 7235.17
    -7 7 4 7853.53
    -7 -7 4 8924.58
    -7 -7 4 9533.92
    -7 7 4 8272.36
    -7 -7 4 9310.79
    -7 -7 4 8534.79
    7 -7 -2 13319.2
    -7 -7 2 12746.8
    -7 7 2 13640.5
    -7 -7 2 13901.1
    -7 -7 2 13221.8
    -7 7 2 14207.5
    7 -7 -2 12597.6
    7 -7 -2 12630
    -7 -7 0 -97.5813
    7 -7 0 -3.42276
    7 -7 0 20.2464
    -7 -7 0 139.141
    -7 -7 0 51.239
    -7 7 0 138.57
    7 -7 0 -158.266
    7 -7 2 634.186
    -7 -7 -2 627.59
    7 -7 2 873.89
    -7 -7 -2 802.118
    7 -7 2 531.575
    -7 7 -4 4932.63
    7 -7 4 5478.98
    -7 -7 -4 5984.03
    -7 -7 -4 5695.39
    -7 -7 -6 689.531
    7 -7 6 599.448
    -7 -7 -6 547.477
    7 -7 8 7976.53
    -7 -7 -8 8848.11
    -7 -7 -8 8659.06
    7 -7 10 23742.8
    -7 -7 -10 25532.3
    -7 -7 -10 25697.2
    7 -7 12 19385.1
    -7 -7 -12 18578.1
    -7 -7 -12 19492.7
    7 -7 14 992.869
    -7 -7 -14 1273.37
    -7 -7 -14 948.806
    7 -7 16 9320.54
    -7 -7 -16 9416.75
    -7 -7 -16 8865.44
    -7 -7 -18 15889.2
    7 -7 18 14455.7
    -7 -7 -18 13863.9
    7 -7 20 7309.07
    -7 -7 -20 5102.85
    -7 -7 -22 3846.42
    7 -7 22 5685.68
    -7 -7 -24 6248.93
    -7 -7 -24 6394.36
    -7 -7 -26 2863.23
    7 -7 26 2386.74
    -7 -7 -26 2654.59
    -7 -7 -28 1067.49
    7 -8 -27 1437.74
    -7 -8 27 2187.59
    -7 -8 25 1229.67
    7 -8 -25 625.591
    7 -8 -23 7080.41
    -7 -8 23 6047.93
    7 -8 -21 82.0391
    -7 -8 21 468.64
    -7 -8 21 302.047
    -7 -8 19 -53.0038
    -7 -8 19 54.5638
    7 -8 -19 39.8296
    7 -8 -19 114.216
    7 -8 -17 -92.9117
    -7 -8 17 -280.59
    -7 -8 17 328.223
    7 -8 -17 -24.154
    -7 -8 15 1156.41
    7 -8 -15 1054.53
    -7 -8 15 974.354
    7 -8 -15 772.847
    -7 -8 15 1064.45
    -7 -8 13 15480.7
    7 -8 -13 14841.9
    -7 -8 13 15183.8
    -7 -8 11 7489.45
    -7 -8 11 7102.41
    7 -8 -11 6725.67
    -7 -8 9 145.583
    7 -8 -9 156.789
    -7 -8 9 496.627
    -7 -8 9 59.9123
    -7 -8 7 8024.38
    -7 -8 7 8601.11
    7 -8 -7 7897.02
    -7 -8 7 8380.36
    -7 -8 5 206.47
    7 -8 -5 141.835
    -7 -8 5 -38.1186
    -7 -8 5 124.35
    -7 -8 3 10445.5
    -7 -8 3 9727.89
    7 -8 -3 8845
    -7 -8 3 10036.9
    7 -8 -1 5540.92
    -7 -8 1 5165.02
    7 -8 1 2007.62
    -7 -8 -1 2367.71
    -7 -8 -1 2553.97
    7 -8 1 2062.65
    7 -8 3 16891.2
    -7 -8 -3 17545.6
    -7 -8 -3 18568.4
    7 -8 3 16252.1
    7 -8 5 29035.7
    7 -8 5 30205.1
    -7 -8 -5 32696
    -7 -8 -5 30207.6
    7 -8 7 7381.55
    -7 -8 -7 5780.67
    -7 -8 -9 10805.6
    7 -8 9 10016.9
    -7 -8 -9 10948.2
    7 -8 11 12049.6
    -7 -8 -11 10673.8
    -7 -8 -11 10514.9
    7 -8 13 334.961
    7 -8 13 67.879
    -7 -8 -13 362.233
    -7 -8 -13 293.948
    7 -8 15 3114.3
    7 -8 15 4067.18
    -7 -8 -15 2944.92
    -7 -8 -15 2918.62
    7 -8 17 1717.3
    7 -8 17 1098.16
    -7 -8 -17 1422.39
    -7 -8 -17 1401.46
    7 -8 19 349.225
    -7 -8 -19 50.6387
    -7 -8 -19 98.8293
    7 -8 21 1732.41
    -7 -8 -21 1541.44
    -7 -8 -23 114.072
    7 -8 23 -181.059
    -7 -8 -25 1863.42
    7 -8 25 3358.54
    -7 -9 24 6200.75
    7 -9 -24 4563.79
    7 -9 -22 7.91762
    -7 -9 22 193.543
    -7 -9 20 1293.82
    7 -9 -20 718.704
    7 -9 -20 778.988
    7 -9 -18 -146.01
    -7 -9 18 -365.537
    7 -9 -18 289.699
    -7 -9 16 301.425
    -7 -9 16 89.9449
    7 -9 -16 65.3535
    7 -9 -16 -34.5993
    7 -9 -14 -282.34
    -7 -9 14 200.385
    -7 -9 14 320.501
    7 -9 -12 5981.49
    -7 -9 12 4879.99
    -7 -9 10 4155.07
    -7 -9 10 3323.27
    7 -9 -10 3434.42
    -7 -9 8 1269.63
    7 -9 -8 1178.49
    -7 -9 6 16252.6
    -7 -9 6 14705.7
    -7 -9 6 16163.1
    7 -9 -4 21730.8
    -7 -9 4 24843.2
    -7 -9 4 23515.8
    7 -9 -4 24688.2
    -7 -9 4 24889.7
    7 -9 -2 475.203
    -7 -9 2 296.255
    -7 -9 2 262.676
    7 -9 0 32693.3
    -7 -9 0 35637.5
    -7 -9 0 35971.1
    -7 -9 -2 50020.3
    7 -9 2 49782
    7 -9 2 48538.5
    -7 -9 -2 49717.5
    7 -9 4 3463.87
    -7 -9 -4 3764.68
    7 -9 4 4166.44
    -7 -9 -4 3114.3
    7 -9 6 13053.5
    -7 -9 -6 14260.9
    7 -9 8 19231.4
    -7 -9 -8 18327.7
    7 -9 10 2730.35
    -7 -9 -10 2669.51
    -7 -9 -12 3296.61
    7 -9 12 2888.41
    -7 -9 -12 3150.14
    -7 -9 -12 3024.77
    -7 -9 -14 6837.66
    7 -9 14 7069.25
    -7 -9 -14 6700.73
    -7 -9 -14 6820.16
    7 -9 16 3284.63
    7 -9 16 2922.9
    7 -9 16 2877.42
    -7 -9 -16 2956.02
    -7 -9 -16 2773.94
    7 -9 18 -173.415
    -7 -9 -18 341.503
    -7 -9 -18 676.238
    7 -9 20 929.781
    -7 -9 -20 813.954
    -7 -9 -20 951.02
    7 -9 22 126.79
    7 -10 -21 -223.637
    7 -10 -21 198.662
    7 -10 -19 835.979
    -7 -10 19 1484.41
    7 -10 -19 543.424
    7 -10 -17 233.37
    -7 -10 17 816.478
    -7 -10 17 512.889
    -7 -10 15 84.2841
    -7 -10 15 -22.2144
    7 -10 -15 -62.6748
    -7 -10 13 1936.2
    7 -10 -13 1302.89
    -7 -10 13 705.109
    7 -10 -11 245.88
    -7 -10 11 11.4483
    -7 -10 9 3927.87
    7 -10 -9 3463.06
    -7 -10 7 5700.48
    7 -10 -7 5408.1
    -7 -10 5 1896.09
    -7 -10 5 1875.21
    7 -10 -5 1409.42
    -7 -10 3 7258.34
    7 -10 -3 6752.68
    7 -10 -3 6092.02
    -7 -10 3 6642.08
    7 -10 -1 16942.9
    7 -10 -1 15694.3
    -7 -10 1 15588.3
    -7 -10 1 16351.1
    7 -10 1 1601.55
    -7 -10 -1 1352.2
    7 -10 1 1660.87
    -7 -10 -1 1767.45
    -7 -10 -3 9373.68
    -7 -10 -3 8981.29
    -7 -10 -3 9655
    7 -10 3 8348.53
    7 -10 3 8132.79
    -7 -10 -5 7022.28
    -7 -10 -5 6387.62
    7 -10 5 6422.46
    7 -10 5 6770.05
    -7 -10 -7 262.422
    7 -10 7 443.294
    7 -10 7 297.244
    -7 -10 -7 96.6569
    -7 -10 -9 5426.5
    7 -10 9 4990.96
    7 -10 9 5035.98
    -7 -10 -9 5198.31
    7 -10 11 5458.49
    7 -10 11 5097.11
    -7 -10 -11 5474.11
    -7 -10 -11 5025.55
    -7 -10 -13 -60.7023
    7 -10 13 -25.0602
    7 -10 13 74.064
    -7 -10 -13 20.405
    -7 -10 -15 1457.56
    -7 -10 -15 1141.91
    7 -10 15 1155.82
    -7 -10 -17 3471.87
    -7 -10 -17 3585.22
    7 -10 17 3588.09
    -7 -11 16 4539.92
    -7 -11 14 4166.19
    7 -11 -14 2958.84
    7 -11 -12 897.241
    -7 -11 12 1086.15
    7 -11 -10 5209.27
    -7 -11 10 5346.26
    -7 -11 8 5593.64
    7 -11 -8 5897.17
    -7 -11 6 753.896
    7 -11 -6 1124.23
    -7 -11 6 584.753
    -7 -11 4 298.142
    -7 -11 4 154.562
    7 -11 -4 63.8831
    7 -11 -2 2159.99
    -7 -11 2 2038.32
    7 -11 -2 2513.21
    -7 -11 2 2372.2
    7 -11 0 207.831
    -7 -11 0 -205.148
    7 -11 0 167.463
    -7 -11 0 46.3475
    -7 -11 -2 914.442
    7 -11 2 1167.17
    7 -11 2 1205.73
    -7 -11 -2 1044.96
    -7 -11 -4 512.365
    7 -11 4 548.016
    -7 -11 -4 383.544
    -7 -11 -6 1076.07
    -7 -11 -6 1065.06
    7 -11 6 1333.99
    -7 -11 -8 743.127
    7 -11 8 1001.5
    -7 -11 -8 1106.47
    7 -11 8 958.693
    -7 -11 -10 1669.68
    -7 -11 -10 1920.26
    7 -11 10 1655.74
    7 -11 10 1443.63
    -7 -11 -12 1851.62
    7 -11 12 1649.45
    -7 -11 -12 1348.7
    -7 -12 5 2465.46
    -7 -12 3 1377.75
    7 -12 -1 278.043
    7 -12 -1 -178.747
    8 0 -36 127.847
    8 0 -34 -28.508
    8 0 -32 5799.61
    8 0 -30 1283.96
    -8 0 28 5054.63
    8 0 -28 5027.59
    -8 0 26 1620.27
    8 0 -26 1038.89
    -8 0 24 27574.3
    -8 0 22 98843.8
    -8 0 20 39059
    8 0 -20 39100.1
    8 0 -18 37959.1
    -8 0 18 36531
    -8 0 18 39742.4
    -8 0 18 37964.7
    8 0 -16 512.715
    8 0 -16 330.239
    -8 0 16 483.676
    -8 0 16 294.482
    8 0 -14 8534.32
    -8 0 14 9864.33
    -8 0 14 10095.5
    8 0 -12 15682.9
    -8 0 12 16513.4
    -8 0 12 16245.5
    -8 0 12 14040.1
    -8 0 10 200390
    -8 0 10 200118
    -8 0 8 12468.7
    8 0 -8 11637.1
    -8 0 8 12216.8
    -8 0 8 11282.6
    -8 0 8 11496.3
    8 0 -6 56186.3
    -8 0 6 51650.4
    -8 0 6 55472.3
    8 0 -6 49738.7
    -8 0 6 55078
    -8 0 6 49943.7
    -8 0 6 48347
    -8 0 4 122720
    8 0 -4 133748
    -8 0 4 128968
    -8 0 4 116577
    -8 0 4 134103
    8 0 -4 122627
    8 0 -4 144185
    -8 0 4 133267
    8 0 -2 15126.2
    -8 0 2 14002.8
    -8 0 2 13865.4
    -8 0 2 14184.1
    -8 0 2 14163.5
    8 0 -2 12466.6
    8 0 -2 13883
    -8 0 0 5128.06
    -8 0 0 4873.32
    -8 0 0 4875.03
    -8 0 0 3691.75
    8 0 0 5038.07
    -8 0 0 5057.85
    8 0 0 4842.39
    8 0 0 5300.62
    -8 0 -2 10863.3
    8 0 2 10821.2
    -8 0 -2 10677.6
    -8 0 -2 11525.8
    8 0 2 11204.1
    8 0 2 10723.6
    -8 0 -2 10714.1
    8 0 4 91462
    8 0 4 96511.4
    8 0 4 103187
    -8 0 -4 91166.2
    -8 0 -4 96823.9
    -8 0 -4 103459
    -8 0 -4 98020.5
    -8 0 -4 102875
    -8 0 -4 96737.4
    8 0 4 100470
    -8 0 -6 24971.9
    8 0 6 26377.1
    -8 0 -6 27894.4
    -8 0 -6 26671.6
    -8 0 -6 26643.7
    8 0 6 27690.7
    -8 0 -6 27236.8
    8 0 6 27675
    -8 0 -6 28638.9
    -8 0 -6 29037.8
    8 0 6 27891.8
    -8 0 -8 11275.4
    -8 0 -8 12699.8
    -8 0 -8 13365.9
    8 0 8 12595
    8 0 8 12991.8
    -8 0 -8 13956.6
    -8 0 -8 13434.1
    8 0 8 13042.7
    -8 0 -10 148044
    -8 0 -10 140130
    8 0 10 140440
    -8 0 -10 143953
    8 0 10 138510
    8 0 10 141494
    8 0 12 49698.2
    8 0 12 50711.8
    -8 0 -12 53659.3
    -8 0 -12 52414.3
    8 0 12 50171.2
    8 0 14 61216.4
    -8 0 -14 62813.4
    8 0 14 59816.4
    -8 0 -14 61347
    8 0 14 60945.2
    -8 0 -16 78648.7
    -8 0 -16 80758
    -8 0 -16 79265.9
    8 0 16 75495.4
    8 0 16 75617.8
    8 0 16 78513
    -8 0 -16 78936.8
    -8 0 -18 13570.1
    -8 0 -18 14155.2
    -8 0 -18 13235.8
    8 0 18 12723.4
    8 0 18 14676.5
    -8 0 -20 2146.05
    -8 0 -20 2023.91
    8 0 20 1660.83
    -8 0 -22 28099.9
    -8 0 -22 27687.4
    -8 0 -24 17904.6
    -8 0 -24 19058.9
    -8 0 -26 4207.3
    -8 0 -26 5018.85
    -8 0 -28 37248.8
    -8 0 -30 33526.7
    -8 0 -32 577.622
    -8 0 -34 222.985
    8 -1 -37 370.847
    8 -1 -35 434.553
    8 1 -35 865.417
    8 -1 -35 902.397
    8 -1 -33 -200.875
    8 -1 -33 330.765
    8 1 -33 89.6158
    -8 -1 31 9648.5
    8 -1 -31 9103.54
    8 1 -31 9213.98
    8 1 -29 874.275
    8 -1 -29 796.731
    -8 -1 29 1092.49
    8 -1 -27 6853.1
    -8 -1 27 6949.31
    -8 -1 25 6948.83
    -8 1 25 8368.97
    -8 -1 23 7211.41
    -8 1 23 9036.63
    -8 -1 21 14432.4
    -8 -1 21 12209.4
    8 1 -21 13176.6
    -8 1 21 17383.3
    -8 -1 21 14473.4
    -8 1 21 16372
    -8 -1 19 12673.6
    -8 1 19 14823.7
    -8 1 19 14053.3
    8 1 -19 12056.8
    8 1 -19 17340.4
    8 -1 -19 12130.2
    8 -1 -19 12275
    -8 -1 19 14329.1
    -8 -1 19 12333.8
    -8 1 19 14465.4
    8 -1 -17 13351
    8 -1 -17 14164.3
    8 1 -17 14228.5
    8 1 -17 19147.9
    -8 1 17 17524.1
    -8 -1 17 13444.8
    -8 1 17 16287.7
    -8 -1 17 13578.1
    -8 1 17 16449.6
    -8 -1 17 15729.9
    -8 -1 15 20942.3
    -8 1 15 19065.6
    8 -1 -15 13746.6
    8 1 -15 16760.8
    8 1 -15 21149.7
    -8 1 15 16958.6
    8 -1 -15 14880
    -8 -1 15 16965.4
    -8 -1 13 223845
    8 -1 -13 194903
    8 1 -13 158047
    8 -1 -13 156716
    8 1 -13 183249
    -8 1 13 191989
    -8 -1 13 168949
    -8 1 13 190429
    8 -1 -11 18077.6
    8 1 -11 15010.9
    -8 1 11 21820.5
    -8 1 11 21093
    -8 1 11 20929.9
    -8 -1 11 20330.5
    -8 -1 11 19018
    -8 1 11 22652.8
    -8 -1 11 18668.2
    8 1 -11 16907.5
    8 1 -9 18094.2
    -8 -1 9 18440.4
    -8 1 9 21054.2
    -8 -1 9 18638
    -8 -1 9 16161.7
    8 -1 -9 17535.3
    8 1 -9 17133.3
    -8 1 9 18166.1
    -8 -1 9 18063.6
    8 -1 -7 8179.3
    -8 1 7 8826.45
    -8 -1 7 7517.76
    8 -1 -7 8454.37
    8 1 -7 7500.24
    -8 -1 7 6918.98
    -8 -1 7 6556.05
    -8 -1 7 8304.34
    -8 1 7 8081.32
    -8 -1 7 8754.82
    8 1 -7 8316.94
    -8 1 7 8574.71
    8 1 -5 15722.5
    -8 -1 5 14549.3
    8 -1 -5 15972.2
    -8 -1 5 15206
    -8 1 5 15913.3
    -8 -1 5 15890.3
    -8 -1 5 16376.1
    8 1 -5 15733.6
    -8 1 5 15221
    8 -1 -5 15881.3
    8 -1 -3 5689.54
    -8 1 3 6026.81
    -8 -1 3 5208.87
    -8 -1 3 4397.21
    -8 1 3 5956.25
    -8 -1 3 4806.36
    8 1 -3 5235.21
    -8 -1 3 5313.37
    -8 1 3 5657.85
    -8 1 3 6586.92
    -8 -1 3 5367.85
    8 1 -3 5323.57
    8 -1 -3 5566.84
    8 1 -3 5322.68
    -8 -1 1 1138.41
    -8 -1 1 780.971
    8 1 -1 1361.15
    -8 1 1 1210
    -8 1 1 1068.55
    8 -1 -1 776.146
    -8 -1 1 753.449
    8 1 -1 1236.45
    -8 1 1 995.527
    -8 1 1 1036.59
    8 1 -1 1351.26
    8 -1 -1 724.58
    8 1 -1 1155.85
    -8 -1 1 942.075
    -8 -1 -1 141589
    -8 1 -1 140097
    8 1 1 137190
    -8 1 -1 136008
    -8 -1 -1 140375
    -8 -1 -1 134814
    -8 1 -1 142845
    -8 -1 -1 138670
    -8 1 -1 137901
    8 1 1 134118
    8 1 1 137967
    8 -1 1 137444
    8 1 1 134862
    8 -1 3 66209.7
    -8 1 -3 60664.2
    -8 1 -3 59105.7
    8 1 3 59143.2
    -8 -1 -3 58099.2
    -8 -1 -3 58424.3
    8 1 3 58540.6
    -8 -1 -3 56402.2
    8 1 3 55953.5
    8 1 3 57617.1
    -8 -1 -3 61946.3
    -8 -1 -3 60206.8
    -8 1 -3 61359.7
    8 1 3 58763
    8 -1 3 58663.9
    -8 1 -5 12915.8
    8 1 5 15480.3
    8 -1 5 16894.6
    8 1 5 15621.6
    -8 1 -5 15035.3
    -8 -1 -5 15849.5
    -8 -1 -5 16657.1
    -8 1 -5 14749.8
    -8 1 -5 15116.6
    -8 -1 -5 16345.6
    -8 -1 -5 15933
    8 1 5 15249.9
    -8 -1 -5 14698.3
    -8 1 -5 16169.4
    8 1 5 15420.4
    8 1 5 15387.7
    8 -1 5 15550.5
    -8 -1 -7 1650.27
    -8 -1 -7 1458.9
    -8 -1 -7 1721.78
    -8 1 -7 863.071
    -8 -1 -7 1430.7
    -8 -1 -7 1762.13
    -8 1 -7 589.808
    8 -1 7 1569.08
    8 1 7 684.449
    8 1 7 663.295
    -8 -1 -7 1348.26
    8 1 7 827.887
    8 -1 7 1231.59
    8 1 7 763.038
    -8 1 -7 801.341
    8 -1 9 77831.8
    -8 1 -9 81268.4
    8 -1 9 78319.7
    -8 -1 -9 80296.7
    -8 1 -9 79859.7
    8 1 9 81019.2
    -8 -1 -9 84698
    8 1 9 77517.1
    -8 -1 -9 81884.6
    8 1 9 76393.5
    8 -1 9 76923.5
    -8 1 -9 82087.1
    8 1 11 17281.5
    8 1 11 16542.6
    -8 -1 -11 17125.9
    -8 1 -11 16338.8
    -8 1 -11 16176.8
    -8 1 -11 17501.6
    -8 -1 -11 19985
    8 -1 11 15903.1
    8 1 11 16361.9
    8 -1 11 16223.4
    8 -1 11 17293.5
    8 1 13 43003.3
    -8 -1 -13 44666.9
    -8 -1 -13 43492.9
    -8 1 -13 42386.8
    -8 1 -13 38804
    8 -1 13 39355.3
    8 1 13 40388.2
    8 -1 13 39714.1
    -8 -1 -15 41419.8
    -8 1 -15 42153.1
    -8 1 -15 41804.6
    -8 -1 -15 41594
    8 1 15 41411
    -8 1 -15 41838.7
    8 -1 15 37677.8
    8 -1 15 40364.3
    8 1 15 39390.2
    8 -1 15 40051.1
    8 1 15 38552
    -8 -1 -17 9091.01
    -8 -1 -17 9119.72
    -8 1 -17 9119.75
    -8 -1 -17 9611.72
    -8 1 -17 10348.7
    -8 1 -17 9079.46
    8 1 17 9040.47
    -8 1 -17 8942.71
    8 1 17 9482.87
    8 -1 17 9373.08
    8 -1 17 9947.33
    -8 -1 -19 55897.1
    8 1 19 55679.8
    -8 -1 -19 58070.8
    -8 -1 -19 59555.7
    -8 1 -19 54934.5
    -8 1 -19 55759
    8 -1 19 55747.4
    -8 -1 -21 10218.8
    -8 -1 -21 10753.9
    -8 1 -21 9401.55
    -8 -1 -23 375.962
    -8 1 -23 840.603
    -8 -1 -23 672.614
    -8 -1 -25 8415.2
    -8 1 -25 7239.8
    -8 -1 -25 8877.15
    -8 -1 -27 4885.17
    -8 1 -27 3740.83
    -8 -1 -27 4696.26
    -8 -1 -29 513.346
    -8 1 -29 725.778
    -8 1 -31 3264.9
    -8 -1 -31 3094.64
    -8 1 -33 822.116
    8 -2 -36 493.883
    8 -2 -36 650.876
    8 2 -36 752.277
    8 2 -34 8981.51
    8 -2 -34 7157.45
    -8 -2 32 14307.9
    8 2 -32 13866
    8 -2 -32 12802.3
    -8 -2 30 45.0839
    8 -2 -30 377.101
    8 2 -30 213.495
    8 2 -28 3526.89
    8 -2 -28 2792.06
    -8 -2 28 3072.84
    8 -2 -26 5509.7
    8 2 -26 6337.43
    -8 -2 26 6051.38
    -8 -2 24 10140.8
    8 2 -24 9786.99
    -8 2 22 1208.42
    -8 -2 22 862.017
    -8 2 20 471.469
    8 2 -20 60.596
    8 -2 -20 306.093
    -8 2 20 509.465
    8 2 -20 308.423
    -8 -2 20 73.5609
    -8 -2 20 210.49
    -8 2 20 868.212
    8 -2 -20 -91.937
    -8 2 18 323.295
    8 2 -18 403.063
    -8 -2 18 338.73
    -8 -2 18 552.283
    8 -2 -18 339.225
    8 -2 -18 583.801
    8 2 -18 268.528
    -8 2 18 577.585
    -8 2 18 310.781
    -8 -2 18 176.218
    -8 2 16 1331.87
    -8 -2 16 1843.86
    -8 -2 16 1872.49
    8 2 -16 854.397
    8 -2 -16 1219.38
    8 2 -16 1064.41
    8 -2 -16 1295.38
    8 2 -16 840.129
    -8 2 16 1496.15
    -8 -2 16 1073.33
    -8 2 16 1571.01
    8 -2 -14 22998.5
    8 -2 -14 18688.4
    8 2 -14 19194.7
    -8 2 14 18461.9
    8 2 -14 18575.5
    -8 2 14 22507.7
    -8 -2 14 17370.6
    8 2 -14 16923.9
    -8 -2 14 19341.5
    -8 2 14 20970.2
    8 -2 -12 217022
    8 2 -12 216187
    -8 2 12 194336
    -8 -2 12 187580
    -8 2 12 209709
    -8 2 12 240636
    -8 -2 12 263753
    8 2 -12 212776
    8 2 -12 205163
    -8 -2 12 214927
    -8 -2 10 5466.13
    -8 2 10 10046.3
    8 2 -10 7679.31
    8 2 -10 6860.31
    8 -2 -10 6833.95
    8 2 -10 9227.02
    8 2 -10 8791.06
    -8 2 10 9055.84
    -8 -2 10 5865.64
    -8 -2 10 7486.8
    -8 -2 8 121934
    8 -2 -8 119016
    -8 2 8 121607
    8 2 -8 120361
    8 -2 -8 121667
    -8 -2 8 117538
    8 2 -8 118000
    -8 2 8 112380
    -8 -2 8 115498
    -8 2 8 120124
    8 2 -8 121569
    8 2 -8 123883
    -8 -2 8 121275
    -8 -2 6 132983
    8 2 -6 134829
    -8 -2 6 135145
    -8 2 6 128548
    8 2 -6 131600
    -8 -2 6 137141
    8 2 -6 138632
    8 -2 -6 133373
    8 2 -6 137492
    -8 2 6 133974
    -8 -2 6 141128
    8 -2 -6 131076
    8 2 -6 139703
    8 -2 -4 41866.2
    -8 2 4 40680.3
    -8 -2 4 43085.1
    -8 -2 4 44128.3
    -8 2 4 41508
    8 2 -4 42774.7
    -8 -2 4 41164.8
    -8 -2 4 43652.4
    8 -2 -4 40706.7
    8 2 -4 44600.2
    8 2 -4 41927.9
    8 2 -4 43769.1
    -8 2 2 17686.9
    -8 2 2 17588.6
    8 -2 -2 18458.8
    8 2 -2 19279.1
    -8 -2 2 20247.8
    8 2 -2 19245.1
    8 2 -2 19569.9
    -8 -2 2 20400
    -8 -2 2 19062.5
    8 -2 -2 17961.6
    8 2 -2 19470.8
    -8 2 0 424448
    -8 2 0 432742
    -8 2 0 433742
    8 2 0 437163
    8 2 0 442398
    -8 -2 0 438909
    -8 2 0 412228
    -8 2 0 431181
    8 2 0 456272
    -8 -2 0 438436
    8 -2 0 433522
    8 2 0 435388
    -8 2 -2 163725
    8 2 2 160595
    -8 -2 -2 162875
    8 2 2 152461
    -8 2 -2 164590
    -8 -2 -2 159501
    -8 2 -2 169802
    -8 2 -2 175926
    8 -2 2 158917
    8 2 2 159316
    -8 2 -2 160005
    8 2 2 159647
    -8 -2 -4 20322.7
    8 2 4 20828.6
    -8 -2 -4 20601
    -8 2 -4 21675.7
    -8 -2 -4 20907.8
    -8 2 -4 21028.8
    -8 2 -4 20069.1
    8 2 4 21165
    8 2 4 21031.5
    8 -2 4 20468.7
    8 2 4 20634.2
    -8 2 -6 115834
    8 2 6 116129
    -8 2 -6 118354
    -8 -2 -6 118683
    -8 2 -6 117664
    -8 -2 -6 120332
    8 2 6 117047
    -8 -2 -6 115904
    8 2 6 115091
    8 -2 6 112598
    8 2 6 113211
    -8 2 -8 45795.3
    -8 -2 -8 44964.4
    -8 2 -8 44338.7
    8 2 8 45194.2
    -8 -2 -8 46763.7
    8 2 8 42321.8
    -8 2 -8 44436.2
    8 2 8 43004.2
    8 2 8 42302.4
    8 -2 8 43911.6
    8 -2 10 16956.8
    -8 -2 -10 19332
    -8 2 -10 17644.3
    8 2 10 18703.1
    -8 2 -10 17645.3
    -8 -2 -10 19776
    8 -2 10 17643.2
    8 2 10 17836.7
    8 -2 10 16943.2
    -8 2 -10 17854.8
    8 2 10 17312.9
    -8 -2 -12 7947.03
    -8 2 -12 8143.38
    8 -2 12 7886.55
    -8 2 -12 7951.15
    -8 2 -12 7767.17
    8 -2 12 7835.32
    8 2 12 8435.14
    8 2 12 9113.14
    8 2 14 973.845
    -8 -2 -14 1238.3
    -8 -2 -14 1195.3
    -8 -2 -14 1170.63
    -8 -2 -14 669.966
    8 -2 14 1224.98
    -8 -2 -14 782.266
    8 -2 14 637.997
    -8 2 -14 1414.33
    8 2 14 1010.86
    -8 2 -14 435.095
    -8 2 -14 781.287
    8 2 14 1062.95
    8 2 16 2023.45
    -8 -2 -16 1970.28
    -8 -2 -16 1685.65
    8 2 16 2072.81
    -8 2 -16 1924.05
    8 -2 16 1312.9
    -8 2 -16 1344.68
    8 -2 16 1435.53
    8 2 16 1939.76
    -8 2 -16 1769.7
    -8 -2 -16 1887.85
    8 2 18 16477.7
    -8 -2 -18 15853
    -8 2 -18 16262.1
    8 -2 18 16496.5
    -8 -2 -18 16024.3
    -8 2 -18 17069.2
    8 2 20 2462.39
    -8 -2 -20 2373.64
    -8 2 -20 2271.88
    -8 2 -22 6243.46
    -8 -2 -22 6658.94
    -8 2 -24 3187.95
    -8 -2 -24 3264.88
    -8 2 -26 2477.43
    -8 -2 -26 2140.41
    -8 -2 -28 353.084
    -8 2 -28 386.378
    -8 -2 -30 168.917
    -8 2 -30 606.085
    -8 -2 -30 483.526
    -8 -2 -32 9186.34
    -8 -2 -32 9389.04
    -8 2 -32 9607.85
    8 3 -35 6056.53
    8 -3 -35 6367.3
    -8 -3 33 2599.48
    8 3 -33 2854.4
    8 -3 -33 2452.6
    -8 -3 31 742.333
    8 -3 -31 878.785
    8 3 -31 606.088
    -8 -3 29 1648.5
    8 3 -29 2173.97
    8 -3 -29 2416.29
    8 3 -27 8835.87
    8 -3 -27 8383.2
    -8 -3 27 8953.39
    -8 -3 25 5569.14
    8 3 -25 6670.27
    8 -3 -25 4984
    8 -3 -25 5287.4
    -8 3 23 8260.48
    8 3 -23 7369.89
    -8 -3 23 6617.38
    -8 -3 21 6818.42
    8 3 -21 6646.77
    -8 -3 21 5893.57
    -8 3 21 5917.78
    8 3 -19 4853.97
    -8 -3 19 4948.19
    -8 -3 19 5224.26
    8 -3 -19 4812.23
    8 3 -19 3595.21
    8 3 -19 5274.48
    -8 3 19 7399.92
    -8 3 19 5317.91
    -8 -3 19 7534.75
    -8 3 19 5388.23
    -8 -3 19 6119.74
    -8 3 17 248.399
    -8 -3 17 -23.7143
    8 3 -17 59.7888
    -8 -3 17 95.1356
    -8 -3 17 424.486
    8 -3 -17 276.25
    8 3 -17 34.3874
    8 -3 -17 183.444
    8 3 -17 54.2137
    -8 3 17 -151.59
    -8 3 17 140.863
    -8 -3 17 207.23
    -8 -3 15 12133.4
    8 -3 -15 11018.5
    8 3 -15 10625.7
    -8 -3 15 9082.26
    8 3 -15 11058.6
    -8 3 15 10138.4
    -8 -3 15 10740.2
    -8 3 15 11009.9
    -8 3 15 12590.7
    -8 -3 15 14269.3
    8 -3 -15 14091
    -8 3 15 12407.3
    -8 -3 13 960.244
    -8 3 13 655.622
    8 3 -13 600.3
    -8 3 13 723.165
    8 -3 -13 624.29
    8 3 -13 871.049
    8 3 -13 467.844
    -8 3 13 619.641
    -8 -3 13 485.838
    -8 -3 13 602.971
    -8 3 11 47699.4
    8 -3 -11 52103.1
    8 3 -11 52256.3
    -8 -3 11 51782.5
    -8 -3 11 51427.7
    -8 3 11 50791.4
    8 -3 -11 56632
    8 3 -11 54053.8
    -8 3 11 52479.1
    8 3 -11 50978.7
    -8 3 9 174781
    -8 -3 9 168650
    8 3 -9 168654
    8 -3 -9 178118
    8 3 -9 170651
    8 3 -9 167240
    -8 -3 9 167878
    -8 3 9 171299
    -8 3 9 164984
    8 -3 -9 164324
    -8 -3 7 6963.76
    -8 -3 7 6411.16
    8 3 -7 7032.63
    8 3 -7 8029.9
    -8 3 7 6511.44
    8 3 -7 7163.31
    -8 3 7 6973.13
    -8 -3 7 6874.56
    -8 -3 7 6628.38
    8 -3 -7 7046.9
    8 -3 -7 8099.23
    8 3 -5 64945.4
    -8 3 5 60473.2
    8 3 -5 64209.9
    8 -3 -5 62147.5
    8 3 -5 64260.4
    -8 3 5 61355.1
    -8 -3 5 66604.2
    -8 -3 5 60630.5
    -8 -3 5 65486.4
    8 -3 -5 60556.3
    -8 -3 5 63978.6
    8 3 -5 62883.2
    8 3 -3 218894
    -8 3 3 220284
    -8 -3 3 223692
    8 3 -3 212144
    -8 3 3 219420
    -8 -3 3 212055
    8 -3 -3 219356
    8 3 -3 222537
    -8 3 3 220210
    -8 -3 1 59332.7
    -8 3 1 61911.8
    8 3 -1 60358.6
    -8 3 1 61058.7
    8 3 -1 60308.8
    -8 3 1 61194.2
    -8 -3 1 59240.9
    8 -3 -1 60884.9
    -8 3 1 62274.6
    8 3 -1 58689.5
    -8 3 -1 43466.4
    8 3 1 43892.6
    -8 -3 -1 45370.6
    8 3 1 43749.4
    -8 3 -1 44191.5
    -8 3 -1 42895.3
    -8 -3 -1 44335.1
    8 -3 1 41354.8
    8 3 1 45283
    -8 3 -1 43235.9
    8 3 1 44357.7
    -8 3 -3 137820
    -8 3 -3 142942
    8 3 3 129217
    -8 -3 -3 133458
    -8 3 -3 135617
    -8 -3 -3 133396
    8 -3 3 134828
    8 3 3 134037
    8 3 3 132831
    -8 3 -3 132855
    8 3 3 134468
    8 3 5 39343.7
    -8 -3 -5 39576.2
    8 3 5 40577.1
    8 3 5 39036.6
    -8 3 -5 41184
    -8 3 -5 39457.4
    -8 -3 -5 41576.6
    8 3 5 38452.7
    8 -3 5 40125.1
    8 -3 7 59450.4
    8 3 7 63189.9
    -8 3 -7 61310.6
    -8 3 -7 60281.6
    8 3 7 62734
    -8 3 -7 60299.4
    8 3 7 64021.5
    -8 -3 -7 65724.6
    8 3 7 61758.8
    -8 -3 -9 268075
    -8 3 -9 257033
    -8 3 -9 256034
    8 3 9 252293
    -8 3 -9 255854
    8 3 9 245273
    8 3 9 258529
    8 -3 9 243957
    8 3 9 257102
    8 3 11 36004.7
    -8 3 -11 39021.7
    -8 3 -11 38002.2
    -8 3 -11 38416.9
    -8 -3 -11 37829.9
    8 3 11 36722
    -8 3 -11 37889.9
    -8 -3 -11 39743.7
    8 -3 11 37085.8
    8 3 11 36031
    8 3 11 37320.6
    8 -3 13 15572.2
    -8 3 -13 16039.1
    -8 -3 -13 15044.6
    -8 -3 -13 15428.9
    8 3 13 15196.7
    -8 3 -13 16222.7
    8 -3 13 15566.9
    8 3 13 14917.2
    -8 -3 -13 17370.8
    -8 3 -13 16509.3
    -8 3 -13 16888.3
    8 3 15 984.307
    8 3 15 1101.24
    -8 -3 -15 1791.17
    -8 -3 -15 1713.51
    -8 3 -15 696.795
    -8 -3 -15 1358.45
    -8 3 -15 684.682
    8 -3 15 871.747
    8 -3 15 1005.54
    8 3 15 771.843
    -8 3 -15 1030.08
    8 3 17 8431.31
    -8 -3 -17 8841.35
    -8 -3 -17 8530.34
    -8 3 -17 10002.8
    -8 -3 -17 9705.99
    8 3 17 8408.69
    8 -3 17 9944.2
    8 3 17 8235.93
    -8 -3 -19 7402.13
    -8 -3 -19 7191.62
    -8 -3 -19 7096.94
    8 3 19 6714.96
    -8 3 -19 7304.07
    -8 -3 -21 7601.92
    -8 -3 -21 7519.43
    -8 3 -21 7492.07
    -8 -3 -21 7699.27
    -8 -3 -23 8520.43
    -8 -3 -23 8403.85
    -8 3 -23 9127.83
    -8 -3 -25 315.311
    -8 -3 -25 257.185
    -8 3 -25 170.701
    -8 -3 -27 0.65591
    -8 -3 -27 129.328
    -8 3 -27 -50.9957
    -8 -3 -29 10384.3
    -8 -3 -29 10861.6
    -8 3 -29 10534.9
    -8 -3 -31 6892.76
    -8 -3 -31 6364.52
    -8 3 -31 6928.9
    -8 -4 34 3779.63
    8 4 -34 3708.43
    8 -4 -34 3045.01
    8 -4 -32 399.825
    -8 -4 32 741.643
    -8 -4 30 1342.05
    8 -4 -30 668.944
    -8 -4 28 1887.84
    8 -4 -28 2760.88
    8 -4 -28 2920.38
    -8 -4 26 1247.36
    8 -4 -26 1321.78
    8 -4 -26 1354.05
    -8 -4 24 273.313
    8 -4 -24 168.211
    -8 -4 24 199.933
    8 -4 -24 152.696
    -8 -4 22 4111.33
    8 -4 -22 3809.79
    -8 -4 22 3633.38
    -8 4 22 4521.01
    -8 -4 20 1191.6
    -8 -4 20 1628.76
    -8 4 20 1123.24
    8 4 -18 17817.3
    8 -4 -18 19265.4
    -8 -4 18 16723.9
    -8 -4 18 19384.7
    -8 -4 18 16404.6
    -8 4 18 16858.3
    8 4 -16 24334
    -8 -4 16 24857.3
    -8 -4 16 22594.4
    8 -4 -16 31194.7
    -8 -4 16 24261.3
    -8 -4 16 30241.9
    8 -4 -16 25138.8
    -8 4 16 29889.4
    8 4 -16 23596.6
    -8 4 16 22874.2
    -8 4 16 22237.3
    -8 -4 14 37145.5
    8 4 -14 35709
    -8 -4 14 49518.6
    8 4 -14 36925.7
    8 -4 -14 39129
    -8 -4 14 23712.6
    -8 4 14 35373.2
    -8 4 14 35465.7
    -8 -4 14 36877.7
    -8 4 14 41894.1
    8 4 -12 16288.3
    8 4 -12 16193.1
    8 4 -12 16042.8
    8 -4 -12 14882.7
    -8 -4 12 11847.9
    -8 -4 12 15991.7
    -8 4 12 14169.2
    -8 4 12 14817.8
    -8 -4 12 15704.1
    -8 -4 12 15909.9
    -8 4 12 14608
    8 4 -10 34060.2
    -8 4 10 33363.9
    8 -4 -10 35923.2
    8 4 -10 34821.6
    -8 -4 10 34180.9
    8 4 -10 35788.3
    -8 -4 10 32986.3
    -8 4 10 36339
    -8 4 10 31516.7
    8 -4 -10 33230.6
    -8 -4 8 4816.78
    -8 4 8 5094.87
    -8 -4 8 5666.03
    8 4 -8 5436.79
    8 -4 -8 5204.13
    -8 4 8 5041.63
    8 -4 -8 4918.21
    -8 -4 8 4459.91
    8 4 -8 5123.39
    8 4 -6 39642.4
    -8 4 6 37475.6
    8 -4 -6 38632.5
    -8 4 6 38472.6
    -8 -4 6 38090.9
    -8 -4 6 38603.3
    -8 -4 6 38536.6
    8 4 -6 39713.7
    8 -4 -6 39817.2
    -8 4 4 33554
    8 4 -4 33087.4
    8 4 -4 31546.5
    -8 -4 4 32773.2
    -8 4 4 32016.5
    -8 4 4 32061.3
    -8 -4 4 32431
    8 -4 -4 32933.6
    8 4 -4 30647.9
    8 4 -2 16926.1
    -8 4 2 16912.8
    -8 4 2 17347.6
    8 4 -2 17271.8
    -8 4 2 17291.1
    -8 -4 2 18291.8
    8 -4 -2 18101.9
    8 4 -2 18143.2
    -8 -4 2 17787.9
    -8 4 0 24813.6
    -8 4 0 24822.6
    -8 -4 0 23384
    8 4 0 22689.9
    8 -4 0 22921.7
    -8 4 0 26096.7
    8 4 0 22688.8
    -8 -4 0 23656
    -8 4 0 24087.3
    8 4 0 21668.1
    -8 4 -2 1742.95
    -8 4 -2 1662.08
    -8 4 -2 1567.68
    8 -4 2 1962.15
    -8 -4 -2 2025.9
    8 4 2 1884.32
    -8 4 -2 1751.42
    -8 -4 -2 2133.87
    8 4 2 1866.32
    8 4 2 1756.09
    -8 4 -4 1469.51
    8 4 4 1490.38
    -8 -4 -4 1384.55
    -8 4 -4 1280.71
    8 4 4 1597.68
    -8 -4 -4 1399.9
    8 4 4 1564.31
    8 -4 4 1466.53
    -8 4 -4 1343.31
    8 4 6 17970.9
    -8 4 -6 17399.6
    -8 4 -6 16763.7
    -8 -4 -6 17758.3
    8 -4 6 16707
    -8 -4 -6 18853.5
    8 4 6 17899.2
    8 4 6 18265.9
    8 4 8 9096.73
    8 4 8 7867.26
    8 -4 8 8765.07
    -8 4 -8 10515.2
    -8 4 -8 10459.7
    -8 -4 -8 8942.39
    -8 -4 -8 9135.09
    8 4 8 7793.88
    8 4 8 9115.13
    -8 -4 -10 14527.4
    -8 4 -10 13665.8
    8 -4 10 13404.2
    -8 4 -10 14179.6
    -8 -4 -10 14287
    -8 4 -10 15085.2
    -8 -4 -10 14808.7
    -8 -4 -10 14353.1
    -8 4 -10 13621.5
    8 4 10 13117.9
    -8 -4 -10 14426.3
    8 -4 10 12897.9
    8 4 10 14104.8
    8 4 10 13483
    8 4 10 14429.9
    -8 4 -12 11047
    -8 -4 -12 11202.5
    8 -4 12 10914.9
    -8 -4 -12 11065
    -8 4 -12 10611
    -8 4 -12 10903.7
    -8 -4 -12 11086.2
    8 4 12 11334.4
    -8 4 -12 10879
    -8 -4 -12 10967.1
    8 4 12 11122.7
    8 -4 12 10700.8
    8 4 12 10962.3
    -8 -4 -14 4033.97
    8 -4 14 4426.53
    -8 4 -14 4013.14
    -8 -4 -14 3956.44
    -8 4 -14 4488.81
    -8 -4 -14 4258.78
    8 4 14 3269.95
    -8 4 -14 3495.13
    -8 -4 -14 3793.2
    -8 4 -14 3115.69
    8 -4 14 3564
    8 -4 14 3178.49
    8 4 14 3756.77
    8 -4 16 8397.48
    -8 -4 -16 6849.32
    -8 4 -16 7230.11
    -8 -4 -16 7758.01
    8 4 16 7022.85
    -8 -4 -18 5627.07
    -8 4 -18 6369.93
    -8 -4 -18 5770.97
    -8 -4 -20 1040.98
    -8 4 -20 557.934
    -8 -4 -20 783.733
    -8 -4 -22 19071.5
    -8 4 -22 20928.1
    -8 -4 -22 19579.1
    -8 -4 -24 2424.29
    -8 4 -24 2825.93
    -8 -4 -24 2877.84
    -8 -4 -26 768.961
    -8 4 -26 969.898
    -8 -4 -28 1066.84
    -8 4 -28 944.162
    -8 -4 -30 491.651
    -8 4 -30 552.427
    -8 -5 33 3273.57
    8 -5 -33 3026.01
    -8 -5 31 4679.43
    8 -5 -31 4863.51
    8 -5 -31 5237.97
    -8 -5 29 863.535
    8 -5 -29 701.427
    8 -5 -29 527.126
    -8 -5 27 1938.18
    8 -5 -27 2050.2
    -8 -5 27 1830.48
    8 -5 -27 2135.98
    -8 -5 25 2556.25
    8 -5 -25 2822.48
    -8 -5 25 2651.46
    8 -5 -25 2570.33
    -8 -5 23 1769.97
    8 -5 -23 1745.96
    8 -5 -23 1744.01
    -8 -5 23 1556.21
    -8 -5 21 17941.6
    8 -5 -21 16095.9
    8 -5 -21 16072
    -8 -5 19 36170.9
    8 -5 -19 35471.9
    -8 5 19 34650.2
    -8 -5 17 26915.5
    -8 5 17 25242.8
    -8 5 15 14088
    -8 -5 15 14790.5
    -8 5 15 13070.5
    -8 5 13 52960.4
    8 5 -13 54731.3
    -8 -5 13 50924.3
    -8 -5 13 54306.4
    -8 -5 13 59276.5
    8 -5 -13 56367
    8 -5 -13 41525.1
    -8 -5 13 43574.1
    -8 -5 13 53485.4
    -8 5 13 57076.3
    -8 5 13 55346.9
    -8 -5 11 4217.99
    -8 -5 11 3959.52
    -8 -5 11 3935.45
    8 -5 -11 2774.09
    8 -5 -11 3868.02
    8 -5 -11 4074.14
    -8 5 11 3992.67
    -8 -5 11 4460.42
    -8 5 11 3367.99
    8 -5 -11 3537.86
    -8 -5 11 3776.51
    8 5 -11 4194.35
    -8 5 9 13434.3
    -8 -5 9 14470.1
    -8 -5 9 13422
    8 -5 -9 13539.5
    8 5 -9 14897
    8 -5 -9 11675
    -8 -5 9 15358
    8 -5 -9 13666.6
    -8 -5 9 14093.5
    -8 5 9 13424.8
    8 5 -9 14854
    8 -5 -9 12637.7
    8 5 -7 1311.16
    -8 -5 7 927.582
    -8 -5 7 924.967
    -8 -5 7 924.95
    -8 5 7 750.787
    8 5 -7 841.467
    8 -5 -7 1279.72
    -8 5 7 562.232
    -8 5 7 752.501
    -8 -5 7 1008.59
    -8 -5 7 1507.01
    8 -5 -7 1619.04
    -8 -5 7 1032.79
    8 5 -5 36730.8
    -8 5 5 35821.4
    -8 -5 5 34284.1
    8 5 -5 37683.8
    -8 -5 5 36227.3
    -8 5 5 34612
    -8 5 5 35915.8
    -8 -5 5 36030.1
    8 -5 -5 30078.5
    -8 -5 5 34981.8
    8 -5 -5 35034.4
    -8 -5 5 33985.3
    -8 -5 3 26560.7
    -8 5 3 27855.1
    8 5 -3 25344.2
    -8 5 3 27436.7
    8 -5 -3 26995.6
    8 5 -3 25478.6
    -8 -5 3 25710.8
    -8 5 3 27510.9
    -8 5 1 27341.4
    -8 -5 1 29165.5
    -8 5 1 28285.3
    8 5 -1 28591.5
    -8 5 1 27025.9
    -8 -5 1 28094.3
    8 5 -1 30074.7
    8 -5 -1 27557.4
    -8 -5 -1 21260.1
    -8 5 -1 20377.3
    -8 5 -1 19986.3
    8 5 1 21594.1
    -8 -5 -1 20543.9
    8 5 1 20036.2
    -8 5 -1 21043
    -8 -5 -1 19356.3
    8 -5 1 19885.1
    -8 5 -1 19698.7
    -8 -5 -3 2560.87
    -8 -5 -3 1997.01
    -8 5 -3 1923.3
    -8 -5 -3 2318.08
    8 -5 3 2273.75
    -8 -5 -3 2479.24
    8 5 3 2024.74
    -8 5 -3 1913.99
    -8 5 -3 1922.82
    8 -5 3 2271.66
    8 5 3 2186.34
    8 5 3 2291.45
    -8 5 -5 22461.3
    -8 -5 -5 23250
    -8 5 -5 22947.9
    8 -5 5 23126.5
    -8 -5 -5 23247.9
    -8 -5 -5 23152
    8 5 5 22465.2
    -8 -5 -5 23425.8
    -8 -5 -5 21422.8
    -8 5 -5 22122.6
    8 -5 5 22611.3
    8 5 5 22951.6
    8 5 5 21658.1
    -8 -5 -7 11985.8
    -8 -5 -7 11903.7
    -8 -5 -7 11580.4
    -8 -5 -7 12303.1
    8 -5 7 12817.1
    8 -5 7 11916.7
    -8 -5 -7 12241.8
    8 5 7 11065.8
    -8 5 -7 12533.9
    -8 5 -7 13109
    -8 5 -7 11741.8
    -8 5 -7 12016.5
    8 5 7 11504.6
    8 5 7 11776.8
    -8 -5 -9 13556.5
    -8 5 -9 15063.2
    8 -5 9 15194.1
    -8 -5 -9 13727.6
    -8 5 -9 15185.8
    -8 -5 -9 13390.6
    8 5 9 13741.2
    -8 -5 -9 13713.6
    -8 -5 -9 13448.5
    -8 5 -9 15357.1
    -8 -5 -9 14597.3
    8 -5 9 14694
    8 5 9 14271.7
    8 5 9 14157.7
    8 -5 11 37615.8
    -8 -5 -11 39183.4
    -8 5 -11 38113
    8 -5 11 38592.3
    -8 5 -11 39616.9
    -8 -5 -11 38404.4
    8 5 11 37714.9
    -8 -5 -11 40805.3
    -8 5 -11 38816.6
    -8 -5 -11 39081.7
    -8 -5 -11 43372.1
    -8 -5 -11 40330.6
    8 5 11 39473.1
    8 5 11 40777.3
    -8 -5 -13 16871.8
    8 -5 13 16252.4
    -8 -5 -13 16131.6
    -8 5 -13 16415.2
    -8 -5 -13 16421.3
    -8 5 -13 17225.7
    -8 -5 -13 15613.2
    -8 -5 -13 15946.8
    8 5 13 15862.1
    -8 -5 -15 1012.63
    8 -5 15 803.869
    -8 -5 -15 890.486
    -8 5 -15 789.947
    -8 -5 -15 993.504
    8 -5 17 810.905
    -8 -5 -17 1189.48
    -8 5 -17 910.842
    -8 -5 -17 890.187
    8 -5 19 50473.4
    -8 -5 -19 49120.5
    -8 5 -19 50138.8
    -8 -5 -19 49995.8
    -8 5 -21 17388
    -8 -5 -21 16715.1
    -8 -5 -21 17510.5
    -8 5 -23 1566.5
    -8 -5 -23 1160.14
    -8 -5 -23 1108.04
    -8 5 -25 4500.19
    -8 -5 -25 4398.7
    -8 -5 -25 4548.7
    -8 -5 -27 8177.27
    -8 5 -27 8256.87
    -8 -5 -27 8779.22
    -8 -5 -29 2613.61
    -8 5 -29 2425.01
    8 -6 -32 63.9689
    8 -6 -32 669.107
    8 -6 -30 3068.81
    -8 -6 30 2898.67
    8 -6 -30 3007.65
    -8 -6 30 4536.14
    -8 -6 28 3744.64
    8 -6 -28 3365.69
    -8 -6 28 3018.02
    8 -6 -28 3550.2
    -8 -6 26 500.964
    8 -6 -26 201.6
    8 -6 -26 779.549
    -8 -6 26 82.2647
    8 -6 -24 3940.33
    -8 -6 24 3085.83
    8 -6 -24 4082.75
    -8 -6 24 4348.84
    -8 -6 22 7600.36
    -8 -6 22 7004.71
    8 -6 -22 7488.31
    8 -6 -22 7078.41
    8 -6 -20 3890.95
    -8 -6 20 3959.14
    -8 -6 20 3651.57
    -8 -6 18 1008.51
    8 -6 -18 723.517
    -8 -6 18 580.582
    -8 6 18 1195.84
    8 -6 -16 3538.06
    -8 -6 16 4377.13
    -8 6 16 4776.75
    -8 -6 16 3356.84
    -8 -6 14 26489.7
    -8 -6 14 26301
    -8 -6 14 25666.6
    -8 6 14 25506.6
    8 -6 -14 22769.5
    8 -6 -12 1276.56
    -8 -6 12 902.529
    8 -6 -12 707.806
    -8 -6 12 828.714
    -8 -6 12 860.077
    8 -6 -10 4822.76
    -8 6 10 5723.27
    -8 -6 10 5225.51
    -8 -6 10 3196.5
    -8 6 10 5757.97
    -8 -6 10 6117.77
    -8 6 10 4770.92
    -8 -6 10 4487.2
    8 -6 -10 5325.12
    8 -6 -8 2817.83
    -8 -6 8 2712.92
    -8 6 8 2891.07
    8 -6 -8 2152.03
    -8 -6 8 2578.39
    -8 6 8 2837.32
    8 6 -8 2810.54
    -8 -6 8 2426.73
    8 -6 -8 2557.72
    8 6 -8 2933.21
    -8 -6 8 2902.12
    -8 -6 6 2153.35
    8 6 -6 1949.64
    -8 -6 6 1965.74
    -8 -6 6 1705.1
    8 6 -6 2027.9
    -8 6 6 2203.95
    -8 -6 6 2056.11
    -8 -6 6 2030.65
    -8 6 6 2543.07
    8 -6 -6 2358.7
    8 6 -6 1920.25
    8 -6 -6 1820.9
    8 -6 -4 13078.8
    -8 6 4 14580
    8 6 -4 15642.4
    8 -6 -4 14320
    8 6 -4 15070.5
    -8 -6 4 14375.1
    -8 6 4 15320.6
    8 6 -4 15755.2
    -8 -6 4 15586.4
    -8 -6 4 15665.6
    -8 -6 4 14927
    8 -6 -4 15199.5
    -8 -6 4 15872.9
    8 -6 -2 19216.6
    -8 6 2 18977.1
    -8 -6 2 18310.4
    -8 -6 2 18421.9
    -8 -6 2 14813
    -8 6 2 18692.2
    -8 -6 2 18077.9
    8 6 -2 18674.1
    -8 -6 2 19169
    -8 -6 2 17446.8
    8 -6 -2 18699.4
    -8 6 2 19862.5
    8 6 -2 17824.9
    -8 -6 0 4269.29
    8 -6 0 3861.29
    8 6 0 4273.91
    -8 -6 0 4795.76
    -8 -6 0 4176.81
    -8 6 0 4485.25
    -8 -6 0 4221.31
    8 -6 0 4078.23
    -8 -6 0 3820.37
    -8 -6 0 4521.02
    -8 6 0 4125.92
    8 6 0 3941.5
    -8 6 0 3744.75
    -8 -6 -2 21263.3
    -8 6 -2 21186
    8 -6 2 20610.1
    -8 -6 -2 19969.5
    -8 -6 -2 21201.6
    8 6 2 20432.9
    -8 6 -2 21392.8
    -8 -6 -2 22557.6
    -8 -6 -2 20393.1
    8 -6 2 21078.1
    8 6 2 21130.3
    -8 6 -2 18112.2
    -8 -6 -4 2811.14
    8 -6 4 2612.55
    -8 -6 -4 2998.94
    -8 6 -4 2706.7
    -8 -6 -4 2910.62
    8 6 4 2561.61
    -8 -6 -4 3353.87
    -8 -6 -4 3011.33
    -8 6 -4 2438.35
    -8 6 -4 2350.84
    8 -6 4 2171.59
    8 6 4 2941.96
    -8 -6 -6 131.584
    -8 6 -6 142.102
    -8 -6 -6 211.466
    -8 -6 -6 47.3358
    8 -6 6 240.247
    -8 -6 -6 371.921
    -8 -6 -6 336.82
    -8 6 -6 213.777
    8 6 6 260.89
    -8 -6 -6 326.258
    -8 6 -6 179.97
    8 -6 6 108.495
    8 6 6 512.9
    8 6 6 300.657
    -8 -6 -8 2984.75
    -8 -6 -8 3155.82
    8 -6 8 4120
    8 -6 8 3667.16
    -8 -6 -8 3984.25
    8 -6 8 3009.63
    -8 -6 -8 2953.75
    8 6 8 2944.88
    -8 6 -8 3429.57
    -8 -6 -10 22117.4
    -8 -6 -10 21839.4
    8 -6 10 21217.5
    -8 6 -10 22536.6
    -8 -6 -10 22234.4
    -8 -6 -10 21926.7
    8 -6 12 15982.1
    -8 6 -12 16362.1
    -8 -6 -12 15632.6
    -8 -6 -12 16692.8
    -8 -6 -12 16697.8
    -8 -6 -14 2361.02
    -8 -6 -14 2340.02
    8 -6 14 2783.04
    -8 -6 -14 2590.85
    8 -6 16 4459.19
    -8 -6 -16 4907.07
    -8 6 -16 4337.29
    -8 -6 -16 4489.73
    8 -6 18 3200.28
    -8 -6 -18 2852.14
    -8 6 -18 3132.85
    -8 -6 -18 3079.03
    8 -6 20 119.159
    -8 -6 -20 358.181
    -8 6 -20 279.43
    -8 -6 -20 111.107
    -8 6 -22 5640.81
    -8 -6 -22 5387.02
    -8 -6 -22 5330.44
    -8 -6 -24 1144.94
    -8 6 -24 1289.48
    -8 -6 -24 1297.45
    -8 -6 -26 97.4409
    -8 6 -26 127.13
    -8 -6 -26 262.746
    -8 -6 -28 2024.19
    -8 6 -28 1953.83
    -8 -6 -28 2030.52
    8 -7 -29 2997
    -8 -7 29 3182.4
    8 -7 -29 2833.69
    8 -7 -27 3423.67
    -8 -7 27 3878.29
    -8 -7 25 770.449
    8 -7 -25 379.825
    -8 -7 23 425.287
    8 -7 -23 570.499
    -8 -7 23 473.017
    8 -7 -21 536.98
    -8 -7 21 1212.16
    -8 -7 21 484.249
    8 -7 -19 1162.88
    -8 -7 19 1407.41
    -8 -7 17 5651.45
    -8 -7 17 7079.09
    8 -7 -17 5975.47
    8 -7 -17 5444.36
    -8 -7 15 -257.625
    -8 -7 15 108.181
    8 -7 -15 -252.485
    8 -7 -15 40.2498
    -8 -7 15 123.039
    -8 7 15 239.563
    -8 -7 13 153.816
    -8 -7 13 429.122
    8 -7 -13 194.965
    -8 -7 13 178.037
    8 -7 -13 302.593
    -8 -7 11 624.444
    8 -7 -11 1133.65
    -8 -7 11 1045.99
    -8 -7 11 1141.14
    8 -7 -9 11200
    -8 -7 9 13284.9
    -8 -7 9 10716.9
    -8 -7 9 13948.1
    -8 -7 7 995.845
    8 -7 -7 797.723
    -8 -7 7 882.003
    -8 -7 7 1091.96
    -8 -7 7 910.255
    -8 -7 5 10011.9
    -8 -7 5 10151.7
    8 -7 -5 8350.39
    -8 -7 5 11153.9
    -8 -7 5 10500.9
    -8 -7 3 32988.6
    -8 7 3 34908.9
    -8 -7 3 32427.4
    8 -7 -3 29442.7
    -8 -7 3 32956.6
    -8 -7 3 33194
    -8 -7 1 2567.49
    8 -7 -1 2976.25
    -8 -7 1 2486.82
    8 -7 -1 2692.91
    -8 -7 1 2388.11
    -8 7 1 2487.22
    -8 -7 1 2178.75
    -8 -7 1 2195.61
    8 -7 1 6454.75
    -8 -7 -1 7243.88
    -8 -7 -1 6956.49
    8 -7 1 6418.79
    -8 -7 -1 6790.95
    -8 -7 -3 8633.3
    8 -7 3 7693.49
    -8 -7 -3 9016.89
    -8 7 -3 7438.09
    -8 -7 -3 8028.48
    -8 -7 -5 30016.6
    -8 -7 -5 29236.3
    8 -7 5 26589.2
    -8 -7 -5 27456.1
    -8 -7 -7 2717.13
    8 -7 7 2817.57
    -8 -7 -7 2605.83
    -8 -7 -9 10319.9
    8 -7 9 9805.49
    -8 -7 -9 10332.4
    -8 -7 -9 10435.5
    8 -7 11 5568.17
    -8 -7 -11 4701.61
    -8 -7 -11 4878.94
    -8 -7 -11 4995.62
    -8 -7 -13 389.979
    -8 -7 -13 386.674
    8 -7 13 363.152
    8 -7 13 669.521
    8 -7 15 2170.01
    -8 -7 -15 2046.72
    8 -7 15 1906.2
    -8 -7 -15 2165.96
    8 -7 17 115.684
    -8 -7 -17 179.939
    8 -7 19 13.2413
    -8 -7 -19 145.074
    -8 7 -19 281.65
    8 -7 21 477.18
    -8 -7 -21 54.4769
    -8 7 -21 139.295
    -8 -7 -23 91.2079
    -8 7 -23 17.9927
    -8 -7 -23 -32.3547
    -8 -7 -25 291.878
    8 -7 25 330.711
    -8 7 -25 381.775
    -8 -7 -25 159.03
    -8 -7 -27 410.059
    -8 -7 -27 183.377
    8 -7 27 545.74
    -8 7 -27 405.764
    -8 -8 28 1900.22
    8 -8 -26 755.974
    -8 -8 26 601.389
    -8 -8 26 951.142
    8 -8 -24 4982.02
    -8 -8 24 3995.83
    -8 -8 22 421.384
    8 -8 -22 582.949
    8 -8 -20 275.631
    -8 -8 20 -68.2855
    -8 -8 20 113.689
    8 -8 -18 12.1177
    -8 -8 18 -21.0694
    8 -8 -18 -127.199
    -8 -8 18 195.081
    -8 -8 16 797.198
    8 -8 -16 927.971
    -8 -8 16 649.874
    8 -8 -16 873.938
    -8 -8 16 1252.62
    -8 -8 14 3931.45
    8 -8 -14 4022.89
    -8 -8 14 3054.23
    8 -8 -14 2885.84
    -8 -8 14 4282
    -8 -8 12 7269.03
    8 -8 -12 7641.94
    -8 -8 12 7375.17
    8 -8 -12 5833.44
    8 -8 -10 2690.75
    -8 -8 10 3144.06
    -8 -8 10 2909
    -8 -8 10 3405.45
    -8 -8 8 10280.2
    -8 -8 8 10650.3
    -8 -8 8 10239
    8 -8 -8 8716.76
    -8 -8 6 1951.61
    -8 -8 6 1918.05
    8 -8 -6 2114.34
    -8 -8 6 1910.34
    8 -8 -4 -124.804
    -8 -8 4 122.861
    -8 -8 4 254.99
    -8 -8 4 133.727
    -8 -8 2 9582.33
    -8 -8 2 9195.01
    8 -8 -2 7894.79
    -8 -8 2 9820.48
    -8 -8 0 32531.2
    -8 -8 0 32041.6
    -8 -8 0 33119.4
    8 -8 0 32201.6
    -8 -8 -2 9917.32
    -8 -8 -2 10129.7
    8 -8 2 9783.33
    -8 -8 -2 9902.72
    8 -8 2 9486.03
    -8 -8 -4 4190.79
    8 -8 4 3312.45
    -8 -8 -4 4232.07
    -8 -8 -4 3752.15
    8 -8 4 3311.34
    -8 -8 -6 19597.5
    8 -8 6 19560.4
    -8 -8 -6 20089.8
    8 -8 6 19632.9
    -8 -8 -8 14597.7
    8 -8 8 15228.9
    -8 -8 -8 15825.4
    -8 -8 -8 13768
    -8 -8 -10 810.555
    8 -8 10 686.97
    -8 -8 -10 875.371
    -8 -8 -10 803.653
    -8 -8 -12 785.411
    8 -8 12 698.306
    -8 -8 -12 898.062
    -8 -8 -12 734.667
    8 -8 14 1813.41
    -8 -8 -14 2009.82
    -8 -8 -14 2180.48
    8 -8 14 2755.49
    8 -8 16 5649.08
    -8 -8 -16 4979.75
    8 -8 16 5578.16
    -8 -8 -16 5361.72
    -8 -8 -18 303.993
    8 -8 18 489.586
    -8 -8 -18 71.2754
    8 -8 18 -20.7081
    -8 -8 -20 184.224
    8 -8 20 641.913
    -8 -8 -22 4169.97
    8 -8 22 6060.2
    -8 -8 -24 3036.1
    8 -8 24 4007.9
    -8 -9 23 18.6737
    8 -9 -23 66.0032
    8 -9 -21 891.569
    -8 -9 21 1581.33
    8 -9 -19 2020.06
    -8 -9 19 2039.03
    8 -9 -19 2032.84
    -8 -9 17 650.869
    8 -9 -17 474.887
    -8 -9 17 483.56
    8 -9 -17 320.524
    -8 -9 15 84.5754
    8 -9 -15 -67.4112
    8 -9 -15 -247.309
    -8 -9 15 -31.1667
    -8 -9 15 -116.973
    -8 -9 13 13.8116
    -8 -9 13 -108.055
    8 -9 -13 337.896
    -8 -9 13 168.183
    -8 -9 11 3109.77
    8 -9 -11 2676.14
    -8 -9 11 2632.38
    -8 -9 11 3534.05
    -8 -9 9 7514.65
    8 -9 -9 7924.27
    -8 -9 9 6685.27
    -8 -9 7 1698.66
    -8 -9 7 1679.93
    8 -9 -7 1481.34
    -8 -9 7 1464.31
    -8 -9 5 402.97
    -8 -9 5 201.482
    8 -9 -5 169.82
    -8 -9 5 482.179
    -8 -9 3 215.688
    8 -9 -3 169.636
    -8 -9 3 436.768
    -8 -9 1 2477.55
    -8 -9 1 2431.05
    8 -9 -1 1826.57
    8 -9 1 -148.333
    -8 -9 -1 239.25
    -8 -9 -1 354.063
    -8 -9 -1 220.532
    8 -9 3 -124.093
    -8 -9 -3 -113.342
    -8 -9 -3 89.1193
    -8 -9 -3 -10.5678
    8 -9 3 58.9948
    -8 -9 -5 268.305
    8 -9 5 338.775
    8 -9 5 366.268
    -8 -9 -5 142.726
    -8 -9 -7 755.915
    8 -9 7 333.748
    -8 -9 -7 733.736
    -8 -9 -9 705.655
    8 -9 9 568.514
    -8 -9 -9 724.686
    -8 -9 -11 600.708
    -8 -9 -11 826.282
    8 -9 11 744.62
    8 -9 13 432.218
    -8 -9 -13 488.796
    -8 -9 -13 562.544
    -8 -9 -13 595.592
    8 -9 15 410.693
    -8 -9 -15 400.099
    -8 -9 -15 286.562
    -8 -9 -17 1062.48
    8 -9 17 1154.74
    -8 -9 -17 860.418
    8 -9 19 -2.90728
    -8 -9 -19 -69.7112
    8 -9 21 472.883
    -8 -9 -21 -66.6481
    8 -10 -20 120.747
    -8 -10 20 108.337
    8 -10 -20 -28.2414
    8 -10 -18 703.442
    -8 -10 18 758.36
    -8 -10 18 881.88
    -8 -10 16 3366.45
    8 -10 -16 2424.36
    -8 -10 16 2335.46
    -8 -10 14 3401.82
    8 -10 -14 2486.34
    -8 -10 12 188.737
    8 -10 -12 8.21767
    -8 -10 10 2328.73
    8 -10 -10 2111.96
    -8 -10 8 13091.3
    8 -10 -8 10613.1
    -8 -10 6 18756.5
    -8 -10 6 16935
    8 -10 -6 15974.3
    -8 -10 4 5165.05
    -8 -10 4 5264.32
    8 -10 -4 4606.22
    -8 -10 2 1331.42
    8 -10 -2 776.966
    -8 -10 2 1179.5
    8 -10 -2 1052.53
    8 -10 0 8613.77
    -8 -10 0 8574.08
    -8 -10 0 8915.12
    8 -10 0 8204.08
    -8 -10 -2 2889.98
    -8 -10 -2 2962.27
    8 -10 2 2911.82
    8 -10 2 3271.32
    -8 -10 -4 140.583
    8 -10 4 441.461
    -8 -10 -4 50.7241
    8 -10 4 154.059
    8 -10 6 890.407
    -8 -10 -6 518.505
    -8 -10 -6 650.052
    -8 -10 -8 2212.38
    8 -10 8 2303.58
    -8 -10 -8 2230.06
    -8 -10 -10 1264.96
    -8 -10 -10 990.512
    8 -10 10 1302.19
    8 -10 10 1283.29
    -8 -10 -12 61.2994
    8 -10 12 -4.00587
    8 -10 12 122.506
    -8 -10 -12 47.2582
    8 -10 14 3363.56
    8 -10 14 3738.2
    -8 -10 -14 3356.44
    -8 -10 -14 3565.52
    8 -10 16 1518.27
    -8 -10 -16 1508.9
    -8 -10 -16 1405.5
    -8 -10 -18 354.397
    -8 -11 15 204.344
    -8 -11 13 240.683
    8 -11 -13 125.18
    -8 -11 11 665.245
    8 -11 -11 136.238
    -8 -11 9 1251.97
    8 -11 -9 898.836
    8 -11 -7 748.157
    -8 -11 7 305.596
    -8 -11 5 2446.73
    8 -11 -5 2144.98
    -8 -11 5 2808.04
    -8 -11 3 2897.93
    -8 -11 3 2326.61
    8 -11 -3 2607.5
    -8 -11 1 634.17
    8 -11 -1 595.022
    8 -11 -1 570.383
    -8 -11 1 569.893
    8 -11 1 1722.56
    8 -11 1 2087.74
    -8 -11 -1 1395.14
    -8 -11 -1 1652.12
    -8 -11 -3 2684.31
    8 -11 3 2703.76
    8 -11 5 320.251
    -8 -11 -5 300.946
    -8 -11 -5 253.34
    -8 -11 -7 806.353
    8 -11 7 695.89
    8 -11 7 514.248
    -8 -11 -7 399.271
    -8 -11 -9 2419.52
    8 -11 9 2418.43
    8 -11 9 2636.31
    -8 -11 -9 2892.55
    8 -11 11 2231.93
    8 -11 11 2037.24
    -8 -11 -11 2386.7
    -8 -11 -11 2087.94
    -8 -12 4 359.051
    9 0 -35 67.3085
    9 0 -33 265.526
    9 0 -31 206.393
    -9 0 29 1149.6
    9 0 -29 556.211
    -9 0 27 -43.0933
    -9 0 25 317.022
    -9 0 23 555.208
    -9 0 21 297.074
    -9 0 21 -70.4376
    9 0 -21 364.139
    9 0 -19 163.474
    -9 0 19 298.3
    9 0 -19 -144.44
    -9 0 19 664.011
    -9 0 17 232.535
    9 0 -17 111.874
    9 0 -17 -35.3925
    -9 0 17 111.36
    9 0 -15 243.336
    9 0 -15 -53.513
    -9 0 15 38.6505
    -9 0 15 118.542
    9 0 -13 98.0356
    -9 0 13 -141.767
    -9 0 13 103.778
    9 0 -13 -39.4085
    9 0 -11 64.9115
    -9 0 11 718.167
    9 0 -11 320.085
    -9 0 11 618.006
    -9 0 11 485.943
    -9 0 11 501.634
    -9 0 9 -109.764
    9 0 -9 68.2176
    -9 0 9 -45.5407
    -9 0 9 -11.9353
    -9 0 9 107.809
    -9 0 9 -202.268
    -9 0 7 -104.342
    -9 0 7 -452.565
    9 0 -7 189.314
    -9 0 7 -31.6072
    -9 0 7 349.344
    -9 0 7 -83.9996
    -9 0 7 -1.79446
    9 0 -7 89.5374
    9 0 -5 595.345
    -9 0 5 674.12
    -9 0 5 709.434
    -9 0 5 923.55
    9 0 -5 559.338
    -9 0 5 1240.15
    9 0 -5 629.122
    -9 0 5 587.431
    -9 0 3 150.123
    -9 0 3 338.833
    -9 0 3 508.849
    9 0 -3 178.26
    9 0 -3 307.926
    9 0 -3 155.283
    -9 0 3 393.71
    -9 0 3 283.019
    9 0 -1 177.038
    -9 0 1 426.799
    -9 0 1 437.793
    -9 0 1 450.013
    -9 0 1 283.807
    9 0 -1 283.523
    -9 0 1 252.354
    9 0 -1 341.076
    -9 0 -1 42.4138
    -9 0 -1 161.532
    9 0 1 204.126
    -9 0 -1 114.49
    -9 0 -1 -16.7246
    9 0 1 118.718
    -9 0 -3 133.358
    -9 0 -3 93.9864
    -9 0 -3 129.841
    -9 0 -3 251.826
    9 0 3 136.027
    -9 0 -3 398.991
    9 0 3 69.2886
    9 0 3 324.673
    -9 0 -5 -96.438
    9 0 5 154.317
    -9 0 -5 -3.04928
    -9 0 -5 70.0958
    9 0 5 61.6049
    -9 0 -5 70.1435
    9 0 5 54.9401
    -9 0 -5 67.583
    -9 0 -5 2.35371
    9 0 7 49.4478
    -9 0 -7 273.442
    -9 0 -7 32.9373
    9 0 7 215.176
    -9 0 -7 264.716
    -9 0 -7 563.53
    -9 0 -7 125.814
    -9 0 -7 137.863
    9 0 7 149.901
    9 0 9 2898.28
    -9 0 -9 2547.48
    -9 0 -9 3540
    -9 0 -9 3417.37
    9 0 9 2530.41
    9 0 9 2900.51
    -9 0 -11 437.437
    9 0 11 843.232
    -9 0 -11 693.502
    9 0 11 781.432
    9 0 11 541.03
    -9 0 -13 7678.58
    9 0 13 7733.27
    -9 0 -13 5809.84
    9 0 13 8272.99
    9 0 13 8654.32
    9 0 15 734.15
    -9 0 -15 910.037
    -9 0 -15 524.501
    9 0 15 576.977
    9 0 17 391.488
    -9 0 -17 751.886
    -9 0 -17 577.018
    -9 0 -17 674.282
    9 0 17 397.42
    9 0 19 68.7555
    -9 0 -19 -62.4987
    -9 0 -19 36.2005
    9 0 21 902.962
    -9 0 -21 726.156
    -9 0 -21 525.953
    -9 0 -23 -30.0387
    -9 0 -23 103.479
    -9 0 -25 74.0202
    -9 0 -25 112.761
    -9 0 -27 138.517
    -9 0 -29 150.421
    -9 0 -31 14.8277
    -9 0 -33 -56.2751
    9 -1 -36 276.275
    9 1 -36 -9.98706
    9 -1 -36 142.346
    9 -1 -34 4270.91
    9 1 -34 4452.38
    9 -1 -34 3925.5
    -9 -1 32 13077.7
    9 1 -32 12885.9
    9 -1 -32 12044.7
    -9 -1 30 3908.25
    9 1 -30 4090.37
    9 -1 -30 3960.15
    -9 1 28 1363.07
    -9 -1 28 728.288
    9 -1 -28 857.459
    -9 1 26 262.209
    -9 -1 26 338.008
    -9 -1 24 18861
    -9 1 24 23193.8
    -9 -1 22 21199.1
    -9 -1 22 21665.9
    -9 1 22 24519
    -9 1 22 25657.1
    -9 1 20 420.442
    9 -1 -20 -144.48
    9 1 -20 617.51
    -9 1 20 -172.998
    -9 -1 20 275.28
    -9 -1 20 -77.827
    -9 -1 20 604.573
    -9 1 20 -80.4414
    9 1 -20 800.727
    9 -1 -20 385.81
    9 -1 -18 5361.94
    -9 1 18 7296.11
    9 1 -18 10551.5
    9 -1 -18 7095.71
    -9 -1 18 7073.18
    -9 1 18 6419.88
    -9 -1 18 6104.93
    9 1 -18 6552.2
    -9 1 18 6490.78
    -9 -1 18 6065.24
    -9 1 16 21374.9
    9 -1 -16 17290.5
    9 1 -16 18096.4
    9 -1 -16 18038.4
    9 1 -16 23761.1
    -9 -1 16 23844.2
    -9 1 16 21151.6
    -9 -1 16 17892.5
    -9 -1 16 17140.6
    -9 -1 14 25713.7
    9 -1 -14 30886.8
    9 1 -14 22951.4
    -9 -1 14 34366.2
    9 -1 -14 23588.6
    9 1 -14 29606.3
    -9 1 14 30281.1
    -9 1 14 31381.1
    9 -1 -12 10858.3
    -9 1 12 13223.6
    9 1 -12 9789.85
    -9 1 12 17921.3
    -9 1 12 19044.8
    -9 -1 12 20958.7
    -9 1 12 19732.4
    -9 -1 12 12715.7
    9 1 -12 10174.2
    9 1 -10 48303
    -9 1 10 54382.6
    -9 1 10 45977
    9 -1 -10 45970.7
    9 1 -10 46599.5
    -9 -1 10 38902.4
    -9 1 10 52056.6
    -9 1 10 48758.2
    -9 -1 10 51373.6
    -9 -1 8 50236.4
    -9 1 8 52534.2
    9 -1 -8 53221.4
    9 1 -8 51412.1
    -9 -1 8 51913.3
    9 -1 -8 53185.1
    -9 -1 8 49826.2
    -9 1 8 53381.6
    -9 -1 8 54639
    9 1 -8 56638.1
    -9 1 8 51021.4
    -9 -1 8 53065.6
    9 -1 -6 26823.1
    9 1 -6 27452.1
    -9 -1 6 23608.2
    -9 -1 6 21333
    -9 1 6 24565.9
    -9 -1 6 22497.4
    9 1 -6 24398.7
    9 -1 -6 27267.7
    -9 1 6 23407
    -9 1 4 31637
    -9 -1 4 29712.9
    -9 -1 4 31930.6
    9 -1 -4 30732.2
    -9 -1 4 29282.7
    9 1 -4 30049
    -9 1 4 28715.7
    -9 1 4 34144.8
    -9 1 4 29938.9
    -9 -1 4 31902
    9 -1 -4 28874.8
    9 1 -4 28853.5
    -9 -1 4 30097.1
    9 1 -4 30917.9
    -9 -1 2 48211.8
    -9 1 2 48916.4
    -9 -1 2 47002.6
    -9 -1 2 48837.3
    -9 1 2 48631.6
    9 -1 -2 47917.6
    9 -1 -2 47765.4
    -9 1 2 45054
    9 1 -2 47678.1
    -9 -1 2 49466
    9 1 -2 46708.9
    9 1 -2 49550.1
    9 1 -2 47458.4
    9 -1 0 48503.9
    9 -1 0 47239.6
    -9 -1 0 48154.2
    -9 1 0 46956.2
    -9 1 0 45330.9
    9 -1 0 46481.5
    -9 -1 0 47753.1
    9 1 0 46422.8
    9 1 0 46442.7
    -9 -1 0 47310.3
    -9 1 0 49072.8
    -9 -1 0 47880.5
    -9 1 0 45888.2
    9 1 0 48010.9
    -9 -1 0 49233.3
    9 1 0 45855.1
    -9 1 -2 5331.08
    -9 1 -2 5473.86
    -9 1 -2 5670.78
    9 -1 2 5393.44
    -9 -1 -2 5054.24
    -9 -1 -2 5660.05
    -9 -1 -2 5669.93
    9 1 2 5152.91
    -9 1 -2 5394.63
    9 1 2 5170.12
    -9 -1 -2 5366.12
    9 -1 2 5694.65
    9 1 2 5283.39
    9 1 2 5035.78
    9 1 2 5418.79
    9 -1 4 45943.2
    -9 -1 -4 42670.6
    -9 -1 -4 44804.2
    -9 -1 -4 40667.7
    -9 1 -4 43748.2
    9 1 4 39802.2
    9 1 4 40405.3
    -9 1 -4 41142
    -9 -1 -4 41281.9
    9 1 4 40491.1
    -9 -1 -4 42667.2
    9 1 4 41610.9
    9 -1 4 41601.6
    -9 1 -4 41792.9
    9 1 4 41033.5
    9 -1 6 56266.9
    9 1 6 51998.9
    -9 -1 -6 51237.6
    -9 1 -6 51768.6
    -9 -1 -6 53920.4
    9 1 6 51133.4
    -9 -1 -6 51630
    9 1 6 53122.4
    9 1 6 53779
    -9 1 -6 55015.4
    -9 1 -6 52269.6
    9 1 6 51841.4
    9 -1 6 52878.2
    -9 -1 -6 56171.7
    -9 -1 -6 53794.3
    9 -1 8 7515.49
    9 1 8 7206.93
    -9 -1 -8 8697.85
    -9 -1 -8 8336.52
    -9 1 -8 6353.07
    9 -1 8 8550.39
    -9 1 -8 6680.97
    9 1 8 6309.3
    -9 1 -8 6839.98
    9 -1 8 7432.07
    9 1 8 6338.58
    9 -1 10 59208.3
    -9 -1 -10 61236
    -9 -1 -10 56672.4
    -9 1 -10 57013.4
    -9 1 -10 59836.7
    9 -1 10 56768
    9 1 10 56857
    -9 1 -10 58075.7
    9 1 10 55120
    9 -1 10 58482.9
    -9 -1 -12 10568.5
    -9 1 -12 10079
    -9 1 -12 10093.6
    -9 -1 -12 10900.9
    -9 1 -12 10802.8
    9 -1 12 10616
    9 1 12 10023.6
    9 -1 12 11694.6
    9 1 12 11423.1
    9 -1 14 27533.3
    9 -1 14 27771.8
    -9 -1 -14 29147.9
    -9 -1 -14 30009.3
    -9 1 -14 29554.5
    -9 -1 -14 29762.7
    -9 1 -14 29527.6
    9 1 14 28013.2
    -9 1 -14 30887.9
    -9 1 -14 28932.1
    9 1 14 27705.7
    9 -1 14 28007.8
    9 1 14 27291.4
    9 1 16 11899.5
    -9 -1 -16 9574.62
    -9 1 -16 12785.1
    -9 -1 -16 11983.9
    -9 -1 -16 12732.5
    -9 1 -16 12760.1
    -9 -1 -16 12348.4
    -9 1 -16 12378.9
    -9 1 -16 13156.4
    9 1 16 11837.7
    9 -1 16 11912.2
    9 -1 16 12134.8
    9 1 18 594.305
    -9 -1 -18 376.612
    -9 -1 -18 290.056
    -9 -1 -18 447.576
    -9 1 -18 463.078
    -9 1 -18 344.878
    9 -1 18 506.821
    -9 1 -18 221.879
    -9 -1 -20 21138.9
    -9 1 -20 19598.5
    9 1 20 19537.4
    -9 -1 -20 19591.8
    -9 -1 -22 23248.8
    -9 -1 -22 21769.5
    -9 1 -22 22129.1
    -9 -1 -24 14015.7
    -9 1 -24 12597.1
    -9 -1 -24 13634.7
    -9 -1 -26 490.255
    -9 1 -26 148.617
    -9 1 -28 15593.1
    -9 -1 -28 14915.9
    -9 -1 -30 3324.02
    -9 1 -30 3609.28
    -9 -1 -32 2278.16
    -9 -1 -32 1900.15
    -9 1 -32 2022.32
    9 -2 -35 355.284
    9 2 -35 222.019
    -9 -2 33 5413.65
    9 2 -33 5254.9
    9 -2 -33 4699.08
    9 -2 -31 888.778
    9 2 -31 972.72
    -9 -2 31 905.978
    -9 -2 29 914.041
    9 2 -29 584.443
    9 -2 -29 557.398
    -9 -2 27 1845.43
    9 2 -27 1695
    9 -2 -27 1712.6
    -9 2 25 721.718
    -9 -2 25 390.14
    9 2 -25 268.38
    -9 2 23 10304.7
    -9 -2 23 9010.52
    -9 -2 21 10981.8
    9 2 -21 9848.16
    -9 2 21 14121
    -9 2 21 14041.9
    -9 -2 19 17304.4
    9 -2 -19 20036.6
    9 2 -19 17486.6
    9 -2 -19 16315.8
    9 2 -19 18802.9
    -9 2 19 22889.5
    -9 -2 19 17934.1
    -9 -2 19 23484
    -9 2 19 22925.7
    -9 2 19 19042.3
    9 -2 -17 -69.2302
    -9 2 17 161.418
    -9 -2 17 237.79
    -9 -2 17 480.53
    -9 -2 17 -15.078
    9 -2 -17 -63.6658
    9 2 -17 -41.2381
    -9 2 17 635.529
    -9 2 17 132.55
    9 2 -17 -3.479
    -9 2 15 62879.9
    9 -2 -15 59139.5
    9 2 -15 56234.8
    -9 -2 15 56345.5
    9 2 -15 50738
    -9 -2 15 57299.3
    -9 2 15 72796
    9 -2 -15 75706.9
    -9 2 13 122589
    9 2 -13 94875.5
    9 2 -13 98823.2
    -9 2 13 97565
    9 -2 -13 108750
    -9 2 13 111445
    9 2 -13 102433
    -9 -2 13 86087.7
    -9 -2 13 105996
    -9 -2 11 56985.1
    9 2 -11 52032
    -9 2 11 56091.6
    9 -2 -11 60214
    9 2 -11 52393.4
    -9 -2 11 48118.8
    -9 2 11 56496.5
    -9 2 11 62216
    9 2 -11 52965.8
    -9 -2 9 20409.1
    9 2 -9 20458.4
    9 2 -9 20330.1
    9 -2 -9 21185.6
    9 2 -9 20405.3
    -9 -2 9 19657.2
    9 2 -9 19973.5
    -9 -2 9 17550.7
    -9 2 9 21929.2
    -9 2 9 21948.7
    -9 2 9 21018.1
    9 -2 -9 20087.1
    9 2 -7 3442.23
    9 2 -7 2815.55
    9 -2 -7 2503.39
    -9 -2 7 1373.75
    9 2 -7 2298.15
    -9 -2 7 2002.06
    9 -2 -7 1910.06
    -9 2 7 1942.59
    -9 2 7 1214.7
    -9 -2 7 1486.75
    9 2 -7 2228.61
    -9 -2 7 2004.57
    9 2 -7 2093.75
    9 2 -5 13258.9
    9 -2 -5 14097
    9 2 -5 13816.2
    -9 2 5 13470.2
    -9 -2 5 12753.8
    -9 -2 5 13597.5
    -9 -2 5 14205.6
    -9 2 5 14517.4
    -9 -2 5 14038.2
    9 -2 -5 13031.6
    9 2 -5 12573.4
    9 -2 -3 4150.14
    -9 -2 3 3545.47
    -9 2 3 4469.22
    -9 -2 3 3859.01
    9 -2 -3 4022.24
    9 2 -3 4091.17
    -9 2 3 4291.11
    -9 -2 3 4316.75
    9 2 -3 3850.34
    9 2 -3 3686.66
    9 2 -1 27720.7
    9 2 -1 28753.7
    9 2 -1 27605
    -9 2 1 27947.7
    -9 2 1 26824.9
    9 2 -1 27943.3
    -9 2 1 26208.2
    -9 -2 1 27903.4
    -9 2 1 25689.3
    -9 2 1 27218.1
    -9 -2 1 27229.7
    9 -2 -1 26370.1
    9 2 1 265.634
    9 -2 1 108.341
    -9 2 -1 209.942
    -9 -2 -1 182.235
    9 2 1 235.575
    -9 2 -1 284.084
    -9 -2 -1 23.6232
    -9 2 -1 240.763
    -9 -2 -1 198.427
    9 2 1 289.558
    -9 2 -1 402.009
    -9 -2 -1 93.9855
    -9 2 -1 285.33
    -9 2 -3 4491.82
    9 2 3 4679.76
    -9 -2 -3 4715.37
    9 2 3 4983.03
    9 2 3 4650.29
    -9 -2 -3 5072.04
    9 -2 3 4675.19
    -9 2 -3 4357.12
    9 2 3 4446.59
    -9 2 -3 4322.64
    -9 -2 -5 27123.5
    9 2 5 26425.9
    -9 -2 -5 26562.2
    -9 2 -5 26344.3
    -9 -2 -5 28236.2
    -9 2 -5 25496.1
    9 2 5 26276.6
    9 -2 5 25412.2
    9 2 5 27172.1
    9 2 5 27203.7
    -9 -2 -7 9809.91
    -9 2 -7 11155.5
    -9 2 -7 11879.4
    -9 2 -7 11024
    9 2 7 9935.09
    -9 -2 -7 11886.1
    -9 -2 -7 11674.6
    9 2 7 10592.5
    9 -2 7 10368.1
    9 2 7 9352.73
    9 2 7 9881.56
    -9 2 -9 480.756
    -9 -2 -9 901.377
    -9 -2 -9 1253.88
    9 -2 9 1717.5
    9 2 9 274.236
    -9 2 -9 403.855
    -9 2 -9 543.013
    9 -2 9 882.716
    9 2 9 582.213
    9 2 9 552.019
    9 2 11 45252.7
    -9 -2 -11 47494
    -9 2 -11 44976.3
    -9 2 -11 46560.3
    -9 -2 -11 46953.7
    9 2 11 44216
    9 -2 11 44236.4
    9 -2 11 43986.7
    -9 2 -11 46701
    9 2 13 10429.4
    -9 -2 -13 10069.1
    -9 2 -13 10912.1
    -9 -2 -13 9964.9
    -9 2 -13 10657.5
    -9 2 -13 11016.7
    -9 -2 -13 10251
    -9 2 -13 11251.3
    9 2 13 9858.31
    -9 -2 -13 11290.9
    9 -2 13 9693.12
    9 2 13 10550.2
    9 -2 13 9919.7
    -9 2 -15 1425.2
    -9 -2 -15 1530.67
    9 2 15 1060.11
    9 2 15 1289.81
    -9 2 -15 1489.61
    -9 -2 -15 1743.06
    -9 2 -15 1129.46
    -9 2 -15 1501.89
    -9 -2 -15 1530.53
    9 -2 15 1583.06
    9 2 15 1623.83
    9 -2 15 1363.06
    -9 -2 -17 6673.86
    -9 -2 -17 7313.28
    -9 2 -17 6404
    -9 -2 -17 7156.44
    9 -2 17 5462.6
    -9 2 -17 5938.5
    9 2 17 5995.45
    9 2 17 5463.54
    -9 -2 -19 35399.1
    -9 -2 -19 37406.7
    -9 2 -19 37218.9
    -9 -2 -19 37821.7
    9 2 19 38638.2
    -9 -2 -21 3054.55
    -9 -2 -21 3245.41
    -9 2 -21 3155.11
    9 2 21 3182.62
    -9 -2 -23 462.479
    -9 -2 -23 545.125
    -9 2 -23 672.733
    -9 -2 -25 4059.04
    -9 2 -25 4266.63
    -9 -2 -25 4200.88
    -9 2 -27 1762.5
    -9 -2 -27 1754.08
    -9 -2 -27 1889.07
    -9 -2 -29 123.553
    -9 -2 -29 46.0683
    -9 2 -29 279.376
    -9 -2 -31 385.637
    -9 2 -31 611.408
    -9 -2 -31 466.722
    -9 -2 -33 120.115
    -9 2 -33 304.499
    -9 -2 -33 268.559
    9 3 -36 -155.669
    -9 -3 34 2952.41
    9 3 -34 2514.21
    9 -3 -34 2072.53
    -9 -3 32 1735.6
    9 -3 -32 1364.31
    9 3 -32 1660.14
    -9 -3 30 1192.32
    9 3 -30 1340.07
    9 -3 -30 1093.31
    9 3 -28 4691.52
    9 -3 -28 4520.38
    -9 -3 28 4794.23
    -9 -3 26 4057.22
    9 3 -26 3946.85
    9 -3 -26 3109.91
    9 -3 -26 3134.91
    -9 -3 24 2005.49
    9 3 -24 1666
    -9 3 24 2080.25
    -9 -3 22 6145.12
    9 3 -22 6158.89
    -9 3 22 6847.45
    -9 -3 20 728.261
    9 3 -20 865.638
    -9 -3 20 591.662
    9 3 -20 772.63
    -9 3 20 676.663
    -9 3 18 1467.2
    9 3 -18 1272.09
    -9 -3 18 1898.29
    9 3 -18 1622.28
    -9 -3 18 1750.75
    9 -3 -18 2099.61
    -9 -3 18 1433.87
    9 -3 -18 1373.48
    9 3 -18 2002.94
    -9 -3 18 3579.29
    -9 3 18 1872.26
    -9 3 18 1311.13
    -9 -3 16 374.355
    -9 -3 16 393.638
    -9 -3 16 264.927
    9 -3 -16 199.729
    9 -3 -16 420.383
    9 3 -16 203.053
    -9 3 16 5.61118
    -9 3 16 21.3287
    -9 -3 16 23.1714
    -9 3 16 337.884
    -9 -3 16 -82.154
    9 3 -16 314.925
    -9 3 16 205.076
    9 -3 -14 16939.7
    -9 -3 14 18441.9
    -9 -3 14 15465.3
    -9 3 14 13929.8
    9 3 -14 18329.2
    -9 -3 14 17324.6
    9 3 -14 17226.8
    -9 -3 14 17734.5
    -9 3 14 15793.2
    -9 3 14 18097.6
    -9 3 14 14167.2
    9 -3 -12 17571.7
    -9 3 12 21774
    -9 3 12 15863.3
    9 3 -12 19861.5
    9 3 -12 17628
    -9 -3 12 16372.1
    9 3 -12 17971.4
    -9 -3 12 11985.2
    -9 3 12 16795.6
    -9 -3 12 17247.8
    9 -3 -10 23968.8
    -9 3 10 21384.1
    9 3 -10 24454.8
    -9 -3 10 24533.6
    9 3 -10 24955.2
    -9 3 10 23298.4
    -9 -3 10 22480.1
    -9 -3 10 25804.2
    -9 3 10 20712.6
    9 -3 -10 21928.5
    9 3 -10 25882.8
    9 -3 -8 163755
    9 3 -8 167496
    -9 -3 8 165238
    -9 -3 8 155657
    -9 -3 8 163235
    -9 3 8 160376
    -9 3 8 152078
    -9 -3 8 161679
    9 -3 -8 158757
    9 3 -8 165505
    9 3 -8 167669
    -9 3 6 16151.1
    9 -3 -6 15344.4
    -9 3 6 15647.3
    -9 -3 6 16769.3
    9 3 -6 16338.5
    9 3 -6 15555.2
    -9 -3 6 15707.1
    -9 -3 6 15580.2
    9 -3 -6 15132.8
    9 3 -6 16386.3
    -9 3 4 3410.18
    -9 -3 4 3421.15
    9 -3 -4 3663
    -9 3 4 3291.34
    -9 -3 4 3663.67
    9 3 -4 2785.79
    9 3 -4 3266.77
    9 3 -4 3000.32
    9 -3 -4 3826.53
    9 -3 -2 52700.1
    -9 3 2 53509.3
    9 3 -2 56197.6
    -9 3 2 53359.6
    -9 -3 2 57308.7
    -9 3 2 52698.6
    -9 -3 2 51590.8
    9 3 -2 56229.1
    9 3 -2 56425.8
    -9 3 0 102660
    -9 3 0 104822
    9 3 0 104648
    9 -3 0 103497
    9 3 0 101720
    -9 -3 0 106137
    -9 3 0 104012
    -9 -3 0 105756
    -9 3 0 107536
    9 3 0 105559
    9 3 2 2434.57
    -9 3 -2 2705.09
    -9 -3 -2 2447.14
    -9 3 -2 2771.16
    -9 -3 -2 2389.04
    9 3 2 2581.61
    9 -3 2 2684.86
    -9 3 -2 2827.03
    9 3 2 2679.17
    -9 -3 -4 4964.08
    9 3 4 4982.81
    -9 3 -4 5672.3
    -9 -3 -4 4636.57
    9 3 4 5052.47
    -9 3 -4 5117.19
    9 -3 4 4786.06
    9 3 4 5149.96
    9 3 4 4584.69
    -9 3 -4 4810.67
    9 3 6 7221.57
    -9 -3 -6 6780.5
    9 3 6 7038.3
    -9 -3 -6 6952.55
    -9 3 -6 7488.89
    -9 3 -6 7676.44
    9 -3 6 6775.1
    9 3 6 7331.13
    9 3 6 6420.15
    -9 3 -8 2080.3
    -9 -3 -8 2085.08
    -9 3 -8 1736.41
    9 3 8 2085.77
    -9 3 -8 1990.31
    9 3 8 2024.5
    9 -3 8 2159.35
    9 3 8 2027.63
    9 3 8 2273.04
    -9 -3 -10 2808.38
    9 3 10 2320.49
    -9 3 -10 2723.66
    -9 3 -10 2571.97
    -9 3 -10 2828.03
    -9 3 -10 2694.71
    9 3 10 2542.2
    9 -3 10 2780.05
    9 3 10 2681.79
    -9 -3 -12 2318.92
    -9 -3 -12 3214.12
    -9 -3 -12 3209.07
    -9 3 -12 2952.98
    -9 3 -12 3197.74
    -9 3 -12 3255.21
    -9 3 -12 2927.21
    9 -3 12 2711.44
    9 3 12 3567.77
    9 -3 12 2863.99
    9 3 12 3274.25
    -9 -3 -14 7205.16
    -9 3 -14 7261.56
    9 3 14 7014.8
    9 -3 14 7280.04
    -9 -3 -14 7446.71
    -9 3 -14 7482.3
    -9 -3 -14 7065.56
    -9 3 -14 7144.43
    -9 3 -14 7374.37
    -9 -3 -14 8561.98
    9 -3 14 6937.15
    9 3 14 7267.02
    9 -3 14 7638.96
    -9 -3 -14 7967.64
    9 3 16 3096.17
    9 3 16 3112.56
    -9 -3 -16 3294.87
    -9 3 -16 3643.23
    -9 -3 -16 3386.82
    -9 3 -16 3821.58
    -9 3 -16 3696.05
    -9 -3 -16 3366.21
    9 -3 16 4043.78
    9 3 16 2625.31
    -9 -3 -18 680.324
    -9 -3 -18 567.86
    -9 -3 -18 685.675
    -9 3 -18 580.139
    9 3 18 849.071
    9 3 20 10248.1
    -9 -3 -20 9454.11
    -9 -3 -20 9301.87
    -9 3 -20 8625.75
    -9 -3 -20 9619.97
    -9 -3 -22 1023.43
    -9 -3 -22 946.772
    -9 3 -22 866.917
    -9 -3 -22 785.222
    -9 -3 -24 5595.3
    -9 -3 -24 5412.54
    -9 3 -24 5825.08
    -9 -3 -26 484.107
    -9 3 -26 606.988
    -9 -3 -26 480.458
    -9 -3 -28 184.585
    -9 -3 -28 242.633
    -9 3 -28 111.142
    -9 -3 -30 2256.53
    -9 3 -30 2565.83
    -9 -3 -30 1947.28
    -9 3 -32 2109.2
    -9 -3 -32 1883.86
    -9 -3 -32 1690.73
    -9 -4 35 1105.94
    -9 -4 33 424.334
    9 -4 -33 169.285
    -9 -4 31 1254.08
    9 -4 -31 944.712
    -9 -4 29 905.321
    9 -4 -29 537.891
    9 -4 -29 599.264
    -9 -4 27 607.517
    9 -4 -27 300.788
    9 -4 -27 646.963
    -9 -4 25 3008.02
    9 -4 -25 2495.54
    9 -4 -25 2192.3
    -9 -4 23 1292.95
    9 -4 -23 699.68
    -9 -4 23 1192.83
    -9 4 23 1261.7
    -9 4 21 1275.82
    -9 -4 21 1541.87
    -9 -4 21 1580.28
    -9 -4 19 16535.9
    -9 -4 19 18873
    9 4 -19 17621.6
    -9 4 19 15442
    9 -4 -17 8692.46
    -9 -4 17 10361.7
    -9 4 17 9992.29
    9 -4 -17 8632.03
    9 4 -17 8165.47
    -9 4 17 7615.28
    -9 -4 17 8644.61
    -9 -4 17 8580.77
    -9 4 17 8374.06
    -9 -4 15 715.899
    -9 -4 15 1284.07
    -9 4 15 523.514
    9 -4 -15 776.338
    9 4 -15 719.38
    9 4 -15 646.06
    -9 4 15 608.192
    -9 -4 15 707.48
    -9 4 15 793.168
    -9 -4 15 -246.314
    9 4 -13 9032.97
    -9 -4 13 9431.5
    -9 -4 13 6034.31
    -9 4 13 9619.59
    9 -4 -13 9091.47
    -9 4 13 8764.92
    -9 4 13 9003.32
    9 -4 -11 62182.9
    -9 -4 11 60789.7
    -9 4 11 56271.2
    -9 4 11 62078.8
    -9 4 11 58546.3
    -9 -4 11 62122
    -9 4 11 57330.6
    9 -4 -11 58242.7
    9 4 -11 63222.4
    9 4 -11 61177.4
    -9 -4 9 20088.3
    9 4 -9 20822.2
    9 4 -9 20354.4
    -9 4 9 21825.7
    -9 4 9 20303.4
    -9 -4 9 19010.1
    9 -4 -9 20156.4
    9 -4 -9 21184.7
    9 4 -7 15637.4
    -9 4 7 13958.1
    -9 -4 7 15062.3
    9 -4 -7 15452.1
    -9 -4 7 14295.3
    9 4 -7 14987.4
    -9 4 7 14607.9
    -9 -4 7 14143.8
    9 -4 -7 16877.7
    9 4 -5 159571
    -9 4 5 162197
    -9 4 5 164817
    -9 -4 5 161867
    -9 4 5 159465
    -9 -4 5 158378
    9 -4 -5 158778
    9 4 -5 159934
    9 4 -5 165487
    9 4 -3 77526.7
    9 4 -3 77366.9
    -9 4 3 79437.6
    -9 4 3 81688.4
    -9 4 3 79331.2
    -9 -4 3 77724.6
    -9 -4 3 79257.2
    9 -4 -3 80674.9
    9 4 -3 84003.4
    -9 4 1 25176.1
    -9 4 1 25708.7
    -9 -4 1 28203.7
    9 4 -1 27629.8
    -9 4 1 26438.9
    9 4 -1 27557
    -9 4 1 25465
    -9 -4 1 26183.5
    9 -4 -1 25628.2
    9 4 -1 27157.6
    -9 4 -1 57742.7
    -9 4 -1 59238.2
    -9 -4 -1 62729.9
    -9 4 -1 60334.5
    -9 -4 -1 60355.9
    9 -4 1 58167.7
    9 4 1 61577.8
    9 4 1 57938.1
    9 4 1 59743.6
    9 4 3 10349.1
    -9 4 -3 9970.82
    -9 4 -3 9912.83
    9 -4 3 9631.69
    -9 4 -3 9538.36
    -9 -4 -3 10170
    -9 -4 -3 10599.8
    9 4 3 10941.4
    9 4 3 10731.4
    9 4 5 265.674
    -9 -4 -5 212.969
    -9 -4 -5 788.557
    9 4 5 209.353
    -9 4 -5 481.48
    -9 4 -5 252.652
    -9 4 -5 1013.52
    9 -4 5 500.267
    9 4 5 333.626
    -9 -4 -7 57899
    9 4 7 55713.4
    -9 4 -7 53699.3
    -9 -4 -7 55649.4
    -9 4 -7 52597
    9 -4 7 51414.9
    9 4 7 55954.5
    9 4 7 55692.2
    -9 -4 -9 85267.5
    9 -4 9 82999.3
    -9 4 -9 84355.6
    -9 4 -9 85667
    9 4 9 81666.2
    9 4 9 82956.9
    -9 4 -9 85845.9
    -9 -4 -9 85860.1
    -9 -4 -9 88749
    9 -4 9 82263.8
    9 4 9 83803
    -9 -4 -11 9168.73
    -9 -4 -11 8794.23
    -9 4 -11 9840.63
    9 -4 11 9754.57
    -9 4 -11 9554.13
    -9 4 -11 9831.17
    -9 -4 -11 9181.2
    -9 4 -11 9235.73
    -9 -4 -11 9242.01
    9 -4 11 9230.39
    9 4 11 9252.61
    9 4 11 8947.65
    -9 -4 -13 1210.61
    9 -4 13 737.883
    -9 -4 -13 879.584
    -9 4 -13 1252.95
    -9 -4 -13 900.173
    9 -4 13 1315
    9 4 13 635.05
    -9 -4 -13 492.41
    -9 4 -13 1490.44
    -9 4 -13 1467.51
    -9 4 -13 730.403
    9 4 13 554.128
    9 -4 13 808.556
    -9 -4 -15 487.678
    -9 -4 -15 669.969
    9 -4 15 545.984
    -9 -4 -15 657.576
    -9 4 -15 559.765
    -9 -4 -15 604.715
    9 4 15 867.583
    -9 -4 -17 2001.21
    -9 4 -17 2191.74
    -9 -4 -17 1996.45
    9 4 19 18578.2
    -9 -4 -19 18251.8
    -9 4 -19 17816.2
    -9 -4 -19 18915.6
    -9 -4 -21 12619.1
    -9 4 -21 13135.5
    -9 -4 -21 12383
    -9 -4 -23 361.012
    -9 -4 -23 559.158
    -9 4 -23 469.272
    -9 -4 -25 756.188
    -9 4 -25 679.477
    -9 -4 -25 647.976
    -9 -4 -27 4338.38
    -9 4 -27 4422.24
    -9 -4 -29 4937.27
    -9 4 -29 5097.9
    -9 -4 -31 416.996
    -9 4 -31 233.891
    -9 -5 34 2301.15
    -9 -5 32 389.548
    9 -5 -32 404.306
    9 -5 -32 284.759
    -9 -5 30 454.676
    9 -5 -30 300.161
    9 -5 -30 72.053
    -9 -5 28 1633.37
    9 -5 -28 1038.96
    9 -5 -28 1466.72
    -9 -5 26 358.868
    9 -5 -26 137.147
    9 -5 -26 256.996
    -9 -5 26 405.573
    -9 -5 24 311.063
    9 -5 -24 124.196
    9 -5 -24 -83.9815
    -9 -5 24 68.9419
    -9 -5 22 1647.22
    9 -5 -22 1247.61
    -9 -5 22 1553.18
    -9 -5 20 6129.27
    -9 5 20 6559.13
    -9 -5 18 5266.6
    -9 -5 18 5752.18
    -9 5 18 4983.65
    -9 -5 16 1302.82
    -9 -5 16 1669.45
    9 -5 -16 1937.93
    -9 5 16 1790.85
    -9 -5 14 965.902
    -9 -5 14 698.369
    -9 -5 14 472.515
    9 -5 -14 1017.85
    9 -5 -14 724.298
    -9 5 14 510.68
    -9 -5 14 704.973
    -9 5 14 868.54
    -9 -5 14 613.691
    -9 -5 12 31113.8
    -9 -5 12 33683.1
    -9 -5 12 32647.7
    9 -5 -12 33467.9
    9 -5 -12 26224
    9 5 -12 34711
    -9 5 12 33583.9
    -9 5 12 29983.8
    -9 -5 12 33720.8
    -9 -5 12 27683.9
    9 -5 -12 34893.7
    -9 5 10 11217.9
    -9 -5 10 11096.4
    -9 -5 10 12231.2
    -9 -5 10 8712.37
    -9 5 10 10221.2
    9 5 -10 12199
    -9 -5 10 12332.9
    9 -5 -10 10220.8
    9 5 -10 11649.8
    9 -5 -10 11439.4
    -9 -5 10 10281.6
    9 -5 -10 11593.4
    9 5 -8 23335.1
    -9 -5 8 22954.5
    -9 -5 8 18907.3
    -9 5 8 23469.1
    9 5 -8 22406.5
    -9 5 8 22587.8
    -9 -5 8 22770.1
    -9 5 8 24449.2
    -9 -5 8 24754.9
    -9 -5 8 23203
    9 -5 -8 24220
    9 5 -8 23733.4
    9 -5 -8 21473.4
    9 -5 -6 16420.2
    -9 -5 6 18754.4
    9 -5 -6 17314.2
    -9 -5 6 17262.8
    -9 5 6 17741.7
    -9 -5 6 16365.4
    9 5 -6 17688.1
    9 5 -6 17604.7
    -9 5 6 17206.7
    -9 -5 6 18464.3
    -9 -5 6 17563.8
    -9 5 6 17874.4
    -9 5 4 2351.01
    -9 -5 4 2843.74
    -9 -5 4 2414.6
    -9 5 4 2181.95
    -9 -5 4 1600.98
    9 5 -4 1819.73
    -9 5 4 1165.77
    -9 -5 4 2282.21
    -9 -5 4 1886.87
    9 -5 -4 2473.79
    9 5 -4 2025.13
    9 5 -4 1233.96
    -9 -5 2 101924
    -9 -5 2 103166
    -9 5 2 95975.1
    -9 -5 2 102280
    -9 -5 2 100956
    9 -5 -2 97811.2
    9 5 -2 100033
    9 5 -2 100388
    -9 -5 2 99468
    -9 5 2 96807.1
    -9 5 2 100767
    9 5 -2 102892
    -9 5 0 30912.9
    -9 5 0 30388.3
    -9 5 0 30876.8
    -9 -5 0 30650.9
    9 5 0 28511.6
    -9 -5 0 29757.1
    -9 -5 0 30034.1
    -9 -5 0 30897.8
    -9 -5 0 30179.4
    -9 -5 0 29128.5
    9 -5 0 30113.8
    9 5 0 30145
    9 5 0 27872.4
    -9 -5 -2 8558.69
    -9 -5 -2 8257.59
    9 -5 2 8396.73
    9 5 2 8000.46
    9 -5 2 7786.4
    -9 -5 -2 8560.55
    -9 5 -2 8659.75
    -9 -5 -2 7876.59
    -9 5 -2 8574.22
    -9 5 -2 8472.85
    9 5 2 8188.4
    9 5 2 7559.42
    -9 -5 -4 4817.48
    -9 5 -4 4102.39
    9 -5 4 3539.28
    -9 5 -4 3877.5
    -9 5 -4 4503.56
    9 -5 4 4421.57
    -9 -5 -4 4767.1
    -9 -5 -4 4912.76
    -9 -5 -4 4398.7
    9 5 4 4419.65
    -9 -5 -4 4340.2
    -9 5 -4 4031.01
    9 5 4 4645.77
    9 5 4 4190.45
    -9 5 -6 14514.8
    -9 -5 -6 14266.9
    9 -5 6 13089.4
    -9 -5 -6 14847.1
    9 -5 6 15253
    -9 5 -6 13820.6
    -9 -5 -6 15775.9
    -9 5 -6 14260.2
    -9 -5 -6 13209.8
    9 5 6 14603.8
    -9 -5 -6 14036.9
    -9 5 -6 13031.3
    9 5 6 14185.7
    9 5 6 13715.6
    -9 -5 -8 515.101
    -9 5 -8 268.92
    -9 -5 -8 255.738
    -9 5 -8 434.677
    -9 -5 -8 267.148
    -9 -5 -8 479.828
    -9 -5 -8 288.254
    9 -5 8 328.038
    -9 -5 -8 362.122
    -9 5 -8 377.56
    9 5 8 175.485
    9 -5 8 1002.69
    9 5 8 529.869
    9 5 8 230.358
    -9 -5 -10 5287.15
    -9 -5 -10 5425.29
    -9 -5 -10 5068.78
    -9 -5 -10 5093.61
    9 -5 10 5372.4
    -9 -5 -10 4827.23
    -9 5 -10 5836.5
    -9 -5 -10 4965.06
    9 5 10 4882.31
    -9 5 -10 5357.1
    -9 5 -10 5474.12
    9 -5 10 5191.9
    9 5 10 4991.65
    9 5 10 4993.25
    -9 -5 -12 3913.4
    9 -5 12 3606.43
    -9 -5 -12 3825.82
    -9 5 -12 3860.64
    -9 -5 -12 3631.69
    9 5 12 3603.74
    -9 -5 -14 24033.5
    9 -5 14 23036
    -9 -5 -14 23462.2
    -9 5 -14 22404.3
    -9 -5 -14 22234.9
    9 -5 16 5925.54
    -9 -5 -16 5987.02
    -9 5 -16 5999.5
    -9 -5 -16 6059.7
    -9 -5 -18 191.376
    9 -5 18 117.568
    -9 -5 -18 118.59
    -9 5 -18 229.56
    -9 -5 -20 2400.45
    -9 5 -20 2517.1
    -9 -5 -20 2507.1
    -9 5 -22 1491.8
    -9 -5 -22 885.728
    -9 -5 -22 938.939
    -9 -5 -24 313.5
    -9 5 -24 304.447
    -9 -5 -24 463.469
    -9 -5 -26 682.997
    -9 -5 -26 971.491
    -9 5 -26 625.369
    -9 -5 -28 318.69
    -9 -5 -28 166.479
    -9 5 -28 343.436
    -9 -5 -30 1475.27
    -9 5 -30 1507.26
    -9 -6 31 858.825
    9 -6 -31 531.902
    9 -6 -31 459.23
    -9 -6 29 8226.94
    9 -6 -29 7364.47
    -9 -6 29 7402.43
    9 -6 -29 6840.02
    -9 -6 27 6352.03
    9 -6 -27 6450.22
    -9 -6 27 6035.28
    9 -6 -27 5625.49
    -9 -6 25 3899.61
    9 -6 -25 3390.42
    -9 -6 25 3907.87
    9 -6 -25 3585.96
    -9 -6 23 5357.49
    9 -6 -23 5173.03
    -9 -6 23 6045.02
    9 -6 -23 4914.4
    -9 -6 21 18534.7
    9 -6 -21 18217.8
    9 -6 -21 17255.3
    -9 -6 19 17153.8
    -9 6 19 16810.6
    -9 -6 17 1769.23
    -9 -6 17 1521.38
    -9 -6 17 1170.21
    -9 6 17 1554.33
    -9 -6 15 42176.5
    -9 -6 15 45407.5
    9 -6 -15 33597
    -9 6 15 38867.6
    -9 -6 15 37876.7
    -9 -6 13 31479.1
    9 -6 -13 26513.1
    -9 -6 13 27241.7
    -9 -6 13 31809.2
    9 -6 -11 947.094
    -9 -6 11 682.862
    -9 -6 11 635.647
    9 -6 -11 795.957
    -9 -6 11 789.752
    -9 6 9 15468.8
    9 -6 -9 12834.1
    -9 -6 9 14282.6
    -9 -6 9 14714.4
    -9 6 9 15265.4
    9 6 -9 15616.6
    -9 -6 9 11267.9
    -9 -6 9 15486.4
    -9 -6 9 14478
    9 6 -9 14709.4
    9 -6 -9 12730.3
    9 6 -7 8557.97
    -9 -6 7 8401.77
    9 -6 -7 8259.93
    9 6 -7 8967.29
    -9 -6 7 7303.84
    -9 -6 7 7381.52
    9 -6 -7 6295.24
    9 6 -7 8630.51
    -9 6 7 7455.27
    -9 6 7 7016.12
    -9 -6 7 8620.45
    -9 -6 5 39301.2
    9 6 -5 39655.2
    -9 -6 5 38698.5
    -9 -6 5 36896.2
    -9 6 5 38985.9
    -9 -6 5 40153
    9 6 -5 39539.5
    -9 -6 5 37275.9
    9 -6 -5 39592.3
    9 6 -5 42981.6
    -9 6 5 37916.5
    -9 -6 3 5559.5
    -9 -6 3 5780.59
    9 6 -3 5714.07
    -9 6 3 5613.14
    9 6 -3 5539.48
    9 -6 -3 5902.06
    -9 -6 3 5206.85
    -9 6 3 5556.8
    -9 6 3 4367.87
    -9 6 3 6050.69
    -9 -6 3 5418.27
    -9 -6 3 5127.77
    9 6 -3 5252.5
    9 -6 -3 6702.44
    -9 -6 1 2265.36
    -9 6 1 2202.01
    -9 -6 1 1959.6
    9 6 -1 2018.23
    -9 6 1 2290.82
    9 -6 -1 2200.61
    -9 -6 1 1946.59
    -9 -6 1 2323.29
    9 -6 -1 2068.6
    -9 -6 1 2313.97
    9 6 -1 2172.85
    -9 6 1 1989.03
    -9 -6 1 2360.87
    -9 -6 -1 11654.9
    -9 -6 -1 12115.5
    9 -6 1 11549.7
    -9 6 -1 11261
    -9 6 -1 12941.7
    -9 -6 -1 12097.9
    9 6 1 11534.3
    -9 -6 -1 11828.2
    -9 6 -1 11016.9
    -9 -6 -1 11112.1
    9 -6 1 11429.6
    9 6 1 11692.6
    9 6 1 10520.9
    -9 6 -3 7876.48
    -9 -6 -3 8558.23
    -9 6 -3 7364.15
    -9 -6 -3 8410.42
    -9 -6 -3 8728.01
    9 -6 3 7828.84
    -9 -6 -3 8581.8
    -9 -6 -3 8061.85
    -9 -6 -3 8901.51
    -9 6 -3 7446.1
    9 6 3 7643.57
    -9 -6 -3 7773.65
    9 -6 3 7471.06
    9 6 3 8640.27
    9 6 3 8069.65
    -9 -6 -5 16915.9
    -9 -6 -5 15976.1
    9 -6 5 15810.8
    -9 -6 -5 18632.8
    -9 6 -5 16557.4
    -9 -6 -5 17375.7
    -9 6 -5 16809.7
    -9 -6 -5 16567
    9 6 5 16969.1
    -9 -6 -5 16062.5
    -9 6 -5 15832.9
    9 -6 5 15477.9
    9 6 5 16525.1
    9 6 5 15110.6
    9 6 7 37196.1
    -9 -6 -7 36526.2
    -9 -6 -7 37267.7
    9 -6 7 37821.3
    -9 -6 -7 37786.2
    -9 6 -7 38538.4
    -9 -6 -7 36238.3
    9 -6 7 38046.9
    -9 -6 -9 2915.51
    -9 -6 -9 2696.7
    9 -6 9 2342.23
    -9 6 -9 2366.15
    9 -6 9 3265.26
    -9 -6 -9 2814.58
    -9 -6 -9 3151.85
    9 6 9 1871.33
    -9 -6 -11 26494.6
    -9 -6 -11 26658.4
    9 -6 11 25886.7
    -9 6 -11 26189.2
    -9 -6 -11 25829.1
    -9 -6 -11 26819.8
    -9 -6 -13 23784.7
    9 -6 13 24388
    -9 6 -13 24471.5
    -9 -6 -13 23127.8
    -9 -6 -13 22031.2
    -9 -6 -15 13441.4
    9 -6 15 13038.1
    -9 6 -15 12888.4
    -9 -6 -15 12740
    -9 -6 -15 12396.4
    9 -6 17 7828.84
    -9 -6 -17 8298.17
    -9 6 -17 7308.19
    -9 -6 -17 8007.22
    9 -6 19 29676.1
    -9 6 -19 29520.4
    -9 -6 -19 27674.4
    -9 -6 -19 27293.5
    9 -6 21 2627.57
    -9 6 -21 2613.56
    -9 -6 -21 1970.59
    -9 -6 -21 2338.64
    -9 -6 -23 5160.38
    -9 6 -23 5063.86
    -9 -6 -23 5091.58
    -9 -6 -25 4698.28
    -9 6 -25 4820.81
    -9 -6 -25 4356.27
    -9 -6 -27 923.592
    -9 -6 -27 752.138
    -9 6 -27 824.567
    -9 6 -29 160.82
    -9 -6 -29 232.784
    9 -7 -30 4408.88
    -9 -7 30 4647.81
    9 -7 -30 4207.71
    -9 -7 28 2243.81
    9 -7 -28 2171.5
    -9 -7 26 1153.93
    9 -7 -26 864.377
    9 -7 -24 15519
    -9 -7 24 14440.2
    9 -7 -22 12409.1
    -9 -7 22 9885.47
    9 -7 -20 602.33
    -9 -7 20 467.505
    -9 -7 20 777.338
    -9 -7 18 1490.06
    9 -7 -18 1057.66
    9 -7 -18 1621.63
    -9 -7 18 1505.56
    -9 -7 16 3981.48
    -9 -7 16 4419.33
    9 -7 -16 4105.25
    9 -7 -16 4187.6
    -9 7 16 4954.78
    -9 -7 16 3931.94
    -9 -7 14 1038.81
    -9 -7 14 740.034
    9 -7 -14 411.963
    -9 -7 14 1031.48
    -9 -7 12 23845.1
    -9 -7 12 17182.9
    -9 -7 12 24461
    9 -7 -12 17271.4
    -9 -7 10 8504.97
    9 -7 -10 7664.51
    -9 -7 10 8969.86
    9 -7 -8 1311.58
    -9 -7 8 747.742
    -9 -7 8 1001.3
    -9 -7 8 1354.33
    -9 -7 8 802.355
    -9 -7 6 8719.06
    -9 -7 6 8094.03
    -9 -7 6 8402.73
    -9 -7 4 7298.33
    9 -7 -4 6679.62
    -9 -7 4 7353
    -9 7 4 6002.87
    -9 -7 4 6873.65
    -9 -7 2 -281.836
    -9 -7 2 191.353
    9 7 -2 219.451
    9 -7 -2 237.783
    -9 -7 2 246.332
    -9 -7 2 293.762
    9 -7 -2 135.031
    9 -7 0 1061.62
    -9 -7 0 891.56
    9 -7 0 749.792
    -9 -7 0 698.607
    -9 -7 0 999.077
    -9 -7 -2 2650.21
    9 -7 2 2392.15
    -9 -7 -2 2715.05
    -9 -7 -2 2472.24
    -9 -7 -4 2384.64
    9 -7 4 1969.86
    -9 -7 -4 2386.96
    -9 -7 -4 2121.96
    -9 -7 -6 681.689
    9 -7 6 937.091
    -9 -7 -6 758.841
    -9 -7 -6 635.014
    -9 -7 -8 7298.43
    9 -7 8 7026.88
    -9 -7 -8 8028.69
    -9 -7 -8 7349.15
    -9 -7 -10 15492.6
    9 -7 10 16393
    -9 -7 -10 15686.3
    -9 -7 -10 15582.5
    -9 -7 -12 1133.66
    -9 -7 -12 904.866
    9 -7 12 1148.04
    9 -7 12 1097.74
    -9 -7 -12 1105.5
    9 -7 14 22170
    -9 7 -14 22876.2
    -9 -7 -14 21864.3
    -9 -7 -14 20943
    9 -7 16 23895.2
    -9 7 -16 23711
    -9 -7 -16 22389.4
    9 -7 18 766.392
    -9 -7 -18 538
    -9 7 -18 804.332
    9 -7 20 9855.15
    -9 7 -20 10361.7
    -9 -7 -20 9017.23
    -9 7 -22 9317.12
    -9 -7 -22 9230.86
    -9 7 -24 963.511
    -9 -7 -24 717.186
    9 -7 24 1262.77
    -9 -7 -24 477.914
    -9 -7 -26 1677.67
    -9 7 -26 1970.44
    9 -7 26 1834.97
    -9 -7 -26 1697.57
    -9 -8 27 133.28
    9 -8 -27 164.151
    9 -8 -25 1258.82
    -9 -8 25 1358.36
    -9 -8 25 786.951
    9 -8 -23 106.166
    -9 -8 23 -295.911
    9 -8 -21 5274.25
    -9 -8 21 4070.38
    9 -8 -19 579.013
    9 -8 -19 627.834
    -9 -8 19 204.808
    -9 -8 19 400.003
    9 -8 -17 1300.61
    9 -8 -17 1228.45
    -9 -8 17 1724.78
    -9 -8 17 1546.91
    -9 -8 15 2599.01
    9 -8 -15 2212.82
    -9 -8 15 2278.27
    9 -8 -15 1660.77
    -9 -8 15 2332.57
    -9 -8 13 32.8358
    9 -8 -13 156.602
    -9 -8 13 14.7656
    9 -8 -13 275.292
    -9 -8 13 645.424
    -9 -8 11 3417.4
    9 -8 -11 2087.19
    -9 -8 11 3322.31
    -9 -8 11 1866.95
    9 -8 -9 4897.1
    -9 -8 9 5593.2
    -9 -8 9 5640.94
    -9 -8 7 85.8062
    -9 -8 7 164.838
    9 -8 -7 224.418
    -9 -8 7 205.116
    -9 -8 5 16133.9
    -9 -8 5 16635.8
    -9 -8 5 17554.2
    -9 -8 3 5663.98
    -9 -8 3 5798.93
    9 -8 -3 5535.23
    -9 -8 3 5942.25
    -9 -8 1 5938.22
    9 -8 -1 5058.77
    9 -8 -1 5033.93
    -9 -8 1 5929.14
    9 -8 1 33575.5
    -9 -8 -1 36477.5
    9 -8 1 36655.9
    -9 -8 -1 36553.3
    -9 -8 -1 37186.8
    9 -8 3 18732
    -9 -8 -3 18137.5
    9 -8 3 18744.1
    -9 -8 -3 18365.4
    -9 -8 -3 20667.4
    9 -8 5 1621.09
    -9 -8 -5 1281.03
    -9 -8 -5 1168.48
    9 -8 5 1552.75
    -9 -8 -5 1086.19
    -9 -8 -7 3108.74
    9 -8 7 2774.14
    -9 -8 -7 2402.2
    -9 -8 -9 9644.91
    9 -8 9 11104.7
    -9 -8 -9 11309.3
    -9 -8 -9 9851.55
    -9 -8 -11 4903.96
    9 -8 11 4607.16
    -9 -8 -11 4943.66
    -9 -8 -11 4708.02
    9 -8 13 5099.86
    -9 -8 -13 4755.74
    -9 -8 -13 4621.33
    -9 -8 -15 69.3108
    -9 -8 -15 314.066
    9 -8 15 61.1326
    9 -8 17 1116.57
    9 -8 17 1215.71
    -9 -8 -17 1250.51
    9 -8 19 3895.35
    -9 -8 -19 3778.19
    9 -8 21 1481.14
    -9 -8 -21 734.292
    -9 -8 -23 247.981
    9 -8 23 2319.81
    9 -9 -24 66.258
    -9 -9 24 -8.66277
    9 -9 -22 27.2631
    -9 -9 22 212.07
    -9 -9 20 276.966
    9 -9 -20 48.6787
    -9 -9 20 67.1046
    9 -9 -18 -626.703
    9 -9 -18 -136.899
    -9 -9 18 167.638
    -9 -9 18 -138.829
    -9 -9 16 2440.82
    9 -9 -16 2200.81
    9 -9 -16 1254.1
    -9 -9 16 2381.46
    -9 -9 16 1641.04
    9 -9 -14 8024.03
    -9 -9 14 12316.6
    -9 -9 14 7535.23
    -9 -9 14 13065.2
    -9 -9 12 5396.89
    9 -9 -12 3946.85
    -9 -9 12 2968.65
    -9 -9 12 6073.77
    -9 -9 10 6353.03
    -9 -9 10 5857.34
    -9 -9 8 35542.8
    -9 -9 8 37369.6
    -9 -9 8 35454
    -9 -9 6 15504.1
    -9 -9 6 14700.1
    9 -9 -6 12912.2
    -9 -9 6 14649.1
    -9 -9 4 34.1202
    -9 -9 4 226.476
    -9 -9 4 267.891
    9 -9 -4 122.149
    -9 -9 2 29509.7
    -9 -9 2 28971.2
    -9 -9 0 23839.7
    9 -9 0 21582.4
    -9 -9 0 23317
    -9 -9 -2 271.87
    -9 -9 -2 58.6327
    9 -9 2 282.374
    9 -9 2 165.53
    -9 -9 -2 291.743
    -9 -9 -4 14667.6
    -9 -9 -4 13544.2
    9 -9 4 13770.9
    9 -9 4 12531.1
    -9 -9 -4 12978.1
    -9 -9 -6 15486.2
    9 -9 6 16466
    -9 -9 -6 15019.7
    -9 -9 -8 312.278
    -9 -9 -8 468.864
    9 -9 8 584.575
    -9 -9 -10 1766.29
    9 -9 10 1584.81
    -9 -9 -10 1705.5
    9 -9 12 1710.8
    -9 -9 -12 1594.5
    -9 -9 -12 1774.4
    -9 -9 -12 1940.96
    9 -9 14 346.954
    -9 -9 -14 916.811
    -9 -9 -14 483.309
    -9 -9 -16 83.5122
    9 -9 16 322.432
    -9 -9 -16 209.71
    9 -9 18 -147.629
    -9 -9 -18 -15.8969
    -9 -9 -20 515.65
    9 -9 22 -183.463
    9 -10 -19 75.1379
    -9 -10 19 -195.572
    9 -10 -19 -31.5557
    9 -10 -17 251.087
    -9 -10 17 1059.76
    -9 -10 17 670.441
    -9 -10 15 3837.17
    -9 -10 15 2248.83
    9 -10 -15 2487.2
    9 -10 -13 -6.00392
    -9 -10 13 21.1256
    -9 -10 11 8655.54
    9 -10 -11 7324.91
    9 -10 -9 8679.35
    -9 -10 9 9700.29
    -9 -10 7 385.991
    -9 -10 7 405.282
    9 -10 -7 260.248
    -9 -10 5 7022.77
    -9 -10 5 6299.74
    9 -10 -5 5360.33
    -9 -10 3 4975.81
    -9 -10 3 4663.57
    9 -10 -3 5346
    9 -10 -3 4342.11
    -9 -10 1 -221.499
    -9 -10 1 -121.276
    9 -10 -1 61.5764
    9 -10 -1 -51.5296
    -9 -10 -1 6672.32
    9 -10 1 6678.09
    -9 -10 -1 6951.75
    -9 -10 -3 1852.65
    9 -10 3 1918.23
    -9 -10 -3 2020.08
    9 -10 3 1818.42
    -9 -10 -3 2318.29
    -9 -10 -5 -63.468
    9 -10 5 259.919
    -9 -10 -5 211.979
    -9 -10 -7 8958.63
    -9 -10 -7 9184.41
    9 -10 7 9111.21
    -9 -10 -9 2992.75
    9 -10 9 3126.55
    -9 -10 -9 2923.19
    -9 -10 -11 70.4206
    9 -10 11 62.2218
    -9 -10 -11 20.0787
    9 -10 13 240.063
    -9 -10 -13 394.321
    -9 -10 -13 573.843
    -9 -10 -15 628.317
    -9 -10 -15 584.884
    9 -10 15 463.469
    9 -10 15 705.943
    -9 -10 -17 161.685
    9 -10 17 9.86144
    9 -11 -14 495.964
    -9 -11 14 1639.14
    -9 -11 12 3091
    9 -11 -12 1955.39
    -9 -11 10 1709.65
    9 -11 -10 615.266
    -9 -11 8 727.477
    9 -11 -8 640.7
    -9 -11 6 408.087
    -9 -11 6 906.599
    9 -11 -6 172.078
    -9 -11 4 47.9853
    -9 -11 4 221.133
    9 -11 -4 -73.0299
    -9 -11 2 1425.1
    -9 -11 2 1233.35
    9 -11 -2 1508.32
    9 -11 -2 1279.38
    -9 -11 0 431.391
    9 -11 0 482.599
    -9 -11 0 636.618
    9 -11 0 690.74
    -9 -11 -2 100.247
    -9 -11 -2 110.103
    9 -11 2 174.587
    9 -11 2 188.415
    -9 -11 -4 61.9956
    -9 -11 -4 367.152
    9 -11 4 411.628
    -9 -11 -6 214.837
    9 -11 6 77.2472
    9 -11 6 123.579
    -9 -11 -6 66.8447
    9 -11 8 2993.28
    9 -11 8 2807.57
    -9 -11 -8 3060.57
    -9 -11 -8 3099.83
    -9 -11 -10 2579.69
    9 -11 10 3342.85
    9 -11 10 3356.13
    -9 -11 -10 3160.73
    10 0 -36 1554.3
    10 0 -34 1144.33
    10 0 -32 7225.58
    10 0 -30 19066.3
    -10 0 30 24850.9
    -10 0 28 158.241
    -10 0 26 12048.4
    -10 0 24 81110.8
    -10 0 22 20093
    10 0 -20 32557.9
    -10 0 20 35284.7
    -10 0 20 34217.9
    10 0 -18 5896.54
    -10 0 18 7718.3
    10 0 -18 9542.59
    -10 0 18 6935.88
    -10 0 16 12003.4
    10 0 -16 11239.5
    10 0 -16 15712.1
    -10 0 16 12340.5
    10 0 -14 25430
    -10 0 14 30661.4
    -10 0 14 30416.4
    -10 0 14 28554.8
    -10 0 12 48175.1
    10 0 -12 53545.4
    -10 0 12 49111.3
    -10 0 12 42824
    -10 0 12 48646.1
    -10 0 10 3215.43
    10 0 -10 3299.07
    -10 0 10 3472.97
    -10 0 10 4133.22
    -10 0 10 3228.39
    -10 0 10 3202.43
    -10 0 8 50449.5
    -10 0 8 84461.9
    -10 0 8 66156.5
    -10 0 8 84901.3
    -10 0 8 48588.6
    -10 0 8 42096
    -10 0 6 387448
    -10 0 6 419951
    -10 0 6 422620
    -10 0 6 401991
    10 0 -6 390329
    10 0 -4 20270.1
    -10 0 4 20986.3
    -10 0 4 23445.7
    10 0 -4 25870.2
    -10 0 4 21434.5
    -10 0 4 22541.9
    -10 0 4 22783.2
    10 0 -4 19975.7
    10 0 -2 27916.3
    -10 0 2 25100.5
    10 0 -2 26771.1
    -10 0 2 26564.8
    -10 0 2 25177.9
    -10 0 2 26516.1
    10 0 -2 26235
    -10 0 0 114330
    10 0 0 117676
    10 0 0 114976
    -10 0 0 117032
    -10 0 0 91757.8
    10 0 0 94513.2
    -10 0 0 113134
    -10 0 0 113376
    -10 0 -2 119385
    -10 0 -2 119531
    -10 0 -2 117903
    -10 0 -2 124029
    10 0 2 121229
    10 0 2 122467
    -10 0 -4 239.295
    -10 0 -4 -157.415
    10 0 4 109.984
    -10 0 -4 115.781
    -10 0 -4 68.7792
    10 0 4 243.742
    10 0 4 73.2545
    10 0 6 588.068
    10 0 6 454.226
    -10 0 -6 301.957
    -10 0 -6 395.906
    -10 0 -6 324.172
    -10 0 -6 304.185
    -10 0 -6 253.577
    10 0 6 393.439
    10 0 6 362.735
    -10 0 -8 51518.7
    -10 0 -8 48938.1
    -10 0 -8 53880.3
    10 0 8 48585.8
    10 0 8 48742.8
    10 0 8 49165.1
    -10 0 -10 20943.6
    -10 0 -10 21091.4
    10 0 10 20945.9
    10 0 10 20446.2
    10 0 10 20530.2
    -10 0 -12 54982
    10 0 12 54812.3
    10 0 12 54652.3
    10 0 14 99848.3
    -10 0 -14 97828.1
    -10 0 -14 100934
    -10 0 -14 100550
    -10 0 -14 102744
    -10 0 -14 100806
    10 0 14 100244
    10 0 14 102198
    -10 0 -16 55437.5
    -10 0 -16 56599.5
    -10 0 -16 56003.9
    -10 0 -16 58439
    10 0 16 54525.8
    10 0 16 55003.1
    -10 0 -18 16808.6
    -10 0 -18 17628.3
    10 0 18 16212
    -10 0 -20 95898.9
    -10 0 -20 96192.4
    10 0 22 17365
    -10 0 -22 18848.1
    -10 0 -22 18464.3
    -10 0 -24 968.464
    -10 0 -24 2239.81
    -10 0 -26 15692.9
    -10 0 -28 20850.3
    -10 0 -30 614.035
    -10 0 -30 1093.16
    -10 0 -32 61.8462
    -10 0 -32 106.244
    10 -1 -37 307.998
    10 -1 -35 499.097
    10 1 -35 -79.3925
    10 -1 -35 -2.4325
    10 -1 -33 4347.39
    10 1 -33 4326.19
    -10 -1 33 5387.26
    10 1 -31 219.218
    10 -1 -31 668.404
    -10 1 29 2325.25
    -10 -1 29 1714.51
    10 -1 -29 1334.49
    -10 1 27 1815.24
    -10 -1 27 1460.14
    -10 1 25 748.093
    -10 -1 25 284.345
    -10 -1 23 47839.9
    -10 1 23 60421.9
    -10 -1 21 33366
    10 1 -21 32877.2
    -10 -1 21 34300.9
    10 -1 -19 6458.53
    -10 1 19 7814.11
    10 1 -19 5196.47
    -10 -1 19 5235.86
    -10 1 19 7545.4
    10 -1 -19 7126.56
    -10 -1 19 5638.5
    10 1 -19 7642.96
    -10 -1 19 6310.41
    -10 1 19 7394
    10 -1 -17 8771.11
    -10 1 17 9546.2
    10 -1 -17 7608.99
    10 1 -17 6432.53
    10 1 -17 10995.6
    -10 -1 17 8288.79
    -10 -1 17 6706.89
    -10 1 17 9530.53
    -10 -1 17 6799.98
    -10 1 17 8527.15
    10 -1 -15 76048.4
    10 1 -15 51544.2
    -10 -1 15 78755.4
    10 -1 -15 58022.5
    10 1 -15 69318.3
    -10 1 15 67801.3
    -10 -1 15 58392.4
    -10 1 15 70424.4
    10 -1 -13 444.567
    10 1 -13 1019.28
    -10 -1 13 2212.47
    -10 1 13 2452.62
    10 1 -13 1658.56
    -10 1 13 6670.82
    10 -1 -13 426.998
    -10 -1 13 10064.2
    -10 1 13 6696.74
    -10 1 13 7116.45
    -10 -1 11 49056.5
    -10 1 11 36731.1
    -10 1 11 50864
    10 -1 -11 32421
    10 1 -11 31606.1
    10 1 -11 35632.9
    -10 1 11 46650.7
    -10 -1 11 38321.5
    -10 1 11 59589.5
    10 1 -9 7777.18
    -10 1 9 8496.91
    10 -1 -9 6823.05
    -10 -1 9 6075.8
    -10 1 9 9811.66
    10 -1 -9 4436.26
    -10 -1 9 6466.92
    -10 1 9 8429.08
    -10 -1 9 12354.6
    -10 1 9 8372.34
    10 1 -7 1987.61
    -10 1 7 1927.08
    -10 -1 7 2682.92
    -10 -1 7 1302.62
    10 1 -7 1330.46
    10 -1 -7 1874.72
    -10 1 7 2560.33
    -10 1 7 2032.62
    -10 -1 7 2407.08
    10 -1 -7 1408.43
    -10 -1 7 866.218
    -10 -1 7 1111.9
    10 1 -5 1029.57
    -10 1 5 994.182
    -10 -1 5 1030
    10 1 -5 882.387
    -10 -1 5 1322.03
    10 -1 -5 888.426
    10 1 -5 1166.97
    -10 1 5 2642.21
    -10 1 5 862.268
    -10 -1 5 1459.7
    10 -1 -5 1037.07
    -10 -1 5 946.789
    -10 1 5 1124.95
    -10 -1 5 1007.49
    -10 -1 3 240.309
    10 -1 -3 388.222
    -10 1 3 433.986
    -10 -1 3 391.857
    10 1 -3 667.627
    10 1 -3 648.221
    10 1 -3 658.753
    10 -1 -3 368.898
    -10 1 3 495.47
    -10 -1 3 408.803
    -10 1 3 541.699
    -10 -1 3 604.636
    10 -1 -1 108658
    -10 -1 1 113990
    -10 -1 1 114002
    -10 1 1 107963
    -10 1 1 108586
    10 1 -1 114487
    -10 -1 1 107733
    10 -1 -1 106480
    10 1 -1 107466
    -10 -1 1 106311
    -10 1 1 113523
    10 1 -1 107049
    -10 1 1 110590
    10 -1 -1 107262
    10 1 -1 109720
    -10 1 -1 23536.9
    -10 -1 -1 24237.9
    10 1 1 23632.3
    -10 -1 -1 24326.7
    -10 1 -1 23697.4
    10 1 1 23556.1
    10 -1 1 25307.9
    -10 -1 -1 22924.4
    -10 1 -1 23072.6
    -10 -1 -1 23005.8
    -10 -1 -1 25104.4
    -10 1 -1 23924.4
    10 -1 1 23934
    10 1 1 24865.3
    10 1 1 22923.1
    -10 1 -3 4048.36
    -10 -1 -3 3609.96
    -10 -1 -3 3762.82
    10 -1 3 3943.18
    10 1 3 3378.17
    10 -1 3 3818.12
    -10 1 -3 3967.93
    10 1 3 3807.16
    -10 1 -3 3995.15
    10 1 3 3401.05
    10 1 3 3661.28
    -10 -1 -3 4464.11
    -10 -1 -5 43502.7
    10 -1 5 43406.4
    -10 -1 -5 41389.8
    -10 -1 -5 42285.7
    -10 1 -5 46296.5
    10 1 5 43304.4
    10 -1 5 43415.7
    -10 1 -5 43426.2
    10 1 5 42633.9
    -10 -1 -5 43929.4
    10 1 5 43407.5
    -10 1 -7 115696
    10 -1 7 111399
    -10 -1 -7 106810
    -10 1 -7 106349
    -10 -1 -7 111569
    -10 -1 -7 107238
    10 1 7 104786
    -10 1 -7 113056
    -10 1 -7 108108
    10 1 7 107912
    10 -1 7 104911
    10 1 7 103831
    10 -1 9 25561.8
    -10 -1 -9 22558.6
    -10 1 -9 23312.3
    -10 1 -9 23377.1
    -10 -1 -9 24708.9
    -10 1 -9 24011.5
    10 -1 9 22608.7
    10 1 9 22134.4
    10 -1 9 21785
    10 1 9 21591.5
    10 -1 11 103141
    -10 -1 -11 108557
    -10 1 -11 111549
    -10 1 -11 105411
    -10 -1 -11 108574
    -10 1 -11 106658
    10 1 11 102360
    10 -1 11 103050
    10 1 11 106681
    10 -1 13 9835.94
    -10 -1 -13 8163.41
    -10 1 -13 10945.6
    -10 -1 -13 11035.7
    -10 1 -13 10981.6
    -10 1 -13 10825.7
    10 1 13 11286.2
    -10 1 -13 11092.1
    -10 -1 -13 11369
    -10 1 -13 10822.2
    10 1 13 10573.5
    10 -1 13 10356.7
    10 -1 13 10582.4
    10 -1 13 10474.5
    -10 -1 -13 11797.4
    10 1 13 10896.4
    10 1 15 947.234
    10 -1 15 1340.01
    10 1 15 1113.05
    -10 -1 -15 1195.4
    -10 -1 -15 2257.55
    -10 -1 -15 1153.01
    -10 1 -15 1164.65
    -10 -1 -15 1978.53
    -10 1 -15 1303.46
    -10 -1 -15 2101.5
    -10 -1 -15 1156.26
    10 -1 15 1251.84
    -10 1 -15 1028.99
    -10 1 -15 1153.27
    10 1 15 1157.03
    10 -1 15 1081.81
    -10 -1 -17 53052.1
    -10 -1 -17 56115.5
    -10 -1 -17 56761.7
    -10 1 -17 53162.2
    -10 -1 -17 54288.5
    -10 1 -17 51209.5
    -10 1 -17 55925.1
    10 -1 17 52299.1
    10 1 17 55616.5
    10 1 17 55057
    10 1 19 26118.7
    -10 -1 -19 25862.3
    -10 -1 -19 27860.3
    -10 1 -19 25987.5
    -10 -1 -19 26213.7
    10 1 21 4667.71
    -10 -1 -21 4105.01
    -10 1 -21 4247.3
    -10 -1 -21 4246.98
    -10 -1 -23 3244.7
    -10 1 -23 2702.37
    -10 -1 -23 3248
    -10 -1 -25 392.245
    -10 -1 -25 498.94
    -10 1 -25 459.671
    -10 -1 -27 2683.66
    -10 1 -27 3029.1
    -10 -1 -27 3077.05
    -10 1 -29 7010.66
    -10 -1 -29 6681.38
    -10 -1 -29 6472.09
    -10 -1 -31 468.737
    -10 -1 -31 443.248
    -10 1 -31 234.089
    -10 -1 -33 697.782
    -10 1 -33 553.384
    -10 1 -33 437.223
    10 2 -36 2317.12
    10 -2 -36 1627.1
    -10 -2 34 8482.56
    10 2 -34 8559.59
    10 -2 -34 6571.4
    -10 -2 32 927.786
    10 -2 -32 879.059
    10 2 -32 897.826
    -10 -2 30 419.529
    10 2 -30 348.175
    10 -2 -30 149.507
    -10 -2 28 1631.11
    10 -2 -28 1553.92
    10 2 -28 1582.13
    -10 -2 26 1668.39
    10 2 -26 910.282
    -10 2 26 1986.14
    -10 -2 24 188.329
    -10 2 24 408.498
    -10 -2 22 8164.1
    -10 2 22 10005.3
    -10 -2 20 2788.32
    -10 -2 20 3267.37
    -10 -2 20 2371.57
    -10 2 20 3821.45
    -10 2 20 3133.82
    10 2 -20 2644.48
    10 -2 -18 1707.17
    -10 -2 18 1592.94
    -10 2 18 1406.75
    10 -2 -18 1830.36
    10 2 -18 1417.52
    -10 2 18 1390.7
    -10 -2 18 1839.24
    -10 2 18 1061.37
    -10 -2 18 2679.26
    10 2 -18 1606.79
    -10 -2 16 17380.1
    10 -2 -16 22323.1
    10 2 -16 17139.9
    -10 -2 16 26937.7
    -10 2 16 19631.6
    10 -2 -16 17474.3
    10 2 -16 15403.5
    -10 -2 16 18066.8
    -10 -2 16 17529.3
    -10 2 16 14661.2
    -10 2 16 23716.9
    10 2 -14 19621.6
    10 2 -14 17745.5
    -10 -2 14 14776.1
    -10 2 14 22206.8
    -10 -2 14 21133.1
    -10 2 14 25053.5
    -10 2 14 20015.2
    10 -2 -14 21159
    10 2 -12 11781.8
    -10 -2 12 10810.3
    -10 2 12 14941.2
    10 -2 -12 13428.2
    10 2 -12 13405.1
    -10 -2 12 11637.2
    -10 2 12 14601.6
    -10 2 10 300758
    10 2 -10 299092
    -10 -2 10 301835
    10 -2 -10 312555
    -10 -2 10 285258
    -10 2 10 297697
    -10 2 10 290811
    10 2 -10 314536
    10 -2 -10 289769
    10 2 -10 298904
    -10 -2 8 115938
    10 2 -8 110795
    10 -2 -8 118702
    10 2 -8 114513
    -10 -2 8 114152
    -10 -2 8 118899
    -10 2 8 119135
    -10 -2 8 114286
    10 -2 -8 109896
    10 2 -8 116054
    -10 2 8 110032
    10 -2 -6 5267.95
    10 -2 -6 3210.71
    10 2 -6 6280.87
    -10 -2 6 2945.15
    10 2 -6 2718.71
    -10 2 6 2683.6
    -10 2 6 3707.3
    -10 -2 6 1446.03
    -10 -2 6 3052.62
    -10 -2 6 3627.08
    10 2 -6 4454.78
    -10 -2 4 79229.8
    -10 2 4 75612.1
    10 -2 -4 77641.1
    10 2 -4 79350.6
    -10 -2 4 76015.9
    -10 2 4 77459.1
    -10 -2 4 80560.5
    10 -2 -4 73689.2
    10 2 -4 79321.7
    10 2 -4 79193.9
    -10 -2 2 469596
    10 -2 -2 475989
    10 2 -2 479790
    10 2 -2 485872
    -10 2 2 475412
    10 -2 -2 467378
    10 2 -2 481651
    -10 -2 2 470398
    -10 2 2 472741
    -10 -2 0 11076.8
    -10 2 0 11144.4
    -10 2 0 12275.9
    -10 -2 0 9479.71
    -10 2 0 10865.7
    10 2 0 12388.7
    -10 2 0 11564.2
    10 -2 0 10295.2
    10 2 0 11325.4
    -10 2 0 11429.5
    10 2 0 11732.4
    -10 -2 0 10900.4
    10 2 0 11470.7
    -10 2 -2 22294.1
    -10 -2 -2 23415.5
    -10 2 -2 21790.2
    10 2 2 22383.4
    10 2 2 21444.9
    10 2 2 21594.4
    -10 -2 -2 21177.6
    -10 -2 -2 21350.9
    -10 2 -2 22009.2
    10 2 2 22725.2
    10 -2 2 22657.1
    10 -2 4 120893
    -10 -2 -4 123339
    10 2 4 123924
    10 2 4 120524
    -10 -2 -4 120361
    10 2 4 116650
    -10 -2 -4 124179
    -10 2 -4 124829
    10 2 4 124479
    -10 2 -4 122498
    10 2 6 26352.7
    10 2 6 26762.9
    -10 -2 -6 26248.8
    -10 -2 -6 25575.9
    -10 2 -6 28866.9
    -10 2 -6 27620.4
    10 2 6 27432.5
    10 -2 6 27417.5
    10 -2 8 10255.4
    -10 2 -8 8431.93
    -10 2 -8 8744.1
    -10 -2 -8 9391.57
    -10 -2 -8 9222.71
    -10 2 -8 8501.43
    10 2 8 9003.25
    10 -2 8 8389.55
    10 2 8 9219.85
    10 2 8 9096.19
    -10 2 -10 20124.3
    -10 2 -10 19957.5
    -10 2 -10 20620
    10 2 10 19868.8
    10 -2 10 20067.9
    10 2 10 21175.1
    10 -2 12 8241.09
    10 2 12 6239.21
    10 2 12 7494.96
    10 -2 12 6644.12
    -10 -2 -12 7084.81
    -10 -2 -12 5599.72
    -10 2 -12 6914.56
    -10 2 -12 6480.38
    -10 -2 -12 7377.91
    -10 2 -12 5556.41
    -10 -2 -12 4478.55
    -10 2 -12 6324.17
    10 -2 12 5571.83
    10 2 12 5345.54
    10 2 14 2785.61
    -10 -2 -14 2658.22
    -10 -2 -14 3601.95
    -10 -2 -14 3405.26
    -10 2 -14 2809.51
    -10 2 -14 3120.85
    -10 -2 -14 2945.96
    -10 2 -14 2451.96
    -10 2 -14 2929.94
    10 -2 14 2889.5
    10 2 14 3080.01
    10 -2 14 2895.19
    10 2 14 2998.95
    10 2 16 182.025
    -10 -2 -16 195.783
    -10 -2 -16 24.3342
    -10 -2 -16 235.127
    -10 2 -16 94.8294
    -10 2 -16 -17.3647
    10 2 16 498.498
    -10 2 -16 158.638
    10 -2 16 39.8685
    10 -2 16 361.497
    10 2 16 388.274
    -10 2 -16 81.1713
    -10 -2 -18 146.592
    -10 -2 -18 102.313
    -10 2 -18 313.808
    -10 -2 -18 44.5315
    10 -2 18 54.4004
    -10 -2 -20 11117.2
    -10 -2 -20 11787
    -10 2 -20 11390.2
    10 2 20 11376.8
    -10 -2 -22 9377.43
    -10 -2 -22 9697.49
    -10 2 -22 9953.05
    -10 -2 -24 18131.2
    -10 -2 -24 18896.8
    -10 2 -24 19873
    -10 -2 -26 320.04
    -10 -2 -26 308.858
    -10 2 -26 249.092
    -10 -2 -28 2636.33
    -10 -2 -28 2633.52
    -10 2 -28 2782.88
    -10 -2 -30 11827.1
    -10 -2 -30 12424.6
    -10 2 -30 13302
    -10 -2 -32 1855.28
    -10 -2 -32 1825.14
    -10 2 -32 1771.51
    -10 -3 35 156.085
    10 3 -35 -43.79
    10 -3 -35 -187.049
    -10 -3 33 2111.04
    10 -3 -33 962.837
    10 3 -33 1838.73
    10 3 -31 2342.41
    10 -3 -31 2398.79
    -10 -3 31 2466.75
    -10 -3 29 652.197
    10 -3 -29 947.084
    10 3 -29 848.43
    -10 -3 27 1537.48
    10 3 -27 1589.34
    10 -3 -27 1033.19
    10 3 -25 4941.7
    -10 -3 25 4377.83
    -10 -3 23 1558.12
    10 3 -23 2173.18
    -10 3 23 2420.83
    -10 -3 21 2730.62
    10 3 -21 2556.49
    -10 3 21 2432.18
    -10 -3 19 71863.2
    10 3 -19 74003.8
    -10 -3 19 73738.9
    -10 3 19 64695.3
    -10 -3 17 8433.42
    -10 -3 17 9014.8
    10 -3 -17 11039.9
    -10 3 17 10269
    -10 -3 17 11061.3
    10 3 -17 7485.72
    10 3 -17 8277.97
    -10 -3 17 9557.07
    -10 3 17 8275.79
    -10 3 17 10647.3
    -10 3 17 7843.75
    -10 -3 17 13291.2
    10 -3 -17 9270.68
    -10 3 15 1549.51
    -10 3 15 1636.36
    10 -3 -15 1545.61
    -10 -3 15 1168.93
    -10 -3 15 1754.73
    10 3 -15 1273.77
    10 3 -15 1816.82
    -10 3 15 1960.24
    -10 -3 15 1151.09
    -10 3 15 2102.87
    -10 -3 15 1608.88
    -10 3 13 83564.4
    -10 3 13 75872.1
    10 -3 -13 88218.6
    10 3 -13 77574.6
    10 3 -13 81862.2
    -10 3 13 82449.6
    -10 -3 13 84751
    -10 3 13 83718.2
    -10 -3 13 79734.6
    10 3 -13 86000.5
    -10 3 11 76646.7
    -10 3 11 73536.1
    -10 -3 11 74326.6
    10 3 -11 77659.9
    10 3 -11 72846.4
    10 -3 -11 81455.6
    -10 -3 11 73777.8
    10 3 -11 72316.4
    -10 3 11 78043.6
    10 -3 -11 69373.5
    -10 -3 9 19950.5
    10 -3 -9 20170.1
    10 -3 -9 21006.5
    -10 3 9 20805
    10 3 -9 20460.3
    -10 3 9 20419.1
    -10 -3 9 20842.9
    10 3 -9 19719.5
    10 3 -7 41073.7
    -10 -3 7 40082.9
    10 -3 -7 43571.5
    -10 3 7 41560.1
    -10 -3 7 41526.3
    -10 3 7 42252.4
    10 3 -7 41417.3
    -10 -3 7 41976.9
    10 -3 -7 38592.1
    10 -3 -5 182366
    -10 3 5 183844
    -10 3 5 193689
    10 -3 -5 195643
    -10 -3 5 189835
    10 3 -5 193774
    -10 -3 5 200043
    -10 -3 5 187095
    10 3 -5 194299
    10 3 -5 197514
    -10 3 3 12699.3
    -10 3 3 12718.2
    -10 -3 3 11699.3
    10 3 -3 11728.4
    10 3 -3 12414.4
    10 -3 -3 12565
    -10 -3 3 12193.5
    10 3 -3 12179.1
    -10 3 1 127434
    -10 3 1 128123
    10 3 -1 134589
    10 3 -1 133280
    10 -3 -1 130105
    -10 -3 1 134597
    -10 3 1 130395
    -10 3 1 127311
    -10 -3 1 129149
    10 3 -1 132948
    -10 -3 -1 120357
    -10 3 -1 120907
    -10 3 -1 122879
    10 3 1 115147
    -10 -3 -1 120217
    10 -3 1 120910
    -10 3 -1 122471
    10 3 1 120743
    10 3 1 120899
    -10 3 -3 53840.8
    -10 -3 -3 55055.4
    10 3 3 52377.8
    -10 3 -3 53334.2
    -10 -3 -3 54921.4
    10 -3 3 52897.7
    -10 3 -3 51959.7
    10 3 3 54509.1
    10 3 3 53115.4
    10 3 5 505.974
    -10 -3 -5 365.701
    10 3 5 482.286
    10 3 5 399.99
    -10 -3 -5 532.107
    -10 3 -5 444.038
    -10 3 -5 621.881
    10 -3 5 332.692
    10 -3 7 101367
    -10 -3 -7 101886
    -10 3 -7 104239
    -10 -3 -7 103896
    -10 3 -7 98696.5
    10 3 7 97212.8
    10 3 7 101098
    10 3 7 94877.2
    -10 -3 -9 28522.9
    -10 3 -9 29926.1
    -10 3 -9 30179.3
    -10 3 -9 29549.8
    10 3 9 27015.7
    10 -3 9 26805.7
    10 3 9 27971.8
    10 3 9 28056.7
    -10 -3 -11 1837.6
    10 3 11 1378.75
    -10 -3 -11 1043.38
    -10 3 -11 1136.05
    -10 -3 -11 1103.78
    -10 3 -11 1176.51
    -10 3 -11 1153.72
    -10 3 -11 895.406
    10 -3 11 1261.46
    10 3 11 1123.22
    -10 -3 -11 1566.04
    -10 -3 -13 5810.32
    10 -3 13 5282.15
    -10 -3 -13 4610.82
    10 3 13 4588.41
    -10 -3 -13 4785.88
    -10 3 -13 5176.52
    -10 3 -13 6054.84
    -10 -3 -13 5793.39
    -10 3 -13 4753.45
    -10 3 -13 5452.57
    10 -3 13 5230.48
    10 3 13 4697.24
    10 -3 13 5319.61
    -10 -3 -13 5417.94
[truncated: 549,491 more chars]
