# Supplementary material for: Crystal structure of bis­(ethyl­enedi­thio)­tetra­thia­fulvalenium μ2-acetato-bis­[tri­bromido­rhenate(III)] 1,1,2-tri­chloro­ethane hemisolvate
Source: Acta Crystallogr E Crystallogr Commun. 2016 Apr 19;72(Pt 5):712–5. doi: 10.1107/S2056989016006058 (PMC4908526; doi:10.1107/S2056989016006058)
Supplement: Supplementary file 2 [file e-72-00712-Isup2.hkl]

# 
# h,k,l, Fc-squared, Fo-squared, sigma(Fo-squared) and status flag 
# 
data_I
_shelx_title ' kravch18b in I2/a' 
_shelx_refln_list_code          4 
_shelx_F_calc_maximum     1585.21 
_exptl_crystal_F_000      4960.00 
_reflns_d_resolution_high  0.7696 
 
loop_ 
 _symmetry_equiv_pos_as_xyz 
 'x, y, z' 
 '-x+1/2, y, -z' 
 'x+1/2, y+1/2, z+1/2' 
 '-x+1, y+1/2, -z+1/2' 
 '-x, -y, -z' 
 'x-1/2, -y, z' 
 '-x+1/2, -y+1/2, -z+1/2' 
 'x, -y+1/2, z+1/2' 
 
_cell_length_a    27.1825 
_cell_length_b     8.5374 
_cell_length_c    26.0667 
_cell_angle_alpha  90.000 
_cell_angle_beta  100.844 
_cell_angle_gamma  90.000 
 
_shelx_F_squared_multiplier     1.000 
 
loop_ 
 _refln_index_h 
 _refln_index_k 
 _refln_index_l 
 _refln_F_squared_calc 
 _refln_F_squared_meas 
 _refln_F_squared_sigma 
 _refln_observed_status 
   4   0   0   408844.44   333793.94   9075.79 o 
   6   0   0    41923.14    41266.09    627.23 o 
   8   0   0    24500.54    14886.60    411.64 o 
  10   0   0   357182.69   335859.44   7762.23 o 
  12   0   0   868369.62   801199.25   6704.25 o 
  14   0   0    89535.84   102920.34   1793.08 o 
  16   0   0    85694.30    96013.48   2526.74 o 
  18   0   0   113987.77   121878.54   3353.62 o 
  20   0   0    19766.18    16006.05    725.16 o 
  22   0   0     1829.65     1481.97    554.32 o 
  24   0   0       69.21        0.00    237.11 o 
  26   0   0    20072.69    20199.38   2019.44 o 
  28   0   0    46428.75    41935.52   2993.92 o 
  30   0   0    12699.98    13447.65   1740.70 o 
  32   0   0    20111.69    17552.93   2053.61 o 
  34   0   0     7039.71     7183.26   1475.72 o 
   3   1   0    44271.64    40150.34    446.10 o 
   5   1   0    46318.31    63112.33    580.89 o 
   7   1   0   813933.00   776717.19   4825.02 o 
   9   1   0   145877.56   141440.72    826.07 o 
  11   1   0   160853.31   154950.42   1183.20 o 
  13   1   0   127027.27   107210.26   1132.66 o 
  15   1   0    27482.18    29266.59    923.94 o 
  17   1   0   158025.95   157510.12   2909.03 o 
  19   1   0    66678.92    57740.97   1481.43 o 
  21   1   0    19227.54    17943.49    746.05 o 
  23   1   0    10344.22    13442.86    798.84 o 
  25   1   0     2156.56     3099.77    622.67 o 
  27   1   0    28508.97    28442.88   1134.60 o 
  29   1   0      129.38      430.41    308.71 o 
  31   1   0    15904.62    16595.08   1416.52 o 
  33   1   0     3048.07     2193.97    712.51 o 
   0   2   0    27099.19    25790.42    435.61 o 
   2   2   0    79836.99    85053.62    734.16 o 
   4   2   0  1870512.75  1786211.88   8304.23 o 
   6   2   0   294442.03   331837.56   2674.37 o 
   8   2   0  1323415.88  1309611.12   6578.88 o 
  10   2   0    34951.84    34035.05    563.22 o 
  12   2   0    12399.86     9199.69    416.20 o 
  14   2   0    18278.88    20085.79    709.22 o 
  16   2   0      520.98     3328.91    595.23 o 
  18   2   0    33834.69    38007.02    603.46 o 
  20   2   0   116401.45   115365.30   1406.12 o 
  22   2   0     4099.09     4279.12    261.76 o 
  24   2   0    61723.42    59662.65   2312.49 o 
  26   2   0     1527.07     1036.94    234.00 o 
  28   2   0     6562.54     6042.44    473.35 o 
  30   2   0     3922.46     4977.36    634.70 o 
  32   2   0     3080.05     2973.54    488.97 o 
  34   2   0     1751.23     2020.15    471.05 o 
   1   3   0    35431.74    36398.56    524.60 o 
   3   3   0    36860.89    35150.71    586.50 o 
   5   3   0   105976.71    97801.38    991.15 o 
   7   3   0   111840.19   114231.97   1164.79 o 
   9   3   0   328632.12   313069.69   2144.47 o 
  11   3   0    88719.67    79649.57   1247.34 o 
  13   3   0    48450.79    46369.15   1003.63 o 
  15   3   0    11648.94     9831.88    422.96 o 
  17   3   0      273.48      651.01    124.74 o 
  19   3   0    16992.79    17937.45    447.66 o 
  21   3   0    13779.66    17788.94    528.98 o 
  23   3   0    22194.65    24302.51    707.41 o 
  25   3   0    17111.85    16545.81    631.36 o 
  27   3   0     5045.13     6104.82    474.46 o 
  29   3   0      907.59     1682.73    324.92 o 
  31   3   0       76.19      726.77    315.59 o 
  33   3   0      155.01      484.17    544.90 o 
   0   4   0   164892.36   183031.44   2170.88 o 
   2   4   0    15921.45    17381.15    436.25 o 
   4   4   0   134444.77   132979.03   1858.28 o 
   6   4   0     2135.44     3253.01    267.85 o 
   8   4   0    70698.99    71241.18   1109.94 o 
  10   4   0      705.73     1303.41    188.88 o 
  12   4   0    52677.23    52523.57   1122.07 o 
  14   4   0     8451.90     8816.67    507.41 o 
  16   4   0    97661.28    97967.91   1185.79 o 
  18   4   0     5600.53    12865.07    474.80 o 
  20   4   0    37585.59    52989.83   1466.42 o 
  22   4   0     3074.19     7404.90    440.09 o 
  24   4   0    23303.66    21389.70    708.76 o 
  26   4   0      527.40     1727.92    266.75 o 
  28   4   0    13855.35    13458.76    625.06 o 
  30   4   0      243.41      183.80    251.99 o 
  32   4   0    10310.28     8751.37    697.53 o 
   1   5   0    34559.23    43313.36    881.40 o 
   3   5   0   158443.84   170201.62   3236.54 o 
   5   5   0   117617.95   106604.36   1603.61 o 
   7   5   0   162495.59   161512.53   1894.18 o 
   9   5   0    95541.38    89513.61    886.61 o 
  11   5   0      936.04     1536.53    135.75 o 
  13   5   0     2687.45     3123.10    181.91 o 
  15   5   0      627.54     1594.37    151.17 o 
  17   5   0     1076.52     1222.20    216.83 o 
  19   5   0    21067.36    21491.94    681.42 o 
  21   5   0    22470.73    26230.53    824.44 o 
  23   5   0     8504.65     8485.48    495.55 o 
  25   5   0     3461.09     2805.89    317.48 o 
  27   5   0      452.86      902.46    262.82 o 
  29   5   0     2184.94     2002.78    330.19 o 
   0   6   0   314354.88   341945.34   3173.80 o 
   2   6   0    12871.53    12973.98    436.75 o 
   4   6   0     6840.72     7251.03    289.86 o 
   6   6   0    18603.16    17223.23    393.75 o 
   8   6   0    15253.05    12801.52    324.37 o 
  10   6   0     8830.22     7739.57    254.11 o 
  12   6   0    62706.80    59493.73    863.63 o 
  14   6   0     1298.88     2309.37    261.64 o 
  16   6   0    61648.43    61546.97   1265.37 o 
  18   6   0    15716.22    15132.79    569.10 o 
  20   6   0     1393.58     1700.96    280.25 o 
  22   6   0     1503.71     2473.20    359.33 o 
  24   6   0     2401.03     2816.30    346.00 o 
  26   6   0     3016.14     2396.90    370.56 o 
  28   6   0    11990.67    10969.87    695.99 o 
   1   7   0   451961.41   445879.69   5477.03 o 
   3   7   0    89109.59    91973.93   1590.96 o 
   5   7   0    46247.10    48667.93    845.23 o 
   7   7   0      152.14      116.39    139.27 o 
   9   7   0     2065.02     2540.25    220.46 o 
  11   7   0    86586.35    86142.62   1327.18 o 
  13   7   0     7164.72     7765.92    433.01 o 
  15   7   0    48768.13    46260.11    945.85 o 
  17   7   0    35716.95    33044.35    850.52 o 
  19   7   0     8024.38     8052.86    457.72 o 
  21   7   0     1313.25      826.74    262.46 o 
  23   7   0      822.56     1115.28    319.37 o 
  25   7   0      746.40      897.31    294.01 o 
   0   8   0    45005.16    49491.84   1704.32 o 
   2   8   0    32741.11    33625.18    891.29 o 
   4   8   0     5931.41     6100.73    397.43 o 
   6   8   0    63809.53    63818.14   1800.11 o 
   8   8   0    96456.78    97074.48   1335.48 o 
  10   8   0     1875.02     1482.13    279.38 o 
  12   8   0     3708.72     3741.20    396.82 o 
  14   8   0     2842.95     3453.36    396.99 o 
  16   8   0    14782.16    14849.10    677.23 o 
  18   8   0    20012.45    20980.15    641.94 o 
  20   8   0    15840.59    21019.54    676.92 o 
  22   8   0     4073.62     4204.68    383.26 o 
  24   8   0    15956.21    14175.93    686.78 o 
   1   9   0      465.89      499.94    227.97 o 
   3   9   0    63335.89    59961.34   1286.59 o 
   5   9   0     6007.09     6388.19    443.66 o 
   7   9   0   106133.64   105132.18   2645.96 o 
   9   9   0    73221.89    69245.47   1702.37 o 
  11   9   0     1190.70     1531.41    284.58 o 
  13   9   0     4595.12     3780.35    440.89 o 
  15   9   0    11410.77    13317.50    643.50 o 
  17   9   0     1489.62     3667.97    402.14 o 
  19   9   0    17859.30    17611.23    791.60 o 
   0  10   0    19835.60    21282.15   1159.89 o 
   2  10   0     1439.75      916.48    230.10 o 
   4  10   0      624.52      339.93    252.18 o 
   6  10   0      190.93      629.46    298.53 o 
   8  10   0    29134.57    25877.38    931.17 o 
  10  10   0    17846.92    16614.01    924.00 o 
  12  10   0      383.79      565.64    316.63 o 
  14  10   0    14668.42    16396.36   1448.61 o 
   1  11   0    16471.67    15023.24   1062.53 o 
   3  11   0      122.88      204.33    256.40 o 
 -34   1   1      341.98     1515.87    682.95 o 
 -32   1   1    13156.30    12461.78    859.32 o 
 -30   1   1    15122.63    14421.66    994.10 o 
 -28   1   1     9588.01    10774.76    743.52 o 
 -26   1   1    30093.59    29778.30   1138.88 o 
 -24   1   1    12069.03    14675.61   2465.61 o 
 -22   1   1     9185.18     9054.22    374.71 o 
 -20   1   1    60567.41    62200.29   2074.47 o 
 -18   1   1   161124.95   160975.70   4384.17 o 
 -16   1   1    48947.54    53139.00   1270.57 o 
 -14   1   1   550337.06   532239.94   5947.49 o 
 -12   1   1       29.76      863.66    118.88 o 
 -10   1   1   347482.53   329494.75   2149.76 o 
  -8   1   1     7528.58     3000.51    152.74 o 
  -6   1   1   227226.12   248704.08   1743.50 o 
  -4   1   1   128857.94   148276.59    929.89 o 
  -2   1   1   441775.06   354697.41  34382.39 o 
   2   1   1   688386.81   564286.69  27620.43 o 
   4   1   1     7886.68     5553.39    150.10 o 
   6   1   1    74862.72    94271.43    662.41 o 
   8   1   1   424897.06   413504.09   1869.34 o 
  10   1   1    69563.91    71986.01    668.06 o 
  12   1   1   478078.56   458141.69   2875.56 o 
  14   1   1   171408.67   179369.89   1942.86 o 
  16   1   1   424396.81   415620.09   5779.96 o 
  18   1   1    49040.77    53134.82   1431.12 o 
  20   1   1    25849.82    24859.64    637.63 o 
  22   1   1     7820.58     8711.71    431.68 o 
  24   1   1      290.35     1021.37    309.14 o 
  26   1   1    12250.60    11335.83    992.15 o 
  28   1   1     2717.65     2800.60    502.69 o 
  30   1   1    12151.99    12958.93   1296.30 o 
  32   1   1      726.29      674.10   1972.32 o 
  34   1   1    17025.35    16843.01   1547.25 o 
 -33   2   1      467.85      213.56    332.68 o 
 -31   2   1    18547.92    17581.06    985.58 o 
 -29   2   1    13973.75    13286.53    962.01 o 
 -27   2   1    11411.64    11554.00    620.91 o 
 -25   2   1     6273.14     7198.24    521.04 o 
 -23   2   1     3342.42    10910.84   1099.86 o 
 -21   2   1    48817.28    46233.39   1341.95 o 
 -19   2   1    83268.01    82767.32   1341.20 o 
 -17   2   1      287.58      740.07    161.18 o 
 -15   2   1   345296.69   330471.62   3498.62 o 
 -13   2   1   311065.81   307892.34   2448.17 o 
 -11   2   1    59695.96    59724.92    958.90 o 
  -9   2   1    78521.62    82456.79    863.84 o 
  -7   2   1   109638.92    87212.62    668.22 o 
  -5   2   1    80216.12    65099.04    655.79 o 
  -3   2   1   331826.06   341285.22   1558.28 o 
  -1   2   1    18116.84    10065.93    251.87 o 
   1   2   1    11116.07    19826.49    283.86 o 
   3   2   1    68724.72    56463.27    578.40 o 
   5   2   1   824523.50   795871.38   2060.93 o 
   7   2   1     5225.20     3413.17    156.45 o 
   9   2   1      340.26      651.04     85.60 o 
  11   2   1    20170.06    23573.58    627.39 o 
  13   2   1   106926.84   102317.73   1572.19 o 
  15   2   1    18169.29    27346.56   1603.18 o 
  17   2   1    30223.36    35079.55    645.26 o 
  19   2   1    44437.18    52058.06    696.80 o 
  23   2   1     9095.76    10128.57    645.68 o 
  25   2   1     4778.26     4666.73    481.01 o 
  27   2   1      308.05      136.07    186.18 o 
  29   2   1    23911.38    22318.55   1427.81 o 
  31   2   1      794.42      885.27    373.42 o 
  33   2   1     5213.38     7024.52   1643.04 o 
 -32   3   1       65.03      412.86    269.17 o 
 -30   3   1     3608.16     4801.99    417.27 o 
 -28   3   1    33779.38    29249.27    892.81 o 
 -26   3   1    20077.56    18208.02    582.23 o 
 -24   3   1    68437.52    64844.72   1085.40 o 
 -22   3   1   290389.75   300369.88   2500.67 o 
 -18   3   1    79597.00    75107.26    817.89 o 
 -16   3   1     1751.81     1850.93    151.23 o 
 -14   3   1    25393.12    19330.11    747.50 o 
 -12   3   1   333635.78   322451.41   2587.23 o 
 -10   3   1   424679.34   391086.91   2472.21 o 
  -8   3   1   160197.12   181373.31   1603.78 o 
  -6   3   1   873319.12   838719.00   4606.19 o 
  -4   3   1     3439.38     5688.85    246.65 o 
  -2   3   1   149031.80   117726.72    999.11 o 
   0   3   1   158505.56   160263.59   1039.85 o 
   2   3   1    66986.17    57520.26    860.02 o 
   4   3   1   403048.81   391977.31   2013.04 o 
   6   3   1   379331.25   335301.44   1818.03 o 
   8   3   1   128805.72   131161.70   1265.76 o 
  10   3   1   315346.09   359723.97   2582.13 o 
  12   3   1     4856.33     3546.02    320.96 o 
  14   3   1     4623.16     7098.93    484.87 o 
  16   3   1     2015.02     2196.51    206.03 o 
  18   3   1    43919.56    53588.36    722.33 o 
  20   3   1    84228.43    95391.08   1262.65 o 
  22   3   1    53425.11    53698.69    960.90 o 
  24   3   1    20551.51    21195.52    841.47 o 
  26   3   1    26644.42    22606.96   2828.21 o 
  28   3   1    34448.07    33409.65   4027.44 o 
  30   3   1     4899.78     4663.62    572.68 o 
  32   3   1      440.53      969.40    335.99 o 
 -31   4   1      929.01     1027.35    306.96 o 
 -29   4   1    30985.79    28606.56    918.59 o 
 -27   4   1    21054.02    17173.76    688.46 o 
 -25   4   1     1036.07      600.47    197.40 o 
 -23   4   1   178329.33   166152.36   2926.53 o 
 -21   4   1   162281.48   151721.14   2407.67 o 
 -19   4   1    23040.55    22758.06    599.82 o 
 -17   4   1    18658.65    18576.25    483.84 o 
 -15   4   1    11655.13    10525.89    315.07 o 
 -13   4   1    91994.18    90556.95   1046.46 o 
 -11   4   1   167185.81   164942.08   1944.82 o 
  -9   4   1    88100.13    79350.91   1199.24 o 
  -7   4   1   451576.19   457105.19   2895.40 o 
  -5   4   1    49299.89    48689.05    882.27 o 
  -3   4   1    62049.32    55726.25    905.02 o 
  -1   4   1   108870.92   104789.63   1105.06 o 
   1   4   1   109172.62   100058.24   1042.68 o 
   3   4   1   113674.77   120518.23   1253.11 o 
   5   4   1   444817.56   444454.72   2695.27 o 
   7   4   1     4804.89     5091.64    305.27 o 
   9   4   1   185329.05   178578.69   1934.18 o 
  11   4   1    47821.59    54236.39   1117.18 o 
  13   4   1      699.02      543.85    111.37 o 
  15   4   1    11186.53    11972.29    332.59 o 
  17   4   1    18416.44    18119.69    527.20 o 
  19   4   1     5387.19     8198.24    440.97 o 
  21   4   1   141065.69   140758.80   1999.48 o 
  23   4   1     4341.19     3912.66    317.07 o 
  25   4   1    29916.60    26377.01    797.96 o 
  27   4   1    55416.69    54418.65   1275.43 o 
  29   4   1     4989.93     5647.27    560.53 o 
  31   4   1     1820.20     1934.21    387.62 o 
 -30   5   1    50606.80    47792.66   1321.74 o 
 -28   5   1     1062.93      670.24    301.40 o 
 -26   5   1    10080.66     9766.99    538.74 o 
 -24   5   1     2253.93     2440.26    299.60 o 
 -22   5   1    16276.57    14966.87    610.93 o 
 -20   5   1   145486.31   139171.52   2388.88 o 
 -18   5   1    59836.50    60717.72   1232.71 o 
 -16   5   1    77954.34    72798.45   1678.70 o 
 -14   5   1   336672.34   333058.41   1960.49 o 
 -12   5   1    16862.75    19322.32    432.27 o 
 -10   5   1     9385.08    10285.03    318.37 o 
  -8   5   1    86694.97    84584.25   1485.05 o 
  -6   5   1    56445.57    51820.87   1129.33 o 
  -4   5   1   296840.28   305141.62   2680.54 o 
  -2   5   1   185015.00   185679.58   1831.47 o 
   0   5   1    74200.95    75887.27   1299.07 o 
   2   5   1    84516.09    94072.16   1308.08 o 
   4   5   1     4556.07     6074.02    398.88 o 
   6   5   1    63454.61    56266.88   1104.00 o 
   8   5   1    66195.20    61775.77    961.82 o 
  10   5   1      626.73      449.54     98.89 o 
  12   5   1    48023.25    48296.76    607.23 o 
  14   5   1   106593.69   106524.64   1039.90 o 
  16   5   1    51830.80    50483.82    858.49 o 
  18   5   1    95455.11    91286.78   1677.36 o 
  20   5   1    24010.26    25784.35    938.34 o 
  22   5   1       20.81      862.17    244.03 o 
  24   5   1      601.27      375.73    193.63 o 
  26   5   1      548.83      938.89    257.67 o 
  28   5   1    32136.08    29490.12    944.19 o 
  30   5   1    18518.74    15496.08    721.53 o 
 -29   6   1    13492.70    12846.51    759.23 o 
 -27   6   1     5322.32     4801.55    491.08 o 
 -25   6   1       71.15       14.19    230.38 o 
 -23   6   1       58.37      301.94    240.55 o 
 -21   6   1    28312.62    26737.54    913.55 o 
 -19   6   1   100387.68   102091.29   1688.78 o 
 -17   6   1    43045.86    43254.57    926.53 o 
 -15   6   1   171461.14   167819.61   1815.54 o 
 -13   6   1   146486.55   147474.72   1404.17 o 
 -11   6   1      966.22      805.74    144.67 o 
  -9   6   1     6858.35     6683.56    240.42 o 
  -7   6   1       96.63      154.81     97.67 o 
  -5   6   1     4457.41    11545.51   1426.84 o 
  -3   6   1   121369.13   133226.88   1686.17 o 
  -1   6   1    30781.41    30828.87    628.21 o 
   1   6   1   208690.64   228328.14   1724.18 o 
   3   6   1    25404.76    32419.98   1135.15 o 
   5   6   1    20825.44    19962.16    458.41 o 
   7   6   1     2084.57     2225.49    183.02 o 
   9   6   1    36563.69    34702.05    540.76 o 
  11   6   1    27919.46    26489.17    486.66 o 
  13   6   1   237560.66   238921.42   1617.29 o 
  15   6   1    12829.08    14104.57    549.82 o 
  17   6   1   135895.75   129578.08   1535.75 o 
  19   6   1    33951.66    30913.08    972.09 o 
  21   6   1       60.87      380.28    203.76 o 
  23   6   1     2080.31     2775.99    351.22 o 
  25   6   1      211.08      127.50    241.86 o 
  27   6   1     6144.53     5335.90    494.26 o 
 -26   7   1     2655.38     3280.77    442.57 o 
 -24   7   1     6876.36     6800.64    550.58 o 
 -22   7   1    19144.21    18309.53    812.61 o 
 -20   7   1     3474.70     6038.72    552.93 o 
 -18   7   1     5574.48     5827.29    395.76 o 
 -16   7   1      711.22     1038.86    222.83 o 
 -14   7   1     4283.45     4047.04    272.12 o 
 -12   7   1    75658.42    72058.12   1306.86 o 
 -10   7   1    28914.34    27453.98    779.32 o 
  -8   7   1     7825.66     7581.38    298.93 o 
  -6   7   1    48065.96    49735.84    834.80 o 
  -4   7   1     5470.48     6259.71    401.93 o 
   2   7   1     1473.62     1176.61    131.45 o 
   4   7   1     4536.06     4371.12    302.34 o 
   6   7   1    25454.96    25069.18    640.27 o 
   8   7   1    20538.71    20297.30    563.85 o 
  10   7   1    41207.38    40822.34    843.32 o 
  12   7   1    11310.52    10175.31    420.17 o 
  14   7   1     2315.46     2513.44    233.74 o 
  16   7   1     5288.88     6628.08    383.87 o 
  18   7   1     6189.52     8230.59    449.51 o 
  20   7   1    38022.62    37576.04    962.17 o 
  22   7   1     2500.80     1925.12    343.42 o 
  24   7   1     4234.42     4104.03    438.76 o 
  26   7   1    11492.97    10671.06    691.87 o 
 -23   8   1    20361.26    20014.06    775.69 o 
 -21   8   1     4016.32     4433.72    392.13 o 
 -19   8   1     4598.79     5485.21    367.15 o 
 -17   8   1       10.76      458.25    223.31 o 
 -15   8   1    22384.38    25713.55    818.20 o 
 -13   8   1     3335.91     3683.47    323.85 o 
 -11   8   1    78050.77    75577.89   1595.32 o 
  -9   8   1    15798.72    16490.20    765.90 o 
  -7   8   1    16177.61    15841.70   1029.80 o 
  -5   8   1    18977.47    18237.83   1126.51 o 
  -3   8   1    34691.48    35332.83    912.17 o 
  -1   8   1     5063.92     5119.16    366.79 o 
   1   8   1    25488.36    26195.59    788.02 o 
   3   8   1     4595.06     4545.91    345.46 o 
   5   8   1    54567.84    55744.04   1152.39 o 
   7   8   1     7452.47     6721.96    414.67 o 
   9   8   1   110341.09   108975.10   1394.64 o 
  11   8   1      322.91      241.50    158.13 o 
  13   8   1    36209.61    36185.80   1159.49 o 
  15   8   1     3759.04     6263.67   1173.59 o 
  17   8   1    13700.60    13925.00    561.78 o 
  19   8   1    10483.31    11769.40    501.94 o 
  21   8   1    12902.50    12603.10    547.77 o 
  23   8   1     1553.49     2425.09    341.24 o 
 -20   9   1       15.14      286.19    284.42 o 
 -18   9   1        7.28      200.94    248.01 o 
 -16   9   1      117.19      452.87    218.59 o 
 -14   9   1    15538.83    17080.62    682.57 o 
 -12   9   1      525.12      238.03    282.85 o 
 -10   9   1        8.57      519.04    275.56 o 
  -8   9   1     6553.77     6999.84    562.23 o 
  -6   9   1    14478.37    15299.11    813.66 o 
  -4   9   1     1779.48     1878.26    303.57 o 
  -2   9   1       39.28      321.02    186.82 o 
   0   9   1     1882.47     1937.80    261.10 o 
   2   9   1    11116.82    11303.23    570.88 o 
   4   9   1    11857.51    13022.74    622.36 o 
   6   9   1    14997.49    16216.49    860.43 o 
   8   9   1      610.82      527.28    263.04 o 
  10   9   1     2552.78     2760.98    324.38 o 
  12   9   1     2733.17     2901.15    331.83 o 
  14   9   1      742.52      709.07    242.15 o 
  16   9   1     2998.69     3490.28    511.06 o 
  18   9   1       51.36      187.90    243.70 o 
  20   9   1       41.90       81.57    275.15 o 
 -15  10   1     3372.17     2837.73    614.70 o 
 -13  10   1     2117.36     1795.45    532.23 o 
 -11  10   1    19927.04    19407.34   1060.93 o 
  -9  10   1        4.16        0.00    234.95 o 
  -7  10   1    49361.71    48528.62   1240.25 o 
  -5  10   1     5285.75     4773.64    507.50 o 
  -3  10   1     5165.35     4632.87    490.29 o 
  -1  10   1       13.37        0.00    255.88 o 
   1  10   1     5477.71     4861.27    410.51 o 
   3  10   1     5049.46     4807.72    409.47 o 
   5  10   1    33560.39    34303.05   1067.61 o 
   7  10   1     5016.41     4668.18    430.91 o 
   9  10   1    21236.63    20385.83   1003.28 o 
  11  10   1     9064.29     8099.56    672.39 o 
  13  10   1     2920.17     2145.83    367.50 o 
  -4  11   1     5324.15     6030.85    607.27 o 
  -2  11   1     2440.17     3878.32    499.97 o 
   0  11   1     1889.91     2716.88    424.60 o 
   2  11   1     7606.23     7464.38    741.11 o 
   4  11   1     9063.78     8370.16    693.20 o 
 -34   0   2    37753.98    41197.57   2932.43 o 
 -32   0   2    19313.31    22809.47   2159.34 o 
 -30   0   2    49976.47    48507.20   3094.98 o 
 -28   0   2    29150.03    28374.70   1923.20 o 
 -26   0   2      110.59      295.29    300.98 o 
 -24   0   2    20648.88    20397.62   1310.77 o 
 -22   0   2     2633.41     2855.94    403.75 o 
 -20   0   2    34376.96    29594.56   1042.19 o 
 -18   0   2   200725.52   199263.72   4159.58 o 
 -16   0   2   285227.56   284159.59   6015.97 o 
 -14   0   2   463224.22   477680.34   5897.10 o 
 -12   0   2   208103.91   213991.36   2355.86 o 
 -10   0   2    87964.47    78682.17   1258.75 o 
  -8   0   2    46358.80    41799.75    850.66 o 
  -6   0   2   199885.44   208304.31   5582.68 o 
   4   0   2   602271.00   706365.19   5933.78 o 
   6   0   2    36573.09    43961.93    662.82 o 
   8   0   2    30157.42    32976.08    662.06 o 
  10   0   2   352736.25   361248.88   2449.90 o 
  12   0   2     8420.21     5190.71    305.17 o 
  14   0   2   780787.44   795059.75   6465.87 o 
  16   0   2    55191.60    62538.80   1407.10 o 
  18   0   2    10008.86    10903.86    866.38 o 
  20   0   2      967.96     1675.56    255.08 o 
  22   0   2     4403.30     3932.82    960.72 o 
  24   0   2     6747.04     6038.07   1254.78 o 
  26   0   2    37827.15    35299.14   2769.28 o 
  28   0   2       17.45      884.42    831.87 o 
  30   0   2    39304.09    38020.66   3063.11 o 
  32   0   2    14240.48    13043.75   1987.85 o 
  34   0   2      965.38     2096.26   1193.79 o 
 -33   1   2     9429.65     8900.11    767.81 o 
 -31   1   2     2808.22     3805.29    533.32 o 
 -29   1   2    24462.74    26091.51   1139.20 o 
 -27   1   2    27355.64    26511.63   1098.92 o 
 -25   1   2      649.77     3916.84   1185.92 o 
 -23   1   2     8100.60     8110.79    484.55 o 
 -21   1   2    36465.75    35480.74   1035.34 o 
 -19   1   2    46191.69    44593.87   1283.26 o 
 -17   1   2   125926.73   124479.54   1984.07 o 
 -15   1   2     2369.65     4251.60    323.43 o 
 -13   1   2   274235.16   251922.69   2818.70 o 
 -11   1   2    79008.85    95316.38    924.29 o 
  -9   1   2   145766.89   144582.62   1056.74 o 
  -7   1   2    35714.16    37707.70    557.69 o 
  -5   1   2   130952.52   123734.04    906.73 o 
  -3   1   2   586969.88   619398.06   4702.48 o 
   1   1   2    56275.41    54273.66   3744.27 o 
   3   1   2   145438.11   172793.72    835.33 o 
   5   1   2     3018.87     5466.34    246.34 o 
   7   1   2  1290483.50  1223750.88   6565.94 o 
   9   1   2    12489.03    16138.67    288.77 o 
  11   1   2    14948.48    11709.68    343.49 o 
  13   1   2    39140.16    44838.06    727.75 o 
  15   1   2   293604.84   332516.88   3731.26 o 
  17   1   2    17856.89    19055.24    693.44 o 
  19   1   2    41707.32    41414.81   1268.19 o 
  21   1   2   118220.77   118325.24   4204.34 o 
  23   1   2     3498.37     4206.87    552.57 o 
  25   1   2    12006.74    11305.91    704.51 o 
  27   1   2     8824.39     9559.83   1168.64 o 
  29   1   2    13346.35    12895.77   1295.83 o 
  31   1   2     9290.00     8029.56   1124.89 o 
  33   1   2     2744.03     8669.81   1290.07 o 
 -34   2   2     2296.68     2864.10    435.68 o 
 -32   2   2      516.46      984.28    434.54 o 
 -30   2   2    13363.48    13496.52    850.07 o 
 -28   2   2     8300.71     7094.84    522.59 o 
 -26   2   2    49247.00    44368.64   1158.90 o 
 -24   2   2    31971.44    28199.60   1441.46 o 
 -22   2   2    44421.44    43363.68   1011.85 o 
 -20   2   2    35612.78    37871.46    835.37 o 
 -18   2   2    16824.93    16182.18    436.96 o 
 -16   2   2     5358.12     5940.91    454.43 o 
 -14   2   2    60750.34    66562.12   1349.46 o 
 -12   2   2     5137.03     2600.14    230.42 o 
 -10   2   2  1503273.12  1420301.38   5119.96 o 
  -8   2   2    64935.84    57194.91    715.66 o 
  -6   2   2  1179291.38  1112726.75   5738.62 o 
  -4   2   2   228034.33   239908.36   2055.58 o 
  -2   2   2    11801.49    14204.79    276.09 o 
   0   2   2    17790.56    16640.00    296.48 o 
   2   2   2   159391.38   159959.22   1022.31 o 
   4   2   2    11408.66    17226.24    594.43 o 
   6   2   2   902688.19   862181.12   3187.00 o 
   8   2   2   492692.34   487966.66   4020.59 o 
  10   2   2    57147.19    66405.28    853.89 o 
  12   2   2    43933.03    53171.38   1073.72 o 
  14   2   2    89489.95    80401.86   1410.12 o 
  16   2   2    54733.11    53484.58   1227.17 o 
  18   2   2    91935.16    93318.62   1442.27 o 
  20   2   2       37.97     2690.44    324.83 o 
  22   2   2    79348.51    79999.30   3086.37 o 
  24   2   2    16105.83    13560.76    605.43 o 
  26   2   2     1430.32     1137.01    232.52 o 
  28   2   2    10542.95     8380.55    676.58 o 
  30   2   2      274.03      774.79    365.70 o 
  32   2   2      464.66     2022.41    759.04 o 
 -33   3   2        9.36      478.99    343.59 o 
 -31   3   2      547.34      824.16    246.32 o 
 -29   3   2     2655.86     3564.03    363.86 o 
 -27   3   2     2526.14     1886.64    234.91 o 
 -25   3   2    32670.88    34646.53    865.57 o 
 -23   3   2     2399.18     5214.94    310.93 o 
 -21   3   2    19077.28    20881.92    522.31 o 
 -19   3   2     2120.52     4685.43    226.85 o 
 -17   3   2    10168.49    11017.26    354.91 o 
 -15   3   2    49581.68    49025.46   1296.46 o 
 -13   3   2    16718.01    14560.01    608.93 o 
 -11   3   2   139103.92   141833.78   1779.22 o 
  -9   3   2   164717.91   163066.06   1977.94 o 
  -7   3   2   118766.38   100296.18   1094.11 o 
  -5   3   2   402935.78   395449.75   2520.93 o 
  -3   3   2    77074.52    63884.70    836.39 o 
   1   3   2    17521.41    26624.60    428.29 o 
   3   3   2     4981.04     3813.02    156.64 o 
   5   3   2   116917.48   119567.27   1036.94 o 
   7   3   2   188540.38   195856.42   1549.99 o 
   9   3   2     8306.12     7828.90    375.64 o 
  11   3   2    10229.78     7237.39    377.78 o 
  13   3   2   175076.08   165277.00   2088.36 o 
  15   3   2    25909.30    23064.53    502.04 o 
  17   3   2      333.91     2139.09    180.82 o 
  19   3   2     6759.38     8389.45    363.15 o 
  21   3   2     5100.44     6517.42    447.36 o 
  23   3   2    37693.47    36640.75    964.30 o 
  25   3   2     3912.72     4101.12    364.30 o 
  27   3   2     4542.44     4283.18    518.13 o 
  29   3   2      217.32      269.36    327.78 o 
  31   3   2     1677.57     1869.59    455.11 o 
 -32   4   2     5956.43     6708.98    610.54 o 
 -30   4   2     4395.70     4197.76    411.52 o 
 -28   4   2     6597.58     6610.07    476.81 o 
 -26   4   2    16897.22    14859.26    759.28 o 
 -24   4   2      218.93     2728.91    317.93 o 
 -22   4   2    22642.63    32136.28   1175.78 o 
 -20   4   2    26017.22    32036.24    777.40 o 
 -18   4   2    63169.98    61670.12    810.05 o 
 -16   4   2     6928.13     8351.31    308.43 o 
 -14   4   2   147946.31   145560.06   1062.22 o 
 -12   4   2     1433.55      915.07    191.12 o 
 -10   4   2   337945.59   306033.16   2535.91 o 
  -8   4   2    56804.76    52382.84   1015.24 o 
  -6   4   2   347804.75   347582.25   2651.97 o 
  -4   4   2    67327.91    62566.19   1191.58 o 
  -2   4   2   187248.67   200660.44   1801.56 o 
   0   4   2     5084.08     3540.03    198.31 o 
   2   4   2   220048.27   218329.66   1688.02 o 
   4   4   2    11498.91    12164.83    404.52 o 
   6   4   2     4956.74     5317.64    304.07 o 
   8   4   2     5349.12     5458.15    312.18 o 
  10   4   2     1795.58     1323.72    201.11 o 
  12   4   2    11166.57    12277.66    974.73 o 
  14   4   2    36076.54    37351.95    590.34 o 
  16   4   2    38014.52    40013.16    667.30 o 
  20   4   2    13449.33    15311.78    688.75 o 
  22   4   2       70.14     2526.92    832.87 o 
  24   4   2      908.07     1654.18    243.64 o 
  26   4   2    18644.36    18488.20    692.87 o 
  28   4   2    13923.97    12912.05    609.08 o 
  30   4   2     9239.31     8753.28    664.72 o 
 -31   5   2      144.88     1113.95    308.88 o 
 -29   5   2      304.57      241.67    278.18 o 
 -27   5   2     1551.91     1139.31    275.41 o 
 -25   5   2     5138.75     5117.31    419.10 o 
 -23   5   2     1297.42     2745.16    315.95 o 
 -21   5   2    36100.40    32777.95    880.48 o 
 -19   5   2     1093.38     1647.74    265.02 o 
 -17   5   2      815.21     1592.79    207.21 o 
 -15   5   2    34459.65    36272.81    570.23 o 
 -13   5   2     4811.72     7499.52    254.35 o 
 -11   5   2   120853.53   109949.98    956.63 o 
  -9   5   2   316904.56   302729.91   1736.15 o 
  -7   5   2    53012.31    59574.16   1950.51 o 
  -5   5   2    87590.55   107351.34   3988.73 o 
  -3   5   2    33389.91    30645.07    750.17 o 
  -1   5   2   118393.78   133396.22   2149.58 o 
   1   5   2    57172.91    59207.62   1191.98 o 
   3   5   2   238532.27   215928.25   5949.97 o 
   5   5   2    18373.64    15089.59    565.00 o 
   7   5   2    59800.20    60397.75   1166.50 o 
   9   5   2    28143.94    25057.91    495.17 o 
  11   5   2    17112.07    21078.72    398.44 o 
  13   5   2     1299.01     2073.31    166.34 o 
  15   5   2     1475.98     2328.74    201.43 o 
  17   5   2     1696.73     4468.75    292.63 o 
  19   5   2    16921.35    19807.09    945.07 o 
  21   5   2    10984.85    12144.16    700.85 o 
  23   5   2     3094.66     2388.75    294.50 o 
  25   5   2     8033.32     8938.04    508.93 o 
  27   5   2     9715.83     8716.00    530.32 o 
  29   5   2       19.77      670.25    266.74 o 
 -28   6   2     9786.08    10460.06    631.07 o 
 -26   6   2     2040.60     2605.84    339.40 o 
 -24   6   2      458.65      989.77    264.43 o 
 -22   6   2     3392.35     3347.87    380.65 o 
 -20   6   2     9313.36    10871.04    596.93 o 
 -18   6   2    67964.50    64154.43   1153.55 o 
 -16   6   2    91661.44    89156.77   1143.41 o 
 -14   6   2    84920.84    82904.59   1010.26 o 
 -12   6   2    54727.84    52467.89    702.30 o 
 -10   6   2      405.22      939.54    145.92 o 
  -8   6   2    56868.59    54537.11    707.94 o 
  -6   6   2    17916.00    19501.67    531.30 o 
  -4   6   2    26267.36    26443.08    610.21 o 
  -2   6   2   214974.23   226836.17   1667.75 o 
   0   6   2     5697.21     5540.29    255.97 o 
   2   6   2      148.59      552.67    147.07 o 
   4   6   2     4873.65     3069.21    198.01 o 
   6   6   2     1223.70     1528.10    163.39 o 
   8   6   2    61745.57    60726.98    802.79 o 
  10   6   2    14889.21    15285.52    325.40 o 
  12   6   2     2606.80     2830.77    176.19 o 
  14   6   2    35678.25    37906.90    765.89 o 
  16   6   2     7226.73     8640.82    406.28 o 
  18   6   2     2201.84     2825.87    272.90 o 
  20   6   2    13999.61    13399.81    833.12 o 
  22   6   2     3085.95     3216.19    371.09 o 
  24   6   2    13125.95    13715.50    708.30 o 
  26   6   2     6023.88     5812.27    500.63 o 
  28   6   2      306.78      893.28    314.50 o 
 -27   7   2     2818.12     2359.28    429.61 o 
 -25   7   2       43.02      523.01    280.53 o 
 -23   7   2     1545.45     1332.46    323.78 o 
 -21   7   2     1487.94     2340.08    331.27 o 
 -19   7   2    31994.48    28589.01    830.93 o 
 -17   7   2    61324.77    56309.18   1106.07 o 
 -15   7   2       32.11      468.54    169.83 o 
 -13   7   2   117708.96   112032.82   1203.35 o 
 -11   7   2     1176.23     1406.38    182.26 o 
  -9   7   2      721.16      585.95    131.97 o 
  -7   7   2    40745.71    39513.41    755.16 o 
  -5   7   2    18903.43    18034.00    646.38 o 
  -3   7   2    82140.80    83262.16   1161.67 o 
  -1   7   2   386170.75   381570.25   4343.98 o 
   1   7   2      956.33     1750.02    162.11 o 
   3   7   2    78896.05    79875.58    990.92 o 
   5   7   2    22775.57    22214.30    606.30 o 
   7   7   2     1779.40     2062.53    237.55 o 
   9   7   2     7793.08     7570.06    380.79 o 
  11   7   2    68514.73    66121.13   1106.15 o 
  13   7   2    35317.69    34746.08    717.54 o 
  15   7   2    97215.80    94072.55   1352.06 o 
  17   7   2     1446.37     1545.51    222.11 o 
  19   7   2     5812.67     5382.24    392.31 o 
  21   7   2     1139.03     1114.28    256.67 o 
  23   7   2        4.46      307.83    420.35 o 
  25   7   2     7407.76     7997.59    600.27 o 
 -24   8   2     4587.94     4582.74    529.83 o 
 -22   8   2     7711.63     8113.30    606.54 o 
 -20   8   2    21458.81    21796.96    684.24 o 
 -18   8   2     8009.24     7333.07    428.00 o 
 -16   8   2     3250.02     3615.41    459.85 o 
 -14   8   2      181.55      218.51    216.18 o 
 -12   8   2     6607.74     6369.92    370.21 o 
 -10   8   2    60514.26    57745.55   1580.48 o 
  -8   8   2    28444.70    28121.14    998.24 o 
  -6   8   2      755.54     1076.24    248.03 o 
  -4   8   2     8568.76     9637.85    598.00 o 
  -2   8   2    62101.16    63886.60   1217.22 o 
   0   8   2    32671.74    32544.49    880.61 o 
   2   8   2     1134.24     1415.87    209.86 o 
   4   8   2    19246.31    18483.76    641.23 o 
   6   8   2    83745.79    85363.61   1382.69 o 
   8   8   2    31425.75    29568.40    730.70 o 
  10   8   2    10453.43    10929.90    488.62 o 
  12   8   2     4335.48     4620.27    378.87 o 
  14   8   2    12611.37    13383.36    627.09 o 
  16   8   2    15117.93    15700.24    820.40 o 
  18   8   2     4220.23     7550.57    462.45 o 
  20   8   2       30.62      278.33    185.39 o 
  22   8   2    25828.75    23768.15    825.69 o 
 -19   9   2     2813.92     5273.20    567.56 o 
 -17   9   2       15.09      800.15    392.38 o 
 -15   9   2     7267.20     7555.46    485.18 o 
 -13   9   2     2995.36     2261.47    690.01 o 
 -11   9   2    45538.06    40173.27   1343.01 o 
  -9   9   2    88886.66    87605.30   2056.02 o 
  -7   9   2     1101.77      953.63    266.24 o 
  -5   9   2   100459.60    97827.56   1975.32 o 
  -3   9   2     2072.22     1857.94    329.25 o 
  -1   9   2     3565.43     3013.07    351.04 o 
   1   9   2     6513.71     6871.42    453.93 o 
   3   9   2     5057.34     4731.55    387.01 o 
   5   9   2    42033.62    39672.46   1075.35 o 
   7   9   2   147989.05   148440.30   1972.34 o 
   9   9   2      316.66      604.36    202.22 o 
  11   9   2    24082.40    22631.47    721.39 o 
  13   9   2    19998.98    24407.14   1028.61 o 
  15   9   2     1982.82     5926.37    564.78 o 
  17   9   2    10871.50    10936.37    618.47 o 
  19   9   2     6716.13     9800.20    605.85 o 
 -14  10   2      140.58      504.63    627.58 o 
 -12  10   2     9267.67     9154.47    767.98 o 
 -10  10   2    14785.63    12949.21    805.55 o 
  -8  10   2     3848.75     3426.36    394.90 o 
  -6  10   2    10130.01    11508.00    608.20 o 
  -4  10   2    16477.38    14885.07    842.72 o 
  -2  10   2     2921.86     2352.51    381.21 o 
   0  10   2     3516.14     3018.04    380.76 o 
   2  10   2       65.28      493.32    252.11 o 
   4  10   2     8160.59     8340.82    548.17 o 
   6  10   2    26279.04    25180.35    936.60 o 
   8  10   2     9384.52     8892.97    578.77 o 
  10  10   2     4642.76     4880.85    536.09 o 
  12  10   2    16757.14    16656.09    848.43 o 
  14  10   2    25326.25    28715.63   1232.63 o 
  -3  11   2    15060.99    14534.11    893.50 o 
  -1  11   2    26989.94    23986.96   1103.94 o 
   1  11   2     2577.22     2976.65    450.68 o 
   3  11   2    18143.12    17542.95    936.30 o 
 -34   1   3    14281.49    14946.35    960.04 o 
 -32   1   3    28363.46    28806.58   1241.75 o 
 -30   1   3      701.79     2453.45    448.47 o 
 -28   1   3    76710.66    79197.45   3250.96 o 
 -26   1   3       80.65     1250.30    374.53 o 
 -24   1   3    44780.29    43561.14   1374.15 o 
 -22   1   3    72812.29    76656.72   2018.21 o 
 -20   1   3   124776.41   138940.88   4250.31 o 
 -18   1   3     9903.48    11197.53    563.73 o 
 -16   1   3   490264.38   454447.41   6650.38 o 
 -14   1   3    15871.68    11597.69    524.19 o 
 -12   1   3     4416.70     7304.40    391.62 o 
 -10   1   3       22.75     1517.39    140.12 o 
  -8   1   3    25450.48    16652.78    351.69 o 
  -6   1   3   104341.71   103691.38   1455.54 o 
  -4   1   3   291486.75   316030.28   2402.51 o 
   0   1   3   510834.16   601669.94   6751.25 o 
   2   1   3    27757.38    25868.96    473.14 o 
   4   1   3   155998.58   206394.62   1889.19 o 
   6   1   3   626794.44   574814.25   3956.44 o 
   8   1   3   184248.92   175670.09   1328.99 o 
  10   1   3     9590.44    11182.50    318.95 o 
  12   1   3   351579.97   355393.62   2642.98 o 
  16   1   3   113173.50   114306.50   1825.29 o 
  18   1   3      373.01     2313.41    291.99 o 
  20   1   3    49661.23    49761.29   1999.93 o 
  22   1   3    46314.58    43623.29   2163.32 o 
  24   1   3    32569.93    25240.62   4061.29 o 
  26   1   3       99.70      297.85    526.19 o 
  28   1   3    16800.61    14052.67   1486.41 o 
  30   1   3        0.39     1276.67    609.69 o 
  32   1   3    17332.08    15301.54   2401.95 o 
 -33   2   3     9658.33     8137.26    602.85 o 
 -31   2   3    18737.04    17907.57    825.02 o 
 -29   2   3      712.53     1971.91    422.62 o 
 -27   2   3    48968.63    51397.61   1311.48 o 
 -25   2   3    12010.38    22690.55   1088.97 o 
 -23   2   3     3446.27     3600.20    377.23 o 
 -21   2   3    36240.82    38277.44    752.74 o 
 -19   2   3     4727.94     6142.02    277.15 o 
 -17   2   3   175526.42   169613.67   1964.20 o 
 -15   2   3   406185.69   371702.12   5721.63 o 
 -13   2   3      746.23     1904.62    213.59 o 
 -11   2   3    15972.67    16143.39    520.16 o 
  -9   2   3     9580.31    12121.23    394.89 o 
  -7   2   3   230109.45   225945.00   1380.50 o 
  -5   2   3   251159.58   267273.75   2256.10 o 
  -3   2   3    35107.08    37196.34    524.92 o 
  -1   2   3   120292.00   140906.03   3093.34 o 
   3   2   3    29603.01    30571.86    440.31 o 
   5   2   3   179292.08   126565.21    908.75 o 
   7   2   3    58640.94    48331.71    514.05 o 
   9   2   3     9751.08    13913.11    425.15 o 
  11   2   3    33636.11    40997.19    770.23 o 
  13   2   3     5118.38    14047.09   1614.21 o 
  15   2   3    21498.98    22057.32    773.59 o 
  19   2   3    30091.99    37193.57    679.30 o 
  21   2   3    24771.23    24711.91    624.56 o 
  23   2   3    32142.64    32662.69    963.94 o 
  25   2   3     1073.76     1378.57    243.47 o 
  27   2   3     4322.31     3820.61    429.23 o 
  29   2   3     2489.68     2677.30    706.88 o 
  31   2   3    13936.68    14041.12   2161.55 o 
  33   2   3    14148.32    17391.36   2392.36 o 
 -32   3   3       91.93        0.00    283.34 o 
 -30   3   3    28419.11    27386.54    922.51 o 
 -28   3   3     8934.96     7686.92    499.65 o 
 -26   3   3    40115.14    37371.32   1168.56 o 
 -24   3   3   278056.59   268181.91   2509.59 o 
 -22   3   3    54804.25    58904.55   1099.90 o 
 -20   3   3   249110.84   242263.59   3327.77 o 
 -18   3   3     3968.02     4292.86    204.45 o 
 -16   3   3    10377.85    10682.08    339.79 o 
 -14   3   3   273644.16   256688.31   2644.65 o 
 -12   3   3   312405.47   304389.88   2712.52 o 
 -10   3   3    35883.30    36653.23    886.01 o 
  -8   3   3   697737.25   654685.81   3274.82 o 
  -6   3   3   300874.12   308621.78   2038.99 o 
  -4   3   3    26510.40    14471.15    344.92 o 
  -2   3   3    60886.48    42333.77    580.37 o 
   0   3   3     6094.19     5780.91    229.27 o 
   2   3   3   366780.03   386786.06   6654.21 o 
   4   3   3   325594.81   346149.38   1853.95 o 
   6   3   3    41954.95    39139.38    660.00 o 
   8   3   3   377014.19   403713.09   2288.94 o 
  10   3   3   181690.91   159843.30   1749.62 o 
  12   3   3    25833.99    24830.59    794.46 o 
  14   3   3      681.04     4443.85    409.09 o 
  16   3   3     4193.03     9953.84    307.05 o 
  18   3   3     4717.41     8950.74    366.01 o 
  20   3   3    55025.47    59924.06   1428.11 o 
  22   3   3     7346.81     8570.46    624.21 o 
  24   3   3    57952.99    52251.64   1168.45 o 
  26   3   3    58415.66    51349.40   4479.07 o 
  28   3   3    11755.66     9934.14    765.83 o 
  30   3   3    24739.95    25632.33   3693.78 o 
  32   3   3        9.71      420.00    632.46 o 
 -31   4   3    10022.22    10245.54    728.03 o 
 -29   4   3    13694.42    12166.14    627.68 o 
 -27   4   3     1933.06     2824.01    288.58 o 
 -25   4   3    99634.66    97451.12   2092.62 o 
 -23   4   3   246281.27   230712.39   5842.17 o 
 -21   4   3    15432.18    17007.64    480.92 o 
 -19   4   3    99249.44    94731.04   1258.90 o 
 -17   4   3    12115.32    12286.53    343.00 o 
 -15   4   3    91678.12    85140.24    876.34 o 
 -13   4   3   208141.03   210270.92   1454.29 o 
 -11   4   3   119660.89   108176.64   1682.05 o 
  -9   4   3   234662.91   238232.31   2214.98 o 
  -7   4   3   352977.78   338600.00   2696.13 o 
  -5   4   3   201481.08   188885.83   1759.50 o 
  -3   4   3    58215.41    41078.53    755.76 o 
  -1   4   3    29730.75    28752.41    595.74 o 
   1   4   3   224509.00   210075.80   1758.10 o 
   3   4   3   258273.56   264082.19   4916.33 o 
   5   4   3    50317.34    45732.68    875.66 o 
   7   4   3   128783.66   135547.78   1535.28 o 
   9   4   3    23387.38    30502.82    813.67 o 
  11   4   3    32966.00    31696.37    868.60 o 
  13   4   3    40582.13    39872.70    594.68 o 
  15   4   3     9093.00     9626.22    286.26 o 
  17   4   3    12514.91    10579.44    339.12 o 
  19   4   3    35439.03    35620.92    827.97 o 
  21   4   3    24633.03    23579.94   1022.22 o 
  23   4   3    40030.96    36818.21   1338.90 o 
  25   4   3    64794.78    58118.76   1863.09 o 
  27   4   3     7656.90     7889.16    533.81 o 
  29   4   3    23825.36    24079.57   1030.80 o 
  31   4   3     3402.67     4194.71    562.70 o 
 -30   5   3    10761.62     9619.00    651.39 o 
 -28   5   3    18518.01    18611.90    779.86 o 
 -26   5   3    18027.10    16987.80    743.82 o 
 -24   5   3     3096.25     3374.16    352.18 o 
 -22   5   3    57358.36    51888.92   1358.80 o 
 -20   5   3    39511.13    42721.80   1527.96 o 
 -18   5   3    43004.87    44139.30   1015.01 o 
 -16   5   3   436301.34   417463.50   3535.91 o 
 -14   5   3    24037.25    24256.82    459.69 o 
 -12   5   3    22761.58    23313.48    425.96 o 
 -10   5   3    31365.69    25606.81    465.59 o 
  -8   5   3    81369.34    79684.19   1452.57 o 
  -6   5   3   264530.62   262114.08   2565.94 o 
  -4   5   3   213540.27   223100.69   2051.81 o 
  -2   5   3     9715.01    11667.14    533.58 o 
   0   5   3   488582.41   499726.50   3451.46 o 
   2   5   3     5272.11     8062.39    444.00 o 
   4   5   3     7663.21     4179.18    353.22 o 
   6   5   3    63999.53    55480.38   1111.11 o 
   8   5   3     5884.08     6748.57    260.43 o 
  10   5   3    51850.62    59587.31    662.10 o 
  12   5   3    39692.51    41517.05    613.47 o 
  14   5   3    14418.75    13023.78    379.44 o 
  16   5   3    13696.69    21195.54    593.69 o 
  18   5   3    44467.85    44853.22   1047.47 o 
  20   5   3     3012.28     3819.98    499.36 o 
  22   5   3    50197.72    49017.00   1558.28 o 
  24   5   3     1990.97     2240.96    318.33 o 
  26   5   3     1613.45     1446.90    276.13 o 
  28   5   3    17371.71    15699.36    696.44 o 
  30   5   3      344.23      568.81    250.94 o 
 -29   6   3     3780.67     4085.43    456.26 o 
 -27   6   3    11430.71    10659.09    665.53 o 
 -25   6   3      986.67     1285.57    289.29 o 
 -23   6   3    11062.19    10820.02    575.74 o 
 -21   6   3    41359.93    39961.84   1038.79 o 
 -19   6   3    13037.43    13816.73    518.45 o 
 -17   6   3   134454.50   129261.70   1474.25 o 
 -15   6   3   148950.52   145738.47   1721.41 o 
 -13   6   3     1055.20     1761.08    168.59 o 
 -11   6   3    14967.32    15120.09    376.05 o 
  -9   6   3    19335.33    16409.76    337.61 o 
  -7   6   3    20020.85    23775.39   1044.61 o 
  -5   6   3   115024.05   127938.95   1363.50 o 
  -3   6   3     8171.64     9752.86    409.77 o 
  -1   6   3    94044.91   105591.79   1318.69 o 
   1   6   3   165329.83   176038.53   1372.77 o 
   3   6   3     1770.77     1908.97    154.07 o 
   5   6   3      389.61      755.92    124.42 o 
   7   6   3    37555.45    36603.02    717.83 o 
   9   6   3    22672.76    24325.74    404.05 o 
  11   6   3    88190.42    88248.91    864.98 o 
  13   6   3    67051.30    63210.89    836.18 o 
  15   6   3   132300.75   131379.47   1425.79 o 
  17   6   3    75418.05    72889.68   1173.27 o 
  19   6   3      503.81     1187.61    225.54 o 
  21   6   3    14412.04    14922.56    913.69 o 
  23   6   3     3826.29     4853.39    587.24 o 
  25   6   3     4059.46     4230.86    423.73 o 
  27   6   3    25211.93    21713.52    934.23 o 
 -26   7   3     1633.05     1638.84    413.77 o 
 -24   7   3    13605.63    13671.65    854.25 o 
 -22   7   3     4997.51     6359.01    529.45 o 
 -20   7   3     6447.92     5983.96    560.12 o 
 -18   7   3       53.97      530.29    246.80 o 
 -16   7   3     2979.98     3088.24    274.39 o 
 -14   7   3    47603.26    48674.38    929.05 o 
 -12   7   3     5843.25     7113.14    331.03 o 
 -10   7   3    24502.59    27040.07   1723.41 o 
  -8   7   3   100891.87    97744.34   1515.01 o 
  -6   7   3     1678.35     3318.75    309.33 o 
   0   7   3      500.45     2500.25    447.67 o 
   2   7   3     9244.06    11289.92    358.94 o 
   4   7   3    67315.48    67899.97    962.27 o 
   6   7   3     7372.43     6425.61    356.41 o 
   8   7   3    25983.94    24535.85    806.11 o 
  10   7   3    22987.34    23431.78    666.98 o 
  12   7   3    12675.28    12630.86    439.33 o 
  14   7   3     3102.54     3702.08    309.67 o 
  16   7   3    11928.50    11915.02    503.19 o 
  18   7   3     3934.16     4656.23    315.03 o 
  20   7   3     2553.05     2691.39    270.49 o 
  22   7   3       40.24       84.13    206.76 o 
  24   7   3     7575.33     6874.60    612.88 o 
  26   7   3     6985.95     5554.92    528.56 o 
 -23   8   3     5775.09     5466.90    731.21 o 
 -21   8   3    13650.84    14043.17    865.30 o 
 -19   8   3     3948.94     4711.46    372.58 o 
 -17   8   3     2981.67     3436.00    379.90 o 
 -15   8   3     1900.31     1801.73    279.87 o 
 -13   8   3    21672.75    22774.22    613.02 o 
 -11   8   3     1342.73     1686.83    282.71 o 
  -9   8   3    18592.11    17263.50    654.17 o 
  -7   8   3    30343.46    29825.68    824.10 o 
  -5   8   3     3264.63     3133.61    292.43 o 
  -3   8   3    17994.03    18531.73    789.44 o 
  -1   8   3     4780.02     6914.51    511.63 o 
   1   8   3     2171.81     2753.86    223.92 o 
   3   8   3    73592.10    75039.58   1122.47 o 
   5   8   3     5033.93     4526.05    346.17 o 
   7   8   3    52484.14    51750.45   1282.08 o 
   9   8   3    57226.89    56170.64   1022.84 o 
  11   8   3    18842.37    19119.51    657.53 o 
  13   8   3    15473.03    18617.43    872.12 o 
  15   8   3     9978.94    11256.65    700.04 o 
  17   8   3      328.97      761.26    221.57 o 
  19   8   3     6815.19     8100.46    501.62 o 
  21   8   3    17860.37    19595.08    671.42 o 
  23   8   3    10075.21     9655.83    559.72 o 
 -20   9   3     1230.17     1558.86    311.35 o 
 -18   9   3     1017.94     1977.33    342.82 o 
 -16   9   3     1112.71     1909.99    422.42 o 
 -14   9   3     6972.71     7709.93    808.12 o 
 -12   9   3      901.42     1801.97    376.12 o 
 -10   9   3      696.93      598.69    279.28 o 
  -8   9   3      437.37      857.62    274.56 o 
  -6   9   3      702.30      197.33    401.15 o 
  -4   9   3      714.72      692.15    285.95 o 
  -2   9   3      132.39      147.04    203.13 o 
   0   9   3     2592.22     3459.92    439.50 o 
   2   9   3     4992.24     5527.08    484.96 o 
   4   9   3      552.92      498.51    195.92 o 
   6   9   3     4315.75     4653.19    374.55 o 
   8   9   3       40.29        0.00    181.47 o 
  10   9   3      317.47      359.34    271.76 o 
  12   9   3      797.96     1036.06    236.78 o 
  14   9   3      346.67      458.34    348.88 o 
  16   9   3       33.03        0.00    354.26 o 
  18   9   3       93.58      291.19    263.40 o 
 -15  10   3      765.32      978.60    465.22 o 
 -13  10   3    12888.80    11615.44    814.04 o 
 -11  10   3     3257.80     3667.18    502.16 o 
  -9  10   3    15550.95    14691.50    726.15 o 
  -7  10   3    19492.03    20387.43    818.37 o 
  -5  10   3     4901.98     4808.38    522.54 o 
  -3  10   3     3973.71     2911.87    407.77 o 
  -1  10   3     4156.73     3949.55    455.62 o 
   1  10   3     1595.24     1200.28    501.68 o 
   3  10   3    19336.49    16824.40   1017.15 o 
   5  10   3    10683.32     9775.00    659.28 o 
   7  10   3    26987.18    26758.10    825.92 o 
   9  10   3     7756.17     5885.75    409.50 o 
  11  10   3     2710.91     2147.99    324.26 o 
  13  10   3      171.00     1216.54    576.12 o 
  -2  11   3       22.56      837.46    451.47 o 
   0  11   3     7274.00     7349.90    784.85 o 
   2  11   3     8549.59     7454.36    771.19 o 
 -34   0   4    21958.03    18921.74   1790.25 o 
 -32   0   4    26968.47    25095.69   3215.88 o 
 -30   0   4    89311.31    89862.33   7777.68 o 
 -28   0   4     9585.80     7869.92    832.98 o 
 -26   0   4     5904.29     5487.72    613.46 o 
 -24   0   4   101568.30    93329.34   8943.94 o 
 -22   0   4    78348.50    76988.33   2400.57 o 
 -20   0   4   527536.69   548366.56   7036.38 o 
 -18   0   4    88630.54    91854.06   3360.97 o 
 -16   0   4    80533.70    75996.59   2622.14 o 
 -14   0   4    94081.55    93319.84   1926.15 o 
 -12   0   4    73018.23    63757.24   1445.88 o 
 -10   0   4    78419.38    65417.34   1691.57 o 
  -8   0   4   392015.12   386945.25   7686.41 o 
  -2   0   4  1136031.00   928223.50  14887.87 o 
   0   0   4   167488.22   157031.34   1917.70 o 
   2   0   4   749763.56   743859.19   3397.04 o 
   4   0   4   198652.84   183881.55   1760.08 o 
   6   0   4    12137.95    12537.09    296.28 o 
   8   0   4   362178.25   289044.06   3563.77 o 
  10   0   4      170.06      336.65    107.56 o 
  12   0   4    91418.80   106414.71   1702.28 o 
  14   0   4   293083.59   308864.31   3794.34 o 
  16   0   4    90367.02    82932.11   2472.40 o 
  18   0   4   203800.42   203930.48   9484.84 o 
  20   0   4    28689.78    22034.13   1562.12 o 
  22   0   4     4261.96     6241.99   1254.72 o 
  24   0   4    27104.60    26912.38   7883.07 o 
  26   0   4     5997.38     4078.35   1112.95 o 
  28   0   4   142459.12   115635.95   5337.00 o 
  30   0   4    66208.81    56211.13   3825.72 o 
  32   0   4      285.82     4430.66   1458.66 o 
 -35   1   4     8060.69     6789.23    659.27 o 
 -33   1   4      114.14     1162.30    413.36 o 
 -31   1   4     4334.62     4854.23    578.95 o 
 -29   1   4   105673.18   100360.48   5069.70 o 
 -27   1   4    10343.03    10467.93   1055.68 o 
 -25   1   4    31671.43    33406.49   1337.44 o 
 -23   1   4    24920.16    26311.41   1016.17 o 
 -21   1   4    84581.13    75582.51   1771.65 o 
 -19   1   4   103238.86    93078.02   1448.07 o 
 -17   1   4   151688.11   128070.41   2488.40 o 
 -15   1   4   152467.56   158602.62   3813.77 o 
 -13   1   4     2044.83     1343.25    199.00 o 
 -11   1   4      657.28     1427.72    133.97 o 
  -9   1   4   114933.51    90812.85    976.40 o 
  -7   1   4    42971.96    36607.34    817.32 o 
  -3   1   4   215399.03   262290.69   2873.97 o 
  -1   1   4     3996.54     3685.21    375.90 o 
   1   1   4   165071.53   177415.64   1120.61 o 
   5   1   4   166931.52   188692.58   1905.94 o 
   7   1   4    13121.75    10019.81    217.80 o 
   9   1   4   130341.11   124590.52    990.69 o 
  11   1   4    69545.91    84297.84   1118.24 o 
  13   1   4   135028.77   165168.64   1733.92 o 
  15   1   4     6514.56     8478.08    452.80 o 
  17   1   4    10905.35    16965.38    506.16 o 
  19   1   4    70829.02    74648.85   2327.06 o 
  21   1   4   117993.50   121844.78   5118.59 o 
  23   1   4     6201.39     8128.57    828.57 o 
  25   1   4        0.23        0.00    404.06 o 
  27   1   4    26665.85    18860.05   2525.25 o 
  29   1   4    50188.43    42591.41   3192.31 o 
  31   1   4     7954.12    12942.60   1482.60 o 
  33   1   4      531.58      556.43    645.93 o 
 -34   2   4     1652.75     2128.22    428.27 o 
 -32   2   4     5335.75     5671.63    513.27 o 
 -30   2   4     2098.57     3200.97    445.68 o 
 -28   2   4   101824.84    97745.62   2864.18 o 
 -26   2   4    59651.20    57703.78   1182.55 o 
 -24   2   4    13900.20    15448.42    503.45 o 
 -22   2   4    84294.35    96171.54   2681.51 o 
 -20   2   4    14036.92    18374.30    876.21 o 
 -18   2   4    20050.20    18416.01    440.11 o 
 -16   2   4   243329.23   231570.58   3387.69 o 
 -14   2   4    17483.09    18041.18    660.38 o 
 -12   2   4   360205.34   373313.94   2673.63 o 
 -10   2   4   226187.48   232834.97   1890.72 o 
  -8   2   4   129497.04   127262.70   1141.13 o 
  -6   2   4   102419.94   112019.46    934.14 o 
  -4   2   4   231500.14   218070.80   1239.06 o 
  -2   2   4    16246.94    23269.86   1349.92 o 
   0   2   4    25472.46    33821.86    785.08 o 
   2   2   4      249.21      915.04    108.93 o 
   6   2   4   173177.23   187824.52   1346.73 o 
   8   2   4    66304.88    62425.83    776.19 o 
  10   2   4   356477.88   364657.00   2173.71 o 
  12   2   4    93145.90    86350.19   1281.15 o 
  14   2   4      144.59     1917.65    236.02 o 
  16   2   4     8517.85     9246.11    353.07 o 
  18   2   4    14664.98    17001.71    410.34 o 
  20   2   4   185621.56   185647.80   1920.81 o 
  22   2   4    99291.67    97034.62   6741.93 o 
  24   2   4    14078.87    14134.33    730.51 o 
  26   2   4    33406.62    29916.72   3874.62 o 
  28   2   4    15415.08    12323.85   2528.66 o 
  30   2   4     1193.98     1147.14    610.99 o 
  32   2   4     6149.53     6812.90   1878.34 o 
 -33   3   4       46.38       33.22    251.07 o 
 -31   3   4      251.88     1288.28    292.61 o 
 -29   3   4     4291.47     4489.10    401.72 o 
 -27   3   4    15607.62    15020.99    577.55 o 
 -25   3   4    12785.00    16629.51    574.39 o 
 -23   3   4     7462.31     9569.70    437.60 o 
 -21   3   4    19981.58    24997.87    675.53 o 
 -19   3   4     4311.96     4571.59    218.27 o 
 -17   3   4    23177.20    19030.69    431.60 o 
 -15   3   4    66601.88    62421.58   1358.98 o 
 -13   3   4    16997.97    16589.78    661.90 o 
 -11   3   4   238619.27   235025.50   2410.21 o 
  -9   3   4     9185.15    10038.50    426.61 o 
  -7   3   4   661930.81   654485.94   4818.93 o 
  -5   3   4    12195.67    13822.34    362.93 o 
  -3   3   4    11246.27     9883.58    297.42 o 
  -1   3   4     8267.75     9497.15    280.43 o 
   1   3   4      263.99     1253.70    104.50 o 
   3   3   4    57094.51    62219.73    670.49 o 
   5   3   4   129237.66   136009.66   1254.82 o 
   7   3   4     3497.47     5572.09    286.19 o 
   9   3   4    16824.21    15003.78    494.16 o 
  11   3   4   111951.61   108980.73   1496.44 o 
  13   3   4    47405.41    46350.15   1136.21 o 
  15   3   4    23014.89    25029.43    469.74 o 
  17   3   4     3074.18     4477.19    261.93 o 
  19   3   4    17697.86    19611.85    552.66 o 
  21   3   4    49223.61    48561.70   1502.94 o 
  23   3   4     9644.69    11455.20    679.09 o 
  25   3   4     5040.99     5886.68    582.41 o 
  27   3   4     8087.05     7368.05    661.94 o 
  29   3   4      109.42      484.07    254.74 o 
  31   3   4       41.74      726.42    336.95 o 
 -32   4   4     1615.30     1719.92    426.83 o 
 -30   4   4     6323.23     7133.15    539.10 o 
 -28   4   4     3360.46     3026.33    314.67 o 
 -26   4   4     6435.47     7982.58    434.23 o 
 -24   4   4    14695.27    18642.60    683.48 o 
 -22   4   4    29921.51    31172.25    668.64 o 
 -20   4   4    33283.68    32620.79    697.02 o 
 -18   4   4    33749.20    33939.71    575.59 o 
 -16   4   4    71824.14    69259.30    780.14 o 
 -14   4   4    30998.33    33255.44    493.07 o 
 -12   4   4   144969.48   133219.00   1928.53 o 
 -10   4   4    39980.82    34918.22    875.05 o 
  -8   4   4    94943.12    96646.26   1404.58 o 
  -6   4   4    21805.78    28367.78    723.46 o 
  -4   4   4   186109.61   193014.00   2057.36 o 
  -2   4   4     4265.21     6738.93    324.49 o 
   0   4   4   125301.01   117032.23   1219.05 o 
   2   4   4    47201.27    40697.55   1067.62 o 
   4   4   4     5914.91     7961.53    396.47 o 
   6   4   4      274.36     1567.04    163.08 o 
   8   4   4     4045.94     4326.26    315.12 o 
  10   4   4     5544.63     3688.37    363.48 o 
  12   4   4     3482.14     6244.66    431.52 o 
  14   4   4   134783.50   140186.00   1037.47 o 
  16   4   4     7509.84    13613.94    378.40 o 
  18   4   4    10058.42    11205.50    404.67 o 
  20   4   4     8876.05    11078.69    624.75 o 
  22   4   4      313.70     1151.98    277.68 o 
  24   4   4     4718.39     6593.52    438.06 o 
  26   4   4    16711.75    16780.07    828.07 o 
  28   4   4      982.31      830.83    747.30 o 
  30   4   4     9966.44     9836.34    976.54 o 
 -31   5   4     4310.39     2971.31    432.24 o 
 -29   5   4     7362.71     7522.38    590.48 o 
 -27   5   4     5632.56     4447.81    455.31 o 
 -25   5   4      104.94      974.19    265.27 o 
 -23   5   4    29207.91    27655.49   1000.24 o 
 -21   5   4     1256.82     1951.91    232.62 o 
 -19   5   4     8152.27     8576.65    406.86 o 
 -17   5   4     7451.56     7338.57    358.47 o 
 -15   5   4    18330.82    19131.67    426.31 o 
 -13   5   4    28609.93    25102.23    463.43 o 
 -11   5   4   207662.78   203212.47   1290.80 o 
  -9   5   4     4847.23     6093.05    361.73 o 
  -7   5   4    86321.11    89982.78   1537.48 o 
  -5   5   4      792.27     1745.46    220.58 o 
  -3   5   4   121823.36   142140.86   1948.64 o 
  -1   5   4    40869.55    48272.94   1981.30 o 
   1   5   4    54374.85    49806.99    959.08 o 
   3   5   4    91099.88    76881.09   1490.19 o 
   5   5   4    56103.00    60409.68   1236.07 o 
   7   5   4    13957.14    12420.67    396.39 o 
   9   5   4    11428.53    13345.80    315.81 o 
  11   5   4      791.83     2193.29    236.57 o 
  13   5   4     3770.13     4532.03    232.91 o 
  15   5   4    22987.66    23623.58    572.61 o 
  17   5   4    19386.05    21750.29    629.98 o 
  19   5   4      356.83      700.09    210.63 o 
  21   5   4    18081.97    18234.75    939.42 o 
  23   5   4      493.97     1201.87    373.45 o 
  25   5   4    26821.54    24214.78    891.46 o 
  27   5   4     4382.80     4440.42    433.90 o 
  29   5   4     3435.54     3265.00    399.27 o 
 -28   6   4     1686.59     1864.21    386.25 o 
 -26   6   4     1087.19     1135.53    303.56 o 
 -24   6   4     5390.84     6106.60    518.44 o 
 -22   6   4     6480.69     8449.21    574.23 o 
 -20   6   4    33555.99    35522.88    861.74 o 
 -18   6   4    61396.35    58980.45    991.78 o 
 -16   6   4    10300.72    10509.30    402.64 o 
 -14   6   4    43283.39    43236.26    742.98 o 
 -12   6   4      256.94      813.32    130.60 o 
 -10   6   4     2875.77     2680.79    183.14 o 
  -8   6   4    47200.07    45141.96    583.65 o 
  -6   6   4      505.36     1664.92    187.39 o 
  -4   6   4    76554.43    85567.00   1035.29 o 
  -2   6   4    45017.36    47346.81    844.03 o 
   0   6   4    23806.71    22773.09    510.87 o 
   2   6   4      845.26     1514.39    150.62 o 
   4   6   4     7057.59     6373.23    270.46 o 
   6   6   4    34448.65    31442.92    539.21 o 
   8   6   4     7483.79     8333.51    259.35 o 
  10   6   4     7577.38     7115.21    246.70 o 
  12   6   4    12429.12    13078.41    362.22 o 
  14   6   4     2577.83     3817.28    249.77 o 
  16   6   4     7271.26     9785.56    480.93 o 
  18   6   4    17380.16    17398.04    611.33 o 
  20   6   4     9280.34     9961.92    570.21 o 
  22   6   4     2997.37     2806.58    468.10 o 
  24   6   4      108.42      103.35    299.46 o 
  26   6   4       21.55      546.56    251.64 o 
  28   6   4     3893.38     3894.32    452.92 o 
 -27   7   4      897.41      645.42    333.09 o 
 -25   7   4     9159.23     9739.07    766.28 o 
 -23   7   4      742.49      807.58    317.83 o 
 -21   7   4    54051.37    54398.20   1588.19 o 
 -19   7   4    52879.55    51802.55   1086.50 o 
 -17   7   4        1.09      353.75    177.24 o 
 -15   7   4    60655.09    58957.61   1057.61 o 
 -13   7   4     4708.27     4919.17    339.98 o 
 -11   7   4     6549.81     7334.93    321.48 o 
  -9   7   4    22052.28    21034.87    641.39 o 
  -7   7   4    25194.71    26750.21    848.14 o 
  -5   7   4     1934.85     3541.86    301.61 o 
  -3   7   4   176517.97   172212.16   2123.68 o 
  -1   7   4    53279.23    50931.39    857.33 o 
   1   7   4   107158.49   109937.55   1189.98 o 
   3   7   4    32893.32    35134.59    703.95 o 
   5   7   4     4793.17     5100.55    312.02 o 
   7   7   4    16550.62    16729.39    621.04 o 
   9   7   4     6144.78     6544.79    361.51 o 
  11   7   4        9.73      362.56    177.24 o 
  13   7   4    70625.56    73158.52    940.58 o 
  15   7   4     3121.56     5583.11    303.58 o 
  17   7   4    40180.91    39536.44    809.60 o 
  19   7   4    16998.56    16469.53    557.34 o 
  21   7   4     3210.77     3640.71    691.87 o 
  23   7   4     1770.70     1737.10    314.75 o 
  25   7   4     6298.10     6126.58    456.73 o 
 -24   8   4     1645.12     2301.90    424.30 o 
 -22   8   4    19766.13    19975.25   1500.62 o 
 -20   8   4     5774.37     5614.86    504.16 o 
 -18   8   4    10190.27    11149.78    526.86 o 
 -16   8   4     1064.60      835.52    201.94 o 
 -14   8   4    24060.04    23976.04    993.87 o 
 -12   8   4     7844.03     5537.00    462.01 o 
 -10   8   4    15323.41    14565.69    725.62 o 
  -8   8   4      505.45      374.16    183.99 o 
  -6   8   4    15547.32    17129.77    767.56 o 
  -4   8   4    20606.70    22761.84   1108.56 o 
  -2   8   4    34591.77    33382.27   1051.46 o 
   0   8   4     2723.44     2907.38    252.12 o 
   2   8   4    46677.11    45426.81    884.29 o 
   4   8   4    39394.46    40095.03    954.39 o 
   6   8   4    20381.96    19821.54    765.03 o 
   8   8   4    10174.15    11310.10    547.03 o 
  10   8   4    21553.23    21927.43    699.80 o 
  12   8   4    22922.42    24399.89    821.86 o 
  14   8   4     7191.45     8587.38    512.75 o 
  16   8   4     1994.91     3755.24    354.71 o 
  18   8   4     1987.49     3047.95    327.47 o 
  20   8   4    28108.79    27530.60    877.08 o 
  22   8   4    17503.82    18862.53    742.79 o 
 -19   9   4     1211.27     1727.19    410.52 o 
 -17   9   4    10589.93    10818.61    721.47 o 
 -15   9   4      742.00     1164.19    458.91 o 
 -13   9   4    23005.21    19923.90   1288.50 o 
 -11   9   4    67521.42    66321.96   1465.37 o 
  -9   9   4      297.20      500.74    213.94 o 
  -7   9   4    76004.68    72660.62   1457.21 o 
  -5   9   4    15917.47    13891.32    771.63 o 
  -3   9   4      733.25     1127.90    277.17 o 
  -1   9   4      435.77      376.62    283.24 o 
   1   9   4     1289.54     1080.47    253.73 o 
   3   9   4    19061.62    18890.18    689.09 o 
   5   9   4    90170.17    89191.61   1978.98 o 
   7   9   4    10856.69    11081.59    583.90 o 
   9   9   4    38461.15    40503.39    940.16 o 
  11   9   4    37973.80    38594.62   1017.81 o 
  13   9   4     1094.41     3076.64    371.50 o 
  15   9   4     1317.69     2259.55    421.93 o 
  17   9   4     7976.24    11492.93   1327.44 o 
  19   9   4     5633.04     6592.11    638.01 o 
 -14  10   4     2345.24     1536.03    706.41 o 
 -12  10   4    19671.06    16739.68   1206.06 o 
 -10  10   4    10391.50     9569.01    694.41 o 
  -8  10   4    15143.02    15256.76    847.25 o 
  -6  10   4    25455.84    24870.55   1031.90 o 
  -4  10   4     4664.72     4625.18    646.49 o 
  -2  10   4      467.34     1062.49    417.55 o 
   0  10   4      711.53      730.37    319.11 o 
   2  10   4     4446.25     3473.82    526.27 o 
   4  10   4    16197.97    14735.13    974.71 o 
   6  10   4    18464.56    17519.11   1051.33 o 
   8  10   4      205.89      537.30    222.47 o 
  10  10   4    12078.40    12502.47    626.66 o 
  12  10   4     9823.53    10580.14    598.80 o 
  -1  11   4     1039.59     1156.50    452.34 o 
   1  11   4    14479.06    15186.36   1066.11 o 
 -34   1   5    35037.17    32652.86   1284.22 o 
 -32   1   5     4050.70     3989.07    438.86 o 
 -30   1   5    71900.88    73297.94   3024.92 o 
 -28   1   5     4228.00     4985.69    554.26 o 
 -26   1   5   107842.74   104347.56   6107.12 o 
 -24   1   5    40171.20    40738.02   1596.65 o 
 -22   1   5   116265.19   127552.89   6152.81 o 
 -20   1   5     4703.92     6018.94    430.00 o 
 -18   1   5   187691.44   180682.41   3451.56 o 
 -16   1   5    14493.21    13540.18    680.85 o 
 -14   1   5    22315.65    24717.37    808.42 o 
 -12   1   5     5046.33     3569.45    268.00 o 
 -10   1   5     1201.08     3132.58    234.22 o 
  -8   1   5    45598.32    46714.43    889.45 o 
  -4   1   5    78291.98    75869.71    928.89 o 
  -2   1   5   108610.36   144361.17   2572.83 o 
   2   1   5    44129.06    41123.83    541.18 o 
   4   1   5     1494.50     2659.61    154.09 o 
   6   1   5     4316.89     5291.39    180.06 o 
   8   1   5    57476.81    46201.24    508.97 o 
  10   1   5   113796.13   129404.45   1251.60 o 
  12   1   5    78769.75    92798.21   1564.07 o 
  14   1   5   265851.28   254495.23   3050.75 o 
  16   1   5   170184.66   167664.36   2062.68 o 
  18   1   5    85216.78    87206.98   1584.09 o 
  20   1   5   136842.89   137802.09   4341.52 o 
  22   1   5    11010.27     9899.02    996.38 o 
  24   1   5    29590.64    21267.54   1599.25 o 
  26   1   5    46055.61    33827.30   2028.04 o 
  28   1   5     7597.85     7031.25   1593.19 o 
  30   1   5    31500.81    24714.72   5206.35 o 
  32   1   5    11310.21    14940.96   1776.68 o 
 -33   2   5     7717.54     6144.72    612.68 o 
 -31   2   5      370.64     1014.37    327.26 o 
 -29   2   5    10882.01    13282.48    710.73 o 
 -27   2   5     9514.93    11548.84    694.75 o 
 -25   2   5     1549.28     1641.45    221.83 o 
 -23   2   5    14475.61    27211.81   1040.10 o 
 -21   2   5     3375.04     9270.33    891.49 o 
 -19   2   5    10925.80    12081.63    411.75 o 
 -17   2   5   209697.70   198889.84   3782.79 o 
 -15   2   5   144230.48   130346.52   1917.02 o 
 -13   2   5   181730.28   177552.58   2151.61 o 
 -11   2   5      107.73     1309.95    181.62 o 
  -9   2   5    46523.41    40618.92    754.31 o 
  -7   2   5   112972.16   105739.09   1003.61 o 
  -5   2   5    55590.45    49650.64    577.19 o 
  -1   2   5   226188.14   240534.86   1567.70 o 
   1   2   5   200247.88   174547.17   1845.25 o 
   3   2   5   212672.25   223306.78   1883.81 o 
   5   2   5    26807.62    22530.67    429.92 o 
   7   2   5    21065.42    20759.19    429.29 o 
   9   2   5    79234.92    79430.71   1009.14 o 
  11   2   5    15206.08    20914.18   1663.91 o 
  13   2   5    54950.65    52637.30   1138.96 o 
  15   2   5    91615.45   108377.27   1230.46 o 
  17   2   5     4327.32     9962.88    686.65 o 
  19   2   5    17753.58    15839.83    406.38 o 
  21   2   5    26120.68    24554.01    670.28 o 
  23   2   5     7338.78     6886.37    511.87 o 
  25   2   5      119.13      782.11    279.55 o 
  27   2   5     8526.18     9319.04    923.12 o 
  29   2   5     9247.48     8254.94   2884.75 o 
  31   2   5    10848.21    11931.44   2354.37 o 
 -32   3   5    10694.66    12544.37    768.00 o 
 -30   3   5    28086.50    29453.70   1253.42 o 
 -28   3   5    18167.52    18712.77    700.67 o 
 -26   3   5   102649.63   101211.93   2047.44 o 
 -24   3   5    72312.19    77346.19   1269.29 o 
 -22   3   5    57815.11    54423.80   1833.48 o 
 -20   3   5     6873.53     7073.99    253.16 o 
 -18   3   5     7701.96     8436.56    278.41 o 
 -16   3   5    87254.99    77174.98   1283.88 o 
 -14   3   5    77287.29    75289.65   1479.89 o 
 -12   3   5     2185.01     4771.36    327.40 o 
 -10   3   5   528720.00   574702.25   4725.26 o 
  -8   3   5   181731.89   189602.47   1610.66 o 
  -6   3   5   121109.60   126857.75   1131.21 o 
  -4   3   5    81944.77    67505.84    806.21 o 
  -2   3   5     3105.75    10076.96   1617.97 o 
   0   3   5   200024.02   189591.55   1318.11 o 
   2   3   5   122479.49   129248.50    964.64 o 
   4   3   5      494.24     2411.11    164.16 o 
   6   3   5   360679.81   390306.75   2426.85 o 
   8   3   5   100603.02   118896.12   1476.83 o 
  10   3   5     2288.22     1369.17    189.49 o 
  12   3   5    95330.33   129816.73   2374.83 o 
  16   3   5     8471.04     6763.02    262.19 o 
  18   3   5    22284.02    25667.18    635.19 o 
  20   3   5    18155.15    21035.37   1100.80 o 
  22   3   5   110705.83   105443.36   1782.68 o 
  24   3   5    43040.27    39421.42   1813.31 o 
  26   3   5      764.41      461.23    264.76 o 
  28   3   5    29276.05    27776.53   2457.06 o 
  30   3   5     1917.56     1768.05    641.58 o 
  32   3   5      256.41      495.31    600.49 o 
 -31   4   5    21793.74    20221.31    840.27 o 
 -29   4   5      283.35      369.67    292.87 o 
 -27   4   5    44994.07    40825.59   1128.75 o 
 -25   4   5    75627.80    71732.40   1426.24 o 
 -23   4   5     9011.85     9222.31    504.65 o 
 -21   4   5    88551.77    87579.35   2634.59 o 
 -19   4   5    16567.06    14985.64    634.24 o 
 -17   4   5    18002.75    19131.44    428.95 o 
 -15   4   5    34612.34    34998.45    569.61 o 
 -13   4   5      144.76      291.94    161.23 o 
 -11   4   5    24148.55    28328.99    872.64 o 
  -9   4   5   485186.62   482621.31   3222.76 o 
  -7   4   5     1236.55     2412.84    269.63 o 
  -5   4   5    23436.29    30669.56    707.35 o 
  -3   4   5    23651.68    27309.32    887.63 o 
  -1   4   5   216165.69   215094.47   1634.49 o 
   1   4   5   187464.64   201062.78   1716.44 o 
   3   4   5    86403.54    86525.05   1137.06 o 
   5   4   5   223204.42   224263.88   2643.45 o 
   7   4   5   268684.69   265210.38   2425.75 o 
   9   4   5     1004.87     1194.96    255.37 o 
  11   4   5    13513.16    14808.33    440.94 o 
  13   4   5    44225.85    45326.91    646.35 o 
  15   4   5       19.50      601.37    100.13 o 
  17   4   5     5440.47     6800.92    312.91 o 
  19   4   5    59778.50    58275.46    987.18 o 
  21   4   5    26377.82    23930.09    796.53 o 
  23   4   5    80219.50    71919.79   1907.49 o 
  25   4   5    11619.29    11063.62    826.44 o 
  27   4   5     3812.13     3727.01    468.66 o 
  29   4   5    15869.77    15937.77   1031.74 o 
 -30   5   5     7908.93     8179.71    629.37 o 
 -28   5   5     5058.70     4825.46    486.48 o 
 -26   5   5      309.33      787.27    345.34 o 
 -24   5   5    24590.41    26181.70    814.55 o 
 -22   5   5     6030.68    11586.77    655.97 o 
 -20   5   5    16556.10    16163.55    629.58 o 
 -18   5   5   102076.24    99985.58   2674.23 o 
 -16   5   5   138569.30   135648.59   1839.54 o 
 -14   5   5    39365.55    38583.38    593.60 o 
 -12   5   5    62994.75    63109.32    687.02 o 
 -10   5   5     2085.75     3609.22    195.11 o 
  -8   5   5   101667.34   104894.27   1159.45 o 
  -6   5   5   125603.55   136023.55   1882.02 o 
  -4   5   5    12748.78    13853.77    614.00 o 
  -2   5   5   575357.81   580718.12   5634.81 o 
   0   5   5    35125.02    38591.73    912.55 o 
   2   5   5     3071.25     3254.18    308.73 o 
   4   5   5      141.03      293.44    157.20 o 
   6   5   5    54860.91    52984.34    809.94 o 
   8   5   5    64207.50    68692.52    766.88 o 
  10   5   5    63423.97    69706.05    670.43 o 
  12   5   5      233.26      285.40     94.88 o 
  14   5   5    48220.52    49217.34    787.49 o 
  16   5   5    82472.49    82841.97   1180.76 o 
  18   5   5      579.28     1839.01    432.62 o 
  20   5   5     5461.19     5531.02    420.22 o 
  22   5   5    14909.92    14977.92    900.44 o 
  24   5   5       29.74      383.86    257.95 o 
  26   5   5    11589.42    11087.03   1001.06 o 
  28   5   5     3465.44     4031.67    425.65 o 
 -29   6   5    23099.37    23578.04   1033.88 o 
 -27   6   5     1623.63     2304.36    394.16 o 
 -25   6   5     5101.43     5997.35    515.40 o 
 -23   6   5    42019.52    42355.75   1070.13 o 
 -21   6   5      909.07     1580.06    271.54 o 
 -19   6   5    45880.04    44720.92   1117.83 o 
 -17   6   5    97253.02    99466.62   1374.00 o 
 -15   6   5     1742.06     1955.72    224.32 o 
 -13   6   5    48858.66    45355.65    698.71 o 
 -11   6   5    25066.20    26315.37    506.25 o 
  -9   6   5   114094.26   116584.32   1113.96 o 
  -7   6   5    24944.66    34644.13    882.27 o 
  -5   6   5      184.15      513.59    124.49 o 
  -3   6   5   124409.56   131476.56   1302.74 o 
  -1   6   5   284964.84   293582.72   1812.23 o 
   1   6   5    11978.24    12614.07    437.27 o 
   3   6   5     4639.41     5032.22    257.57 o 
   5   6   5     1465.51      909.51    118.40 o 
   7   6   5    13357.09    12826.24    343.16 o 
   9   6   5    47686.60    49632.73    598.79 o 
  11   6   5   178609.39   174459.39   1273.19 o 
  13   6   5    15849.93    18360.70    823.68 o 
  15   6   5   178851.92   176261.39   1543.68 o 
  17   6   5     3838.00     4426.46    278.35 o 
  19   6   5    18720.08    19407.85    573.35 o 
  21   6   5    10623.03    10122.33    763.50 o 
  23   6   5    14297.42    14965.60    945.16 o 
  25   6   5     9287.61     7066.82    684.63 o 
  27   6   5    13495.33    13321.18    698.08 o 
 -26   7   5     7097.41     6419.82    661.48 o 
 -24   7   5     2044.78     3616.48    509.34 o 
 -22   7   5     3328.65     4311.64    523.18 o 
 -20   7   5      608.12     1091.25    294.65 o 
 -18   7   5     1880.28     2027.10    261.78 o 
 -16   7   5    13414.11    13781.29    539.85 o 
 -14   7   5      557.81      677.01    272.44 o 
 -12   7   5     9969.15    10517.13    557.76 o 
 -10   7   5   137652.64   135293.48   1520.02 o 
  -8   7   5    31444.90    31207.29   1069.81 o 
  -6   7   5     7604.12     7069.55    413.24 o 
  -4   7   5    22986.80    23691.28    581.10 o 
  -2   7   5    19953.74    19498.38    651.27 o 
   0   7   5    27687.08    27123.82    625.61 o 
   2   7   5    31942.13    31063.09    667.58 o 
   4   7   5     1403.75     1720.19    191.20 o 
   6   7   5    18858.83    19504.72    615.05 o 
   8   7   5    84171.53    84273.15   2247.47 o 
  10   7   5    17925.96    18185.20    551.46 o 
  12   7   5      212.25     1167.91    167.83 o 
  14   7   5     6751.85     7484.29    351.02 o 
  16   7   5    10656.41    11370.48    446.91 o 
  18   7   5     6253.66     6954.06    372.44 o 
  20   7   5     3153.16     3425.29    285.69 o 
  22   7   5     3438.75     2916.31    388.60 o 
  24   7   5     8574.37     7450.12    568.11 o 
 -23   8   5    11933.20    15492.16    982.44 o 
 -21   8   5    23786.41    26329.19   1216.52 o 
 -19   8   5     3202.62     3071.62    341.35 o 
 -17   8   5     9202.52     8888.92    462.17 o 
 -15   8   5    10494.33    10173.05    546.68 o 
 -13   8   5      410.53      926.27    208.23 o 
 -11   8   5    24456.38    23978.39    831.46 o 
  -9   8   5    50789.66    50429.36   1163.07 o 
  -7   8   5      417.77      279.64    170.73 o 
  -5   8   5     9732.31     9927.63    485.53 o 
  -3   8   5     5536.32     6186.64    437.14 o 
  -1   8   5     6695.76     7150.47    452.97 o 
   1   8   5    39422.19    37783.27    829.23 o 
   3   8   5    17952.72    18150.54    586.33 o 
   5   8   5    14531.32    14663.50    909.24 o 
   7   8   5    92782.24    91188.02   1830.85 o 
   9   8   5     2320.63     3939.47    331.85 o 
  11   8   5    17329.33    19725.14    755.35 o 
  13   8   5     1567.32     2076.95    314.14 o 
  15   8   5    22505.97    24842.70   1021.33 o 
  17   8   5     2212.12     4991.34    397.62 o 
  19   8   5    53384.52    55938.05   1210.99 o 
  21   8   5      228.73      467.20    243.07 o 
 -20   9   5     6995.50     9136.15    968.10 o 
 -18   9   5       86.36      472.56    310.74 o 
 -16   9   5    12229.97    13454.09    844.69 o 
 -14   9   5     2196.10     2504.27    452.05 o 
 -12   9   5     1844.70     1821.12    318.97 o 
 -10   9   5     2349.56     2384.44    346.57 o 
  -8   9   5      729.18     1007.65    245.87 o 
  -6   9   5     2348.52     2845.93    372.37 o 
  -4   9   5     1946.12     3007.95    622.96 o 
  -2   9   5     1100.58     2269.36    707.60 o 
   0   9   5    14664.75    15244.05    810.60 o 
   2   9   5    13015.61    13231.49    590.56 o 
   4   9   5    11654.66    11871.33    699.25 o 
   6   9   5      699.84     1582.11    338.61 o 
   8   9   5      980.60      811.48    202.78 o 
  10   9   5      432.91      424.57    226.78 o 
  12   9   5     5735.22     7034.50    464.55 o 
  14   9   5     3449.20     3931.35    412.42 o 
  16   9   5       29.43      385.32    477.43 o 
  18   9   5     1837.00     2491.62    458.57 o 
 -15  10   5     8740.75     7959.61   1310.85 o 
 -13  10   5    13815.85    13059.52   1309.87 o 
 -11  10   5    10202.14     7627.55    639.85 o 
  -9  10   5    19272.11    19481.53   1323.67 o 
  -7  10   5     5070.41     5424.57    525.82 o 
  -5  10   5     8660.73     8542.72    603.17 o 
  -3  10   5     6339.71     6749.80    746.65 o 
  -1  10   5     3315.68     3872.06    576.30 o 
   1  10   5     3317.21     3042.50    579.15 o 
   3  10   5     5315.58     5198.97    628.61 o 
   5  10   5     4395.06     3492.70    542.35 o 
   7  10   5    20653.32    20016.88    715.70 o 
   9  10   5      237.05      394.57    284.30 o 
  11  10   5    10819.24    11304.64    660.91 o 
  13  10   5     1740.62     2399.54    341.38 o 
 -34   0   6    10337.33     9616.71    878.07 o 
 -32   0   6    84034.14    77478.31   4568.77 o 
 -30   0   6    28667.99    28587.11   1887.91 o 
 -28   0   6      409.00      742.92    385.26 o 
 -26   0   6    11070.35    10694.95   1369.70 o 
 -24   0   6      130.40      493.06    281.77 o 
 -22   0   6   496643.41   463362.81  20223.96 o 
 -20   0   6   219731.89   202637.36  10707.67 o 
 -18   0   6    14097.56    15031.50    852.54 o 
 -16   0   6   220773.64   235604.98   6497.24 o 
 -14   0   6    30213.12    19532.13    913.03 o 
 -12   0   6     7619.33     7493.27    589.70 o 
 -10   0   6  1322627.38  1201564.62  19413.81 o 
  -6   0   6    59585.20    49538.22   1730.13 o 
  -4   0   6   116305.52   137367.03   5099.55 o 
  -2   0   6    31075.77    17444.04   1011.68 o 
   0   0   6   432587.84   518469.91   2792.10 o 
   2   0   6   209102.45   263733.09   1995.64 o 
   4   0   6     7022.84     5397.69    227.33 o 
   6   0   6   853428.88   745990.62   7145.42 o 
   8   0   6    69300.76    81820.97    849.66 o 
  10   0   6      708.86     1047.49    130.96 o 
  12   0   6   138170.02   165792.39   2129.90 o 
  14   0   6    73696.28    67472.10   2665.52 o 
  16   0   6   616850.00   602542.19   4140.20 o 
  18   0   6   118082.52   109704.79   2224.33 o 
  20   0   6     1177.80     1229.86    243.35 o 
  22   0   6    15196.16    12271.11   1758.87 o 
  24   0   6     4593.12     5241.29   1085.14 o 
  26   0   6    75645.20    63479.61  16270.12 o 
  28   0   6   230839.72   158189.22   6331.87 o 
  32   0   6    47787.40    61481.96   4180.01 o 
 -35   1   6     1074.31     2700.99    597.60 o 
 -33   1   6     7585.35     5722.60    562.21 o 
 -31   1   6    54392.24    52503.61   1744.85 o 
 -29   1   6    18978.60    18025.39    807.66 o 
 -27   1   6     5170.83     6003.48    524.29 o 
 -25   1   6    21445.95    19363.02    775.28 o 
 -23   1   6    90858.18    99875.19   1902.77 o 
 -21   1   6    70564.22    71574.25   3149.29 o 
 -19   1   6    58813.53    52675.86   1479.94 o 
 -17   1   6       74.62     1316.33    369.08 o 
 -15   1   6   136227.75   118702.07   2508.72 o 
 -13   1   6    46849.45    51802.34   1090.54 o 
 -11   1   6    40267.93    36342.89    857.24 o 
  -9   1   6    61749.57    73723.48   1844.34 o 
  -5   1   6    43225.11    61706.95    746.00 o 
  -3   1   6   233738.83   220692.58   3557.82 o 
  -1   1   6   154916.14   154255.58   1309.96 o 
   1   1   6     6529.67     9044.93    479.95 o 
   3   1   6    81708.12    64538.52    734.70 o 
   5   1   6    21661.43    19617.27    424.18 o 
   7   1   6   114313.74    90640.30   1073.10 o 
   9   1   6   149558.38   158194.81   1102.30 o 
  11   1   6    78596.43    93413.80   1179.38 o 
  15   1   6   187330.17   173052.75   2983.25 o 
  17   1   6   109195.80   113035.60    918.45 o 
  19   1   6   121565.27   118444.49   2352.00 o 
  21   1   6    16782.57    16529.32    636.79 o 
  23   1   6    41249.66    37589.57   4956.99 o 
  25   1   6    28295.43    21215.46   2158.07 o 
  27   1   6    98358.91    74122.16   3690.15 o 
  29   1   6     9383.46     9046.39   2223.54 o 
  31   1   6      685.55     2081.39   1510.17 o 
 -34   2   6        3.66      218.86    408.54 o 
 -32   2   6      756.06     1049.70    367.98 o 
 -30   2   6    65011.71    60464.83   1580.49 o 
 -28   2   6    29445.60    25847.61    841.21 o 
 -26   2   6    13379.04    13971.27    596.28 o 
 -24   2   6    81366.80    80733.33   2128.25 o 
 -22   2   6    11591.91    12664.29    617.16 o 
 -20   2   6    15411.35    16084.24    458.27 o 
 -18   2   6   195146.31   178495.14   3150.03 o 
 -16   2   6     5572.39     4544.59    476.25 o 
 -14   2   6   439308.06   423422.78   5500.72 o 
 -12   2   6   257545.12   256832.70   2743.54 o 
  -8   2   6   378346.62   403905.56   2519.20 o 
  -6   2   6      518.04      345.27     67.44 o 
  -2   2   6    75999.88    78108.27   1901.43 o 
   0   2   6     1012.00      953.52    105.81 o 
   2   2   6   170665.73   137425.20    988.97 o 
   4   2   6   298911.56   351527.44   3110.39 o 
   6   2   6      313.07      636.02     99.62 o 
   8   2   6   346371.56   347937.62   2042.13 o 
  10   2   6    82027.37    81310.97   1310.27 o 
  12   2   6     7656.31     9365.96    471.78 o 
  14   2   6    22050.01    18509.48    758.43 o 
  16   2   6      153.31      527.99     89.77 o 
  18   2   6    83597.77    86078.06    840.13 o 
  20   2   6   165632.25   169004.88   3014.33 o 
  22   2   6     5547.19     5366.75    366.69 o 
  24   2   6   149964.17   145822.16   8816.26 o 
  26   2   6    41570.65    38415.29   2825.57 o 
  28   2   6     3928.08     2928.43    670.32 o 
  30   2   6      180.85      880.84    685.20 o 
  32   2   6    13632.22    12725.74   2473.28 o 
 -33   3   6      774.88     1732.03    365.68 o 
 -31   3   6     7443.85     8677.12    659.25 o 
 -29   3   6     9279.90    10431.23    588.61 o 
 -27   3   6        9.28     1225.92    301.83 o 
 -25   3   6    10764.23    11344.97    485.78 o 
 -23   3   6    17768.87    19226.00    599.28 o 
 -21   3   6    13858.19    13896.45    428.18 o 
 -19   3   6      303.85      683.20    115.08 o 
 -17   3   6    28564.56    27742.38    531.80 o 
 -15   3   6     7642.71     6913.52    316.87 o 
 -13   3   6   129778.42   125053.62   2039.47 o 
 -11   3   6   113222.04   102800.39   1536.07 o 
  -9   3   6    46976.91    47524.70    938.37 o 
  -7   3   6   251203.77   261104.42   2278.32 o 
  -5   3   6    80802.06    81774.98    892.45 o 
  -3   3   6    33658.32    39250.57   1206.38 o 
  -1   3   6    49461.52    51445.18    728.70 o 
   1   3   6    61840.96    52619.70    772.91 o 
   3   3   6    45853.04    55828.31    782.19 o 
   5   3   6    14465.31    15375.68    454.15 o 
   7   3   6   101003.38   110247.05   1351.41 o 
   9   3   6    16535.50    21334.48    661.72 o 
  11   3   6      304.01     2977.83    358.93 o 
  13   3   6     1845.46     2040.79    164.99 o 
  15   3   6     2109.99     2450.69    156.41 o 
  17   3   6    48741.45    47529.59    710.32 o 
  19   3   6    20497.76    21973.66    646.11 o 
  21   3   6     6791.88     6790.40    414.44 o 
  23   3   6    32940.86    32936.87    943.65 o 
  25   3   6    13281.40    12018.19    834.11 o 
  27   3   6     2285.33     2935.53    612.62 o 
  29   3   6      121.33      394.46    627.76 o 
  31   3   6      811.39     6214.40   4647.91 o 
 -32   4   6     2235.25     3676.12    449.51 o 
 -30   4   6     1264.60     1152.86    286.41 o 
 -28   4   6     3972.13     4807.32    401.59 o 
 -26   4   6     2048.91     6450.06    596.01 o 
 -24   4   6      197.30     1085.80    265.81 o 
 -22   4   6     9957.23    10700.15    411.64 o 
 -20   4   6    10972.26    11529.75    404.18 o 
 -18   4   6     5721.33     6244.59    291.58 o 
 -16   4   6   115516.33   111783.68   1075.37 o 
 -14   4   6     4189.54     4535.99    217.40 o 
 -12   4   6    19859.12    17676.66    721.77 o 
 -10   4   6     5844.91     7567.32    475.12 o 
  -8   4   6   106983.00   115810.48   1623.30 o 
  -6   4   6    14990.97    15821.28    522.69 o 
  -4   4   6   146929.94   148051.50   1530.79 o 
  -2   4   6    17106.32    18204.54    577.08 o 
   0   4   6   141058.33   149863.61   1590.14 o 
   2   4   6     5896.90     5054.30    303.56 o 
   4   4   6    32635.42    33444.57    850.72 o 
   6   4   6    14433.29    12940.96    536.41 o 
   8   4   6    54262.92    52931.93   1176.62 o 
  12   4   6    47742.80    70547.45    797.29 o 
  14   4   6    17334.55    19204.11    401.47 o 
  16   4   6    10999.17    10956.31    349.18 o 
  18   4   6     4588.94     6436.51    357.12 o 
  20   4   6    15472.89    14133.29    608.57 o 
  22   4   6       18.05     1666.44    389.75 o 
  24   4   6    14505.95    15336.58    785.75 o 
  26   4   6       55.80      172.11    325.98 o 
  28   4   6    18311.12    17418.28   1157.67 o 
  30   4   6     1907.00     2028.95    466.01 o 
 -31   5   6     2520.10     2781.97    420.99 o 
 -29   5   6     5246.97     4851.79    513.21 o 
 -27   5   6     3239.72     3073.57    418.98 o 
 -25   5   6     9906.44     9954.92    625.58 o 
 -23   5   6      312.73     1298.84    260.66 o 
 -21   5   6    26995.35    26542.58    790.89 o 
 -19   5   6     2633.53     3298.12    297.79 o 
 -17   5   6    92951.84    93421.31   2283.60 o 
 -15   5   6      406.42      677.90    129.52 o 
 -13   5   6    83382.56    81712.27    899.88 o 
 -11   5   6     7701.33     9228.14    311.68 o 
  -9   5   6    49580.42    52705.84    815.22 o 
  -7   5   6    13721.43    15662.91    483.05 o 
  -5   5   6    67856.64    67443.81   1456.99 o 
  -3   5   6    56566.60    61474.77   1261.86 o 
  -1   5   6      394.33      281.84    153.37 o 
   1   5   6   143943.81   137070.66   1895.55 o 
   3   5   6      682.40     1664.56    214.52 o 
   5   5   6    35842.22    34807.93    698.70 o 
   7   5   6    21591.32    23396.60    457.28 o 
   9   5   6    39773.30    43732.26    601.18 o 
  11   5   6     9296.66    10837.27    282.66 o 
  13   5   6      981.80     1770.65    179.77 o 
  15   5   6      397.20     1164.12    221.98 o 
  17   5   6       28.27      122.67    176.12 o 
  19   5   6    50131.97    48089.62   1134.62 o 
  21   5   6     3555.69     3990.59    840.74 o 
  23   5   6    28005.73    27328.30   1215.79 o 
  25   5   6    12617.46    11722.64    858.92 o 
  27   5   6      898.44      555.60    328.55 o 
  29   5   6     9138.59     9587.14    621.50 o 
 -28   6   6       53.52      360.41    313.98 o 
 -26   6   6     2253.34     2145.83    357.28 o 
 -24   6   6      582.70     1987.61    325.07 o 
 -22   6   6    13306.73    13758.84    635.81 o 
 -20   6   6    13616.99    13279.39    684.02 o 
 -18   6   6     5250.72     5556.38    401.67 o 
 -16   6   6    11601.70    10986.74    447.01 o 
 -14   6   6     6354.76     6459.98    330.12 o 
 -12   6   6     1867.66     2351.13    196.29 o 
 -10   6   6     9462.26     9846.85    309.29 o 
  -8   6   6     6952.41     6067.42    258.23 o 
  -6   6   6     2734.22     3179.14    206.91 o 
  -4   6   6    17586.18    19136.06    514.54 o 
  -2   6   6     8955.98     9308.87    356.32 o 
   0   6   6    95975.57    98331.89   1340.15 o 
   2   6   6       18.21      138.67    104.19 o 
   4   6   6    25003.08    23793.82    502.66 o 
   6   6   6      540.94      248.66    113.01 o 
   8   6   6      286.01      678.16    104.06 o 
  10   6   6    20309.09    22674.82    475.28 o 
  12   6   6    39528.73    41463.91    658.33 o 
  14   6   6    10914.94    13214.15    503.12 o 
  16   6   6    48592.40    51487.08    871.95 o 
  18   6   6    17914.60    18956.45    665.27 o 
  20   6   6     2559.62     3011.78    315.32 o 
  22   6   6    10742.49    12300.16    657.71 o 
  24   6   6      184.87      541.66    493.32 o 
  26   6   6     2811.92     3568.22    553.50 o 
 -27   7   6      132.95      546.66    435.64 o 
 -25   7   6     3923.29     4002.41    564.24 o 
 -23   7   6     4886.90     5519.38    501.06 o 
 -21   7   6    80779.64    76802.24   1633.77 o 
 -19   7   6      754.53     1140.29    294.17 o 
 -17   7   6    52013.33    48779.41   1029.31 o 
 -15   7   6    15701.80    14975.70    561.16 o 
 -13   7   6    36842.79    36618.74    852.95 o 
 -11   7   6    15631.99    15575.70    542.40 o 
  -9   7   6    25620.41    25259.44    770.64 o 
  -7   7   6    25080.49    30405.46    732.60 o 
  -5   7   6    11626.96    12831.35    499.80 o 
  -3   7   6    42772.22    40903.01    869.79 o 
  -1   7   6    54590.10    54509.35   1826.25 o 
   1   7   6   106797.92   103445.84   1348.64 o 
   3   7   6     9356.66     9388.50    468.88 o 
   5   7   6    36745.38    37407.01    742.23 o 
   7   7   6     2002.75     1785.54    235.28 o 
   9   7   6     2074.00     2319.34    234.71 o 
  11   7   6    61235.85    63654.76   1045.74 o 
  13   7   6    27964.54    30800.71    627.34 o 
  15   7   6    61680.95    62458.28    982.73 o 
  17   7   6    50818.59    50285.75    924.73 o 
  19   7   6       65.16      706.03    212.61 o 
  21   7   6      582.54      859.88    235.22 o 
  23   7   6      390.66      393.03    272.13 o 
  25   7   6      287.29      489.62    305.66 o 
 -24   8   6    14188.91    14438.98    987.82 o 
 -22   8   6    11392.51    12459.12    910.94 o 
 -20   8   6       96.40      489.52    258.07 o 
 -18   8   6     1796.58     2164.55    292.48 o 
 -16   8   6    17191.90    17466.72    717.36 o 
 -14   8   6    20561.27    19709.56    693.63 o 
 -12   8   6     1354.10     1607.04    272.45 o 
 -10   8   6       84.50      146.97    187.16 o 
  -8   8   6     6418.60     5817.23    392.16 o 
  -6   8   6    11440.10    10910.04    498.36 o 
  -4   8   6    53335.78    52568.50   1480.34 o 
  -2   8   6      217.15      184.01    222.80 o 
   0   8   6    38419.37    37520.41   1186.89 o 
   2   8   6     6878.79     5854.07    390.17 o 
   4   8   6    25131.00    24309.46    881.97 o 
   6   8   6     2737.20     2855.60    451.39 o 
   8   8   6    59850.55    58888.07   1146.86 o 
  10   8   6    17371.34    17169.01    694.74 o 
  12   8   6     3901.07     5239.60    420.22 o 
  14   8   6     4086.62     5797.98    520.08 o 
  16   8   6     2782.57     3173.32    325.57 o 
  18   8   6    12068.58    10589.59    480.25 o 
  20   8   6    18024.05    18711.26    637.94 o 
  22   8   6      388.60      238.49    235.04 o 
 -19   9   6      284.08      116.02    373.14 o 
 -17   9   6     5773.49     6398.69    508.16 o 
 -15   9   6    14547.17    13591.49    810.94 o 
 -13   9   6    65993.91    62769.27   1805.75 o 
 -11   9   6     5631.42     6238.36    458.49 o 
  -9   9   6    48029.38    44214.23   1215.79 o 
  -7   9   6    45532.73    47314.98   1329.01 o 
  -5   9   6       87.06      178.99    289.10 o 
  -3   9   6       31.93      179.57    311.07 o 
  -1   9   6       88.20      221.91    229.91 o 
   1   9   6     6111.88     4763.38    472.06 o 
   3   9   6    42465.67    39211.20   1232.81 o 
   5   9   6    38376.23    37413.06   1174.47 o 
   7   9   6    41189.06    40417.92   1805.08 o 
   9   9   6    48624.91    47084.74   1203.25 o 
  11   9   6     1382.74     1884.05    305.68 o 
  13   9   6      397.34      962.86    258.16 o 
  15   9   6     1580.57     1972.27    376.14 o 
  17   9   6      978.24     1020.50    355.74 o 
 -14  10   6     8297.52     7798.53    706.37 o 
 -12  10   6    12705.91    12719.20    901.17 o 
 -10  10   6      317.40      327.27    265.52 o 
  -8  10   6    50777.16    52932.55   2502.03 o 
  -6  10   6    15578.47    15365.60    812.72 o 
  -4  10   6        4.44     1003.53    409.21 o 
  -2  10   6        7.91        0.00    300.71 o 
   0  10   6     1676.91     1347.14    380.30 o 
   2  10   6    12967.16    10993.35    867.72 o 
   4  10   6    21756.70    22421.93    895.23 o 
   6  10   6      162.99      400.36    244.73 o 
   8  10   6     2824.29     2061.81    321.68 o 
  10  10   6     9197.08     8206.49    568.38 o 
  12  10   6    14269.70    15709.16    771.93 o 
 -34   1   7     8098.75     6719.32    938.12 o 
 -32   1   7    15764.33    14662.81    836.51 o 
 -30   1   7    11043.67    11836.21    780.22 o 
 -28   1   7    20940.34    18181.02    844.91 o 
 -26   1   7     3162.30     2522.28    313.02 o 
 -24   1   7    54218.24    57126.81   2502.83 o 
 -22   1   7    17271.08    16292.76    567.99 o 
 -20   1   7    78551.36    74808.34   1354.73 o 
 -18   1   7    59100.24    54612.23   1049.94 o 
 -16   1   7    26271.85    26822.46   1218.31 o 
 -14   1   7    14222.89    16380.22    657.75 o 
 -12   1   7    31313.91    29889.85    832.98 o 
 -10   1   7     5758.94     5173.01    450.21 o 
  -8   1   7    17307.69    24265.59    649.41 o 
  -6   1   7    83320.84    67561.31   1223.00 o 
  -4   1   7   120948.67   135967.50   1326.59 o 
  -2   1   7    16679.45    21181.64    531.21 o 
   0   1   7    37544.04    38169.27    679.02 o 
   2   1   7   163758.95   172671.95   1375.62 o 
   4   1   7      296.84     1190.11    115.24 o 
   6   1   7    17277.65    22654.63    413.07 o 
   8   1   7     2373.27     3601.97    307.67 o 
  10   1   7   336945.25   321463.00   2540.43 o 
  12   1   7    61835.01    66096.84   1100.83 o 
  14   1   7   548241.38   549489.25   4414.59 o 
  16   1   7    18367.62    22951.24    854.56 o 
  18   1   7   197484.95   189213.36   1830.60 o 
  20   1   7       50.57      851.65    198.84 o 
  22   1   7    62313.75    56420.10   4002.22 o 
  24   1   7    60675.52    46314.26   4501.19 o 
  26   1   7    28526.65    22656.83   2636.13 o 
  28   1   7    27364.39    18480.56   1640.91 o 
  30   1   7    17291.47    17661.67   4930.12 o 
  32   1   7     1873.36     4770.37    987.60 o 
 -33   2   7     1025.53     1492.52    498.14 o 
 -31   2   7     2039.55     3953.39    530.75 o 
 -29   2   7     1352.50     1752.38    310.17 o 
 -27   2   7     2438.47     2526.72    307.30 o 
 -25   2   7     7538.47    14126.38    687.99 o 
 -23   2   7     2491.61     4680.81    646.35 o 
 -21   2   7    14019.38    13350.91    466.42 o 
 -19   2   7     8151.46     6975.15    282.48 o 
 -17   2   7    63733.52    59835.79   1278.51 o 
 -15   2   7    17626.40    21481.62    843.80 o 
 -13   2   7    34154.91    36719.10    982.73 o 
 -11   2   7      177.46      654.25    151.51 o 
  -9   2   7     3869.35     6392.74    376.71 o 
  -7   2   7    55496.45    40515.87    613.36 o 
  -5   2   7    10731.54    12789.33    412.64 o 
  -3   2   7   449715.88   493173.72   3777.75 o 
  -1   2   7      344.49      721.32    122.71 o 
   1   2   7   441772.53   423225.75   2676.76 o 
   3   2   7    67127.53    79791.34    935.23 o 
   5   2   7      580.83     1041.70    133.77 o 
   7   2   7    46139.22    53183.59    859.67 o 
   9   2   7    26420.80    31610.00    712.84 o 
  11   2   7   109486.62   103263.95   1537.10 o 
  13   2   7   384634.94   369782.97   4606.63 o 
  15   2   7    15676.78    17237.82    369.11 o 
  17   2   7     2421.78     3388.23    181.22 o 
  19   2   7    12571.17    15571.02    407.40 o 
  21   2   7    50195.21    48662.15    885.18 o 
  23   2   7    17991.55    19262.96    699.34 o 
  25   2   7    11082.74    10298.08    695.02 o 
  27   2   7     4498.80     4911.85    768.89 o 
  29   2   7    14392.56    12234.85   1429.99 o 
  31   2   7     4482.39     4168.06    909.70 o 
 -32   3   7    31493.65    34405.25   1395.53 o 
 -30   3   7     1221.56     1962.46    339.62 o 
 -28   3   7    60376.34    58638.59   1476.31 o 
 -26   3   7    35790.83    35273.59    861.35 o 
 -24   3   7     1878.48     2433.77    269.27 o 
 -22   3   7    22624.82    23467.75    687.37 o 
 -20   3   7       30.31       67.00    110.95 o 
 -18   3   7     3123.54     2770.04    174.54 o 
 -16   3   7    13032.06    14772.21    383.93 o 
 -14   3   7    22408.41    19246.42    802.46 o 
 -12   3   7     4187.34     8285.68    489.01 o 
 -10   3   7   119321.73   123916.93   1703.51 o 
  -8   3   7    15289.95    21033.79    584.09 o 
  -6   3   7   310429.50   332576.72   2039.42 o 
  -2   3   7    14122.45    16754.05    410.55 o 
   2   3   7    16993.73    15224.18    430.18 o 
   4   3   7   588674.19   568231.00   3811.69 o 
   6   3   7   661994.06   645353.75   3283.60 o 
   8   3   7   202918.80   184923.27   1927.41 o 
  10   3   7   279818.34   300287.47   2944.06 o 
  12   3   7    58773.12    61206.36    873.92 o 
  14   3   7     1448.24     4039.45    194.70 o 
  16   3   7    38790.02    41075.69    590.32 o 
  18   3   7   137449.45   137364.06   2002.85 o 
  20   3   7   194289.42   189548.44   2112.66 o 
  22   3   7   131768.66   126454.23   2496.12 o 
  24   3   7     1159.88     1170.39    229.90 o 
  26   3   7    12315.04    10002.78    818.51 o 
  28   3   7     3882.44     4260.95    500.32 o 
  30   3   7      437.61        0.00    455.72 o 
 -31   4   7    10870.88    10350.19    757.68 o 
 -29   4   7    24548.98    22374.31   1060.71 o 
 -27   4   7    44195.81    38111.55   1464.50 o 
 -25   4   7    12482.69    15125.73    698.27 o 
 -23   4   7    20278.10    20320.96    767.83 o 
 -21   4   7    29026.28    30042.02    711.57 o 
 -19   4   7      296.99      525.26    154.71 o 
 -17   4   7     5881.14     5079.90    264.71 o 
 -15   4   7    31594.84    31939.12    579.66 o 
 -13   4   7      321.16     1132.03    161.06 o 
 -11   4   7    53726.10    65771.34   1326.67 o 
  -9   4   7    31985.15    44628.47   1065.45 o 
  -7   4   7   141526.08   146611.62   1683.43 o 
  -5   4   7    27919.86    33281.57    705.45 o 
  -3   4   7    78847.72    81147.03   1150.80 o 
  -1   4   7    61347.36    60377.51   1002.84 o 
   1   4   7     9743.81    13513.35    540.91 o 
   3   4   7   178974.94   179966.39   1858.95 o 
   5   4   7   939306.12   928237.50   4767.55 o 
   7   4   7    39317.59    42443.25   1082.78 o 
   9   4   7   173010.91   164194.72   1888.62 o 
  11   4   7    53134.30    54267.12    693.24 o 
  13   4   7    21512.39    21073.62    407.60 o 
  15   4   7    19736.71    20514.32    395.01 o 
  17   4   7   105728.26   112182.52   1291.53 o 
  19   4   7    11759.29    11611.70    515.58 o 
  21   4   7   141747.16   138583.84   3142.51 o 
  23   4   7    31761.75    31416.75    971.82 o 
  25   4   7        1.63      627.86    252.32 o 
  27   4   7     9289.24     8618.91   1018.81 o 
  29   4   7     5975.24     6505.97    653.59 o 
 -30   5   7      243.68      480.04    279.88 o 
 -28   5   7     1190.77     1759.80    376.24 o 
 -26   5   7     9020.44     8954.08    628.55 o 
 -24   5   7    10029.23    10356.58    432.41 o 
 -22   5   7    10924.23    11699.72    489.26 o 
 -20   5   7    47496.70    47527.38   1068.18 o 
 -18   5   7     6812.17     7758.13    437.83 o 
 -16   5   7      860.37     1085.73    187.09 o 
 -14   5   7   136130.69   142081.36   1323.69 o 
 -12   5   7     9286.05    11019.04    321.55 o 
 -10   5   7     6543.75    11698.93    524.04 o 
  -8   5   7     2311.50     2992.47    208.58 o 
  -6   5   7     6221.01     6566.11    406.50 o 
  -4   5   7    92202.90    99199.67   1600.08 o 
  -2   5   7   671845.25   661585.31   6403.95 o 
   0   5   7    80351.27    73230.95   1518.88 o 
   2   5   7   206838.16   204326.03   2535.35 o 
   4   5   7    37033.91    36956.40    718.99 o 
   6   5   7    38767.04    37863.47    603.09 o 
   8   5   7    36580.77    36537.31    493.06 o 
  10   5   7     6071.08     7642.82    309.27 o 
  12   5   7   198170.16   213463.55   1307.09 o 
  14   5   7   198057.75   196126.33   1507.27 o 
  16   5   7       18.64      270.67    119.51 o 
  18   5   7    12113.23    11915.36    477.88 o 
  20   5   7    18318.23    18415.15    747.89 o 
  22   5   7     9140.24    10511.61    763.05 o 
  24   5   7    22098.39    22071.41   1129.05 o 
  26   5   7     8026.08     8225.04    684.40 o 
  28   5   7    30031.33    27390.47   1376.79 o 
 -29   6   7     2117.65     1026.47    301.17 o 
 -27   6   7     8082.78     9855.06    679.32 o 
 -25   6   7    13414.84    13291.19    571.72 o 
 -23   6   7     6010.86     7400.34    496.35 o 
 -21   6   7     5850.52     5940.40    453.69 o 
 -19   6   7    83727.54    76675.23   1621.30 o 
 -17   6   7     2294.18     2924.10    308.96 o 
 -15   6   7    68182.97    66134.70   1045.80 o 
 -13   6   7    10979.82    12332.61    587.89 o 
 -11   6   7    10661.22    11834.49    739.26 o 
  -9   6   7    21906.05    24368.59    673.56 o 
  -7   6   7     4953.15     5125.25    256.73 o 
  -5   6   7   172735.16   173358.64   2070.76 o 
  -3   6   7   193491.14   200822.64   1415.99 o 
  -1   6   7     4132.07     5389.93    238.81 o 
   1   6   7    66940.44    67237.34   1465.35 o 
   3   6   7    42863.90    44850.32    730.86 o 
   5   6   7    30712.02    31508.14    627.83 o 
   7   6   7    10962.45    10901.70    338.66 o 
   9   6   7   112560.06   112041.14   1017.40 o 
  13   6   7   244787.61   250540.08   1908.49 o 
  15   6   7    73676.98    74141.71   1022.81 o 
  17   6   7    25891.03    25297.21    632.42 o 
  19   6   7    22921.25    22190.03    615.49 o 
  21   6   7     1669.20     1711.49    255.18 o 
  23   6   7     4231.98     3690.25    409.29 o 
  25   6   7    16526.81    17058.80    838.16 o 
 -26   7   7       20.04     1133.31    339.55 o 
 -24   7   7     1278.42     1762.69    341.54 o 
 -22   7   7     2051.65     2371.31    351.10 o 
 -20   7   7      783.53     1270.25    297.94 o 
 -18   7   7     1952.91     1556.26    244.24 o 
 -16   7   7     5180.28     5789.43    384.35 o 
 -14   7   7    18360.58    18174.66    557.49 o 
 -12   7   7    57723.40    58303.00   1062.77 o 
 -10   7   7    26332.77    29945.31    873.93 o 
  -8   7   7     1319.62     2819.18    269.37 o 
  -6   7   7    80537.36    77987.84   1556.73 o 
  -4   7   7    10661.32    10354.13    474.48 o 
  -2   7   7    25372.91    26134.65    904.96 o 
   0   7   7      993.30      877.64    168.36 o 
   2   7   7     6019.95     5682.45    323.78 o 
   4   7   7    19462.88    19315.20    744.53 o 
   6   7   7    87275.21    91730.57   1320.09 o 
   8   7   7     8208.73     8161.61    445.02 o 
  10   7   7       59.59     1937.47    242.26 o 
  12   7   7    20213.60    20899.38    521.36 o 
  14   7   7     6881.86     6299.71    330.13 o 
  16   7   7    13096.59    14239.86    497.68 o 
  18   7   7     4111.06     4496.85    310.77 o 
  20   7   7     6843.36     6264.87    378.11 o 
  22   7   7    18207.61    15894.27    664.13 o 
  24   7   7     1016.89      896.90    281.19 o 
 -23   8   7    23282.79    25459.82   1117.09 o 
 -21   8   7       90.35      363.41    287.83 o 
 -19   8   7     4437.71     4274.02    379.36 o 
 -17   8   7      436.03      610.98    225.99 o 
 -15   8   7     8716.82     7369.53    482.80 o 
 -13   8   7    20807.28    20921.68    828.66 o 
 -11   8   7    54129.28    54553.39   1255.05 o 
  -9   8   7      502.22      477.08    187.49 o 
  -7   8   7    24794.91    24885.93    758.62 o 
  -5   8   7      936.16     1356.49    378.89 o 
  -3   8   7      245.53      475.70    288.98 o 
  -1   8   7    16190.10    15458.49    792.12 o 
   1   8   7    26160.87    26645.38    801.31 o 
   3   8   7     1875.71     1830.18    249.60 o 
   5   8   7    79832.16    81023.84   1821.89 o 
   7   8   7    17665.90    20319.82   2393.34 o 
   9   8   7     5933.77     8378.72    517.73 o 
  11   8   7    17383.59    17224.39    710.41 o 
  13   8   7    32856.03    31650.10   1199.81 o 
  15   8   7      170.66      728.50    186.85 o 
  17   8   7    32144.40    34183.23    814.10 o 
  19   8   7     4169.61     5640.74    375.45 o 
  21   8   7    15980.57    14841.78    592.50 o 
 -20   9   7     2738.17     4398.79    847.40 o 
 -18   9   7      165.53      608.72    272.56 o 
 -16   9   7     6530.90     7623.74    639.59 o 
 -14   9   7     1029.36      957.80    432.96 o 
 -12   9   7      224.22      371.85    235.91 o 
 -10   9   7      327.73      723.59    260.53 o 
  -8   9   7     4928.84     4751.77    388.50 o 
  -6   9   7     2996.95     5508.67    477.15 o 
  -4   9   7      511.80     1330.71    483.20 o 
  -2   9   7     1628.99     1751.62    354.81 o 
   0   9   7    14706.09    14372.77    801.15 o 
   2   9   7      228.74        0.00    210.74 o 
   4   9   7     4531.80     4518.60    414.14 o 
   6   9   7     4979.56     5084.19    639.87 o 
   8   9   7     1659.47     1764.34    398.77 o 
  10   9   7     2232.08     2252.75    316.61 o 
  12   9   7     5024.55     5603.30    466.40 o 
  14   9   7       13.23      137.71    285.19 o 
  16   9   7     2283.85     2510.63    445.63 o 
 -13  10   7      757.25      305.60    264.38 o 
 -11  10   7    15148.78    12946.09    726.58 o 
  -9  10   7      400.44     1083.13    352.02 o 
  -7  10   7    16455.96    16754.98   1223.88 o 
  -5  10   7     2039.61     1590.13    419.81 o 
  -3  10   7    10678.14    10437.97    950.43 o 
  -1  10   7      106.72      140.73    289.76 o 
   1  10   7    10481.91     9021.39    698.29 o 
   3  10   7     1298.53      900.05    455.37 o 
   5  10   7    30090.52    29192.87   1028.43 o 
   7  10   7      647.86      793.08    236.53 o 
   9  10   7    26250.69    27215.42    981.54 o 
  11  10   7     1200.33     1379.49    290.37 o 
 -34   0   8    26444.79    19453.51   1195.48 o 
 -32   0   8    18226.51    16774.86   1889.03 o 
 -30   0   8     5855.54     4454.79    568.40 o 
 -28   0   8     5898.46     5869.69    621.12 o 
 -26   0   8     8808.54     8107.45    667.49 o 
 -24   0   8   146155.44   129898.84   7340.84 o 
 -22   0   8   162194.70   142863.56   4623.40 o 
 -20   0   8    41889.99    34522.17   1377.20 o 
 -18   0   8   378337.12   314536.25  14388.04 o 
 -16   0   8   202223.97   200444.11  16745.68 o 
 -14   0   8   130471.87   121317.34   3274.54 o 
 -12   0   8      440.50     2616.50    474.61 o 
  -8   0   8    23255.88    35368.62   1599.60 o 
  -6   0   8   206080.09   245592.64   5160.17 o 
  -4   0   8    34237.96    37641.97   1660.36 o 
  -2   0   8  1097810.00  1042841.94   5399.03 o 
   0   0   8   630070.19   586523.88   3635.07 o 
   2   0   8     1650.01     2939.57    265.81 o 
   4   0   8      457.85      853.37    151.15 o 
   6   0   8   251383.08   202792.70   2704.69 o 
   8   0   8    38416.57    39352.86    867.61 o 
  10   0   8   140871.11   151031.27   2449.35 o 
  12   0   8    25039.90    24176.18   1298.24 o 
  14   0   8   475836.84   469202.56   6066.65 o 
  16   0   8   153945.33   148016.30   1499.31 o 
  18   0   8     8417.63     8166.55    395.20 o 
  20   0   8    29316.21    26748.57   1048.74 o 
  22   0   8    20855.44    18882.81    901.15 o 
  24   0   8     9215.93     9383.68   1945.32 o 
  26   0   8   216602.64   214989.59  39099.02 o 
  28   0   8    11027.06    14787.18   3780.33 o 
  30   0   8    84858.68    56421.03   4058.85 o 
  32   0   8    25560.31    16834.96   2405.82 o 
 -35   1   8     7533.95     6874.97    645.59 o 
 -33   1   8     8976.09     7580.36    641.85 o 
 -31   1   8     7045.82     7811.34    645.10 o 
 -29   1   8      748.88     1551.40    372.98 o 
 -27   1   8     3204.21     3252.12    394.72 o 
 -25   1   8    40973.48    39461.96   1173.29 o 
 -23   1   8    68554.23    63376.00   1433.76 o 
 -21   1   8     5797.88     5627.99    361.39 o 
 -19   1   8    22146.43    24756.02    775.22 o 
 -17   1   8   140471.78   143998.94   4501.40 o 
 -15   1   8    80681.74    80119.89   1903.86 o 
 -13   1   8     6970.02    12215.53   2340.13 o 
 -11   1   8    16361.56    19848.60    811.04 o 
  -9   1   8   159146.61   158325.20   1828.36 o 
  -7   1   8    23182.42    34095.28    772.02 o 
  -5   1   8   124724.17   123435.47   1445.05 o 
  -3   1   8    89477.64    76909.81   1131.82 o 
  -1   1   8   581944.31   580495.19   3114.99 o 
   1   1   8    13020.59    20593.98    505.64 o 
   3   1   8     3860.50     5126.39    261.83 o 
   5   1   8     5974.46     5992.15    250.32 o 
   7   1   8   154190.94   158310.86   1165.76 o 
   9   1   8    17535.99    21210.36    698.29 o 
  11   1   8   111357.66   119898.73   1533.50 o 
  13   1   8   291403.69   285872.28   2640.95 o 
  15   1   8    67728.67    70145.73   1218.11 o 
  17   1   8    16353.00    19359.62    405.56 o 
  19   1   8    12798.50    13135.03    355.22 o 
  21   1   8    17562.90    16608.30    453.01 o 
  23   1   8    20577.55    16997.36    844.69 o 
  25   1   8    82714.70    63001.05   5536.79 o 
  27   1   8     9428.92     9460.59   1213.04 o 
  29   1   8     3287.37     3390.38    728.27 o 
  31   1   8    15909.09    12258.95   2087.01 o 
 -34   2   8      236.72      393.94    313.97 o 
 -32   2   8     9857.36    10197.12    805.87 o 
 -30   2   8    16097.22    14298.14    819.53 o 
 -28   2   8     7125.92     6909.57    475.38 o 
 -26   2   8    88237.78    79849.86   3787.58 o 
 -24   2   8    18821.95    17950.31    669.79 o 
 -22   2   8    30731.52    27921.75   1192.33 o 
 -20   2   8    11237.46    10111.92    523.67 o 
 -18   2   8      146.98      473.63    130.61 o 
 -16   2   8   141396.23   133958.67   2435.58 o 
 -14   2   8   175271.36   172641.34   2449.02 o 
 -12   2   8     6975.30    22881.34   3215.65 o 
 -10   2   8   344100.19   343568.09   2688.81 o 
  -8   2   8   356831.91   357256.97   2356.53 o 
  -6   2   8    32391.25    49648.77   1719.67 o 
  -4   2   8    79521.91    86315.43    968.47 o 
  -2   2   8    93875.07    91625.14   1480.56 o 
   0   2   8        5.94     1564.67    138.50 o 
   2   2   8   152298.28   175070.58   1811.18 o 
   4   2   8   100000.17    82721.07   1067.60 o 
   6   2   8   318852.06   349422.88   3742.82 o 
   8   2   8   123517.54   131788.52   1417.60 o 
  10   2   8    27921.11    26586.87    730.09 o 
  12   2   8    24202.65    32423.61    920.35 o 
  14   2   8      468.04     2572.26    231.35 o 
  16   2   8      127.55      633.54     97.85 o 
  18   2   8   215103.25   211320.72   1782.68 o 
  20   2   8     1240.08     2079.38    187.99 o 
  22   2   8   181762.30   173325.55   1726.23 o 
  24   2   8    45856.38    43713.68   1078.41 o 
  26   2   8    10347.15    10854.84    701.72 o 
  28   2   8     2345.80     2913.69    641.83 o 
  30   2   8     3202.52     4428.06    869.64 o 
 -33   3   8     1145.81     1636.98    384.01 o 
 -31   3   8     6168.74     4984.96    522.45 o 
 -29   3   8      809.02     2310.01    336.16 o 
 -27   3   8    28276.43    30430.84   1349.09 o 
 -25   3   8     9392.55     8754.25    499.74 o 
 -23   3   8      185.82      660.67    183.46 o 
 -21   3   8      210.92      452.85    155.83 o 
 -19   3   8       11.60      165.12    111.84 o 
 -17   3   8    39383.55    37563.27    602.71 o 
 -15   3   8   122372.39   121575.30   1190.40 o 
 -13   3   8     6535.93     6797.61    488.97 o 
  -9   3   8   460327.28   485288.84   3614.41 o 
  -7   3   8   114115.42   103650.03   1201.08 o 
  -5   3   8    44292.05    43471.91    761.44 o 
  -3   3   8     6325.77     4153.05    284.69 o 
  -1   3   8    33195.47    31373.77    599.92 o 
   1   3   8      396.80     1356.71    191.07 o 
   3   3   8   342999.12   331294.41   2394.92 o 
   5   3   8    17273.23    19475.34    623.99 o 
   7   3   8    98280.32   100088.84   1439.00 o 
   9   3   8     6457.32     6052.95    368.53 o 
  11   3   8     1585.60     2128.53    179.49 o 
  13   3   8    18775.69    19052.60    378.64 o 
  15   3   8       14.03      389.39    119.27 o 
  17   3   8    45032.16    45946.35    672.52 o 
  19   3   8     8669.57     9768.58    432.28 o 
  21   3   8    58371.21    57692.69   1389.36 o 
  23   3   8    25088.14    24637.47    852.08 o 
  25   3   8        1.57      420.54    207.82 o 
  27   3   8      395.17      972.73    392.06 o 
  29   3   8      196.52      771.08    378.11 o 
 -32   4   8      142.10      410.84    343.26 o 
 -30   4   8    21240.98    19272.46   1014.54 o 
 -28   4   8      421.67     3893.46    871.37 o 
 -26   4   8      323.78      534.94    217.14 o 
 -24   4   8     8907.83     9111.70    404.86 o 
 -22   4   8     8828.84     9169.30    361.65 o 
 -20   4   8    11765.75    11672.02    427.83 o 
 -18   4   8    64611.25    61491.02   1038.30 o 
 -16   4   8      359.84      497.89    140.81 o 
 -14   4   8    33086.11    29672.42    577.59 o 
 -12   4   8    21720.32    24049.03    548.70 o 
 -10   4   8     9727.11    15041.13    714.15 o 
  -8   4   8    14806.43    15352.34    623.08 o 
  -6   4   8   163292.19   164645.73   1641.57 o 
  -4   4   8   163892.89   141842.64   1486.01 o 
  -2   4   8    48030.68    55013.61   1127.23 o 
   0   4   8   186971.30   181279.23   2061.47 o 
   2   4   8    67068.43    70822.40   1283.36 o 
   4   4   8     5001.28     5767.73    377.14 o 
   6   4   8   278937.62   275765.69   2587.34 o 
   8   4   8    26461.68    27391.12    772.22 o 
  10   4   8    74212.47    91516.45    965.78 o 
  12   4   8     7819.09     9007.59    252.19 o 
  14   4   8    83386.46    86082.00    784.71 o 
  16   4   8     1022.24     1250.84    145.20 o 
  18   4   8    71676.31    69947.98   1091.15 o 
  20   4   8     1072.42     2297.13    242.23 o 
  22   4   8    15646.96    16352.46    703.62 o 
  24   4   8       28.20        0.00    197.94 o 
  26   4   8    13658.75    14255.22    680.17 o 
  28   4   8       95.36      935.57    290.07 o 
 -31   5   8     6136.66     6091.52   1205.75 o 
 -29   5   8     5498.96     4887.10    439.13 o 
 -27   5   8     5528.64     7013.69    562.04 o 
 -25   5   8      672.19     2050.88    258.65 o 
 -23   5   8    12911.50    13788.13    491.74 o 
 -21   5   8     3763.40     5049.79    341.37 o 
 -19   5   8    60142.96    59154.94   1185.08 o 
 -17   5   8     6165.58     5920.15    331.63 o 
 -15   5   8     4652.24     4578.25    297.52 o 
 -13   5   8    16575.77    18958.52    525.61 o 
 -11   5   8    36854.53    38556.32    571.06 o 
  -9   5   8    66959.40    68791.26    872.79 o 
  -7   5   8    31266.63    29570.17    653.80 o 
  -5   5   8   204487.19   199735.66   1875.19 o 
  -3   5   8     7547.42     5666.22    423.74 o 
  -1   5   8    44739.68    44145.38   1197.14 o 
   1   5   8     5776.03     8199.05    364.71 o 
   3   5   8    12851.68    14175.05    448.06 o 
   5   5   8    18090.63    19120.46    597.83 o 
   7   5   8   137513.92   135452.17   1041.38 o 
   9   5   8     1245.75     1114.97    113.11 o 
  11   5   8      159.55     1241.83    118.85 o 
  13   5   8     1526.47     2909.75    387.17 o 
  15   5   8       45.25     2257.01    401.66 o 
  17   5   8    52597.04    52489.62    828.15 o 
  19   5   8    52405.05    51335.93    871.98 o 
  21   5   8    13133.17    13622.88    551.28 o 
  23   5   8    20630.47    22401.54   1104.10 o 
  25   5   8      611.89     1147.91    378.62 o 
  27   5   8     5167.24     5196.19    580.23 o 
 -28   6   8       18.99     2370.94    522.22 o 
 -26   6   8     7319.05     8933.91    486.47 o 
 -24   6   8    21988.91    23526.66    743.77 o 
 -22   6   8     3872.15     3039.77    338.71 o 
 -20   6   8      481.30      641.23    223.65 o 
 -18   6   8     2066.64     2234.47    297.26 o 
 -16   6   8     9708.31     9747.60    440.26 o 
 -14   6   8      747.62     1302.51    228.76 o 
 -12   6   8     5365.96     6266.74    299.90 o 
 -10   6   8    19430.13    18852.58    497.73 o 
  -8   6   8     8943.53     8095.64    336.97 o 
  -6   6   8      961.61     2047.51    177.67 o 
  -4   6   8       28.62      618.57    163.15 o 
  -2   6   8   107870.87   105192.69   1746.84 o 
   0   6   8    74995.35    74911.11    928.05 o 
   2   6   8    59393.69    59246.89    874.12 o 
   4   6   8     6279.71     5997.26    287.05 o 
   6   6   8     4466.06     4978.57    290.27 o 
   8   6   8     7526.33    10484.26    447.78 o 
  10   6   8    87399.11    85300.60    926.71 o 
  12   6   8     2418.93     7048.67    311.65 o 
  14   6   8   125899.55   128099.32   1332.50 o 
  16   6   8    16319.92    15702.88    506.34 o 
  18   6   8      736.35      979.68    186.99 o 
  20   6   8     2260.47     1833.49    262.70 o 
  22   6   8     1491.82     1837.48    282.54 o 
  24   6   8     3411.87     3190.37    405.06 o 
  26   6   8    15245.54    15741.15    761.82 o 
 -27   7   8      856.07     1672.05    324.52 o 
 -25   7   8       17.25      393.99    259.02 o 
 -23   7   8    56603.25    60377.68   1863.26 o 
 -21   7   8     3414.46     3505.27    378.02 o 
 -19   7   8    31715.83    29705.96    934.39 o 
 -17   7   8    66351.79    64047.14   1225.92 o 
 -15   7   8     4905.24     4991.15    352.09 o 
 -13   7   8    45758.65    43537.89    922.06 o 
 -11   7   8    15277.85    15519.09    691.46 o 
  -9   7   8      245.63     2891.65    343.86 o 
  -7   7   8    24134.96    22603.90    947.72 o 
  -5   7   8    45680.28    45176.68    875.88 o 
  -3   7   8    47033.45    46355.50   1891.02 o 
  -1   7   8   165207.39   162310.22   2547.82 o 
   1   7   8     1485.31     1865.30    187.35 o 
   3   7   8      310.40      198.40    235.88 o 
   5   7   8    10861.47    10899.38    472.41 o 
   7   7   8    25025.40    25353.81    759.09 o 
   9   7   8    23110.39    22275.93    629.74 o 
  11   7   8    26906.11    28611.73    596.02 o 
  13   7   8    27036.10    28317.13    659.08 o 
  15   7   8    85135.61    85259.34   1174.25 o 
  17   7   8     4710.78     4847.37    432.83 o 
  19   7   8     4416.76     4152.13    310.38 o 
  21   7   8       85.90       54.57    200.87 o 
  23   7   8     4173.06     4697.24    485.19 o 
 -24   8   8    12776.54    14249.10    862.98 o 
 -22   8   8       12.40       83.37    293.05 o 
 -20   8   8      198.99      267.77    249.00 o 
 -18   8   8    26527.18    26353.49    973.26 o 
 -16   8   8    19199.70    21187.94    796.32 o 
 -14   8   8     1935.01     1592.52    269.61 o 
 -12   8   8     2352.65     2372.04    323.57 o 
 -10   8   8    20355.22    19170.05    775.68 o 
  -8   8   8    28804.78    30563.87    866.99 o 
  -6   8   8     6294.83     5838.39    442.52 o 
  -4   8   8     2160.13     2904.74    427.10 o 
  -2   8   8     4228.38     4469.18    474.18 o 
   0   8   8    80487.70    76246.38   1757.73 o 
   2   8   8    13460.10    12748.02    578.41 o 
   4   8   8      491.76      432.56    261.57 o 
   6   8   8    53086.27    55070.68   1540.45 o 
   8   8   8    45528.48    44875.39   1160.33 o 
  10   8   8     3828.06     6076.81    375.88 o 
  12   8   8     3689.56     5269.59    358.08 o 
  14   8   8    16484.54    16989.84    694.93 o 
  16   8   8      924.20      925.02    200.32 o 
  18   8   8    18447.99    19664.24    640.54 o 
  20   8   8     2362.15     2330.72    281.54 o 
 -19   9   8      316.40      737.25    304.10 o 
 -17   9   8     4978.68     6051.18    613.68 o 
 -15   9   8    56278.29    58011.25   1616.45 o 
 -13   9   8     8550.34     8029.39    561.14 o 
 -11   9   8    17989.42    16196.71    723.34 o 
  -9   9   8   110685.45   108374.75   1845.15 o 
  -7   9   8     3674.28     3730.08    586.08 o 
  -5   9   8     7697.09     7295.41    739.18 o 
  -3   9   8     1035.18     1067.22    406.81 o 
  -1   9   8     6931.17     5462.62    530.54 o 
   1   9   8    24502.91    21695.69    993.67 o 
   3   9   8    49208.78    49506.95   1161.62 o 
   5   9   8    21345.58    19556.85    976.94 o 
   7   9   8    56243.26    56533.04   1673.92 o 
   9   9   8     1946.51     1332.89    279.17 o 
  11   9   8     2089.66     1920.43    317.72 o 
  13   9   8      283.44      304.42    264.85 o 
  15   9   8      142.94       64.96    279.85 o 
 -14  10   8    18229.66    19693.77   1050.74 o 
 -12  10   8       51.83      106.82    352.24 o 
 -10  10   8    14787.72    13158.84   1137.69 o 
  -8  10   8    36414.99    36799.18   3704.95 o 
  -6  10   8     5740.78     6455.12    839.78 o 
  -4  10   8     1447.13     1217.14    398.25 o 
  -2  10   8     4985.74     4269.33    603.73 o 
   0  10   8     2749.94     2068.71    422.19 o 
   2  10   8    13115.78    11854.15    903.23 o 
   4  10   8     2571.66     2988.17    395.67 o 
   6  10   8     5664.51     4688.26    464.16 o 
   8  10   8     7468.30     6739.93    534.67 o 
  10  10   8     1607.75     1974.95    351.39 o 
 -34   1   9     3177.48     2470.00    419.85 o 
 -32   1   9    11185.77    10073.78    726.84 o 
 -30   1   9       10.38      258.24    352.57 o 
 -28   1   9    24506.49    23999.20    987.44 o 
 -26   1   9     6264.96     6604.60    546.71 o 
 -24   1   9    17488.61    16942.87    574.65 o 
 -22   1   9     2136.35     2752.03    249.25 o 
 -20   1   9    76327.23    76667.57   1761.68 o 
 -18   1   9     7869.62     7490.17    408.82 o 
 -16   1   9   130288.60   121713.14   4906.71 o 
 -14   1   9      663.91     1620.19    350.40 o 
 -12   1   9   104405.56    95334.71   2783.87 o 
  -6   1   9   426578.69   419029.12   4207.27 o 
  -4   1   9   113631.80   127565.80   1638.68 o 
  -2   1   9   328278.12   294336.72   2286.27 o 
   0   1   9   834411.00   782363.88   7484.12 o 
   2   1   9     4875.43     3290.17    223.49 o 
   4   1   9   114269.88   107683.66   1235.95 o 
   6   1   9    17258.11    23139.27    520.76 o 
   8   1   9   211612.50   238812.89   1893.15 o 
  10   1   9    64598.71    68647.08   1159.09 o 
  12   1   9   618607.31   623445.25   4073.30 o 
  14   1   9     3532.65     5766.33    256.22 o 
  16   1   9   121358.45   120631.78   1471.73 o 
  18   1   9    13198.40    12862.84    354.37 o 
  20   1   9     4589.88     4743.30    238.75 o 
  22   1   9     7550.06     7186.86    353.69 o 
  24   1   9    26254.21    25660.47   1131.01 o 
  26   1   9     2417.07     1929.28    651.04 o 
  28   1   9    32160.51    26237.62   3739.75 o 
  30   1   9      131.31     2225.42    656.25 o 
 -33   2   9     2740.63     3894.35    552.94 o 
 -31   2   9     3683.94     4008.99    485.49 o 
 -29   2   9        0.83      791.59    301.61 o 
 -27   2   9      487.31     1808.92    297.15 o 
 -25   2   9     5518.21     5758.13    457.47 o 
 -23   2   9     7554.47     8037.26    486.84 o 
 -21   2   9     2680.07     2707.71    342.40 o 
 -19   2   9    13530.27    13578.84    433.46 o 
 -17   2   9     1638.23     2896.64    203.52 o 
 -15   2   9    23857.43    23157.21   1038.43 o 
 -13   2   9    13313.86    22285.61   1079.75 o 
  -9   2   9    68956.02    61274.39   1153.51 o 
  -7   2   9   111244.48   104184.19   1454.33 o 
  -5   2   9    36702.76    46224.08    755.05 o 
  -3   2   9    45075.75    45135.68    720.23 o 
  -1   2   9   188642.73   168737.25   2005.17 o 
   1   2   9   329613.22   298617.72   3408.13 o 
   3   2   9    11688.60    10277.69    403.72 o 
   5   2   9     2568.13     1917.80    192.99 o 
   7   2   9    27873.43    27599.48    673.86 o 
   9   2   9     1000.43     1926.30    319.72 o 
  11   2   9   621456.56   605339.00   4525.44 o 
  13   2   9   183584.92   178436.38   1819.21 o 
  15   2   9    31497.90    31122.18    578.03 o 
  17   2   9    27651.12    28039.14    468.10 o 
  19   2   9    23800.05    23068.50    514.23 o 
  21   2   9    46037.37    48621.82    779.19 o 
  23   2   9     9765.29    11006.88    563.98 o 
  25   2   9      161.88      527.27    225.69 o 
  27   2   9    20209.00    18893.20   1809.08 o 
  29   2   9     2621.37     3418.12    766.54 o 
  31   2   9      672.17     1362.64    553.37 o 
 -32   3   9      654.91      618.15    351.90 o 
 -30   3   9    48787.63    53019.20   1836.94 o 
 -28   3   9    10509.38    11262.03    645.07 o 
 -26   3   9     4275.86     5239.39    590.83 o 
 -24   3   9    33820.68    36223.72   1097.56 o 
 -22   3   9     4075.05     4614.70    315.57 o 
 -20   3   9     6231.32     6322.15    312.93 o 
 -18   3   9     1047.81     1074.91    159.60 o 
 -16   3   9      203.55     1081.41    134.11 o 
 -14   3   9    19718.31    27330.56    630.98 o 
 -12   3   9   135111.81   161221.81   2453.85 o 
 -10   3   9    60321.00    61160.59   1421.46 o 
  -8   3   9   509411.56   507014.72   3329.90 o 
  -6   3   9    73760.59    70630.13   1095.40 o 
  -4   3   9    17678.93    17841.75    473.05 o 
  -2   3   9      557.43     1051.62    115.95 o 
   0   3   9    35845.91    29040.78    733.39 o 
   2   3   9   126295.93   136172.39   1658.09 o 
   4   3   9  1075159.38  1042136.69   8356.35 o 
   6   3   9      216.46     1003.75    168.05 o 
   8   3   9   780048.75   760523.12   5643.44 o 
  10   3   9    83748.01    85483.48   1547.64 o 
  12   3   9     4232.92     3752.36    185.14 o 
  14   3   9    63997.26    63488.89    670.71 o 
  16   3   9    95254.47    90434.97    923.07 o 
  18   3   9   145602.39   143619.84   2123.30 o 
  20   3   9   193320.95   190674.05   1822.48 o 
  22   3   9     1226.51     1789.82    287.91 o 
  24   3   9     5538.71     4766.86    413.66 o 
  26   3   9     3523.47     3146.12    365.84 o 
  28   3   9     1821.89     2243.82    401.82 o 
  30   3   9     8728.62     9324.66    705.69 o 
 -31   4   9    15376.16    14564.52    852.44 o 
 -29   4   9    32105.26    28401.42   1101.37 o 
 -27   4   9     8604.89     8520.12    536.34 o 
 -25   4   9     4364.12     3333.41    345.30 o 
 -23   4   9    36087.09    35587.96    985.57 o 
 -21   4   9      369.46      660.26    146.72 o 
 -19   4   9     1336.52     1630.77    188.17 o 
 -17   4   9     4952.57     3781.67    222.09 o 
 -15   4   9     8426.40     8024.74    319.59 o 
 -13   4   9    58753.42    66228.59   1022.16 o 
  -9   4   9    55886.55    61426.33   1408.12 o 
  -7   4   9   202434.08   213679.16   2134.31 o 
  -5   4   9      164.01    11891.82   2133.43 o 
  -3   4   9      763.46     1100.70    197.58 o 
  -1   4   9     3554.69     1426.71    188.22 o 
   1   4   9   138574.95   128163.30   1813.68 o 
   3   4   9   395679.34   382982.22   3199.55 o 
   5   4   9   424775.97   415029.75   4001.08 o 
   7   4   9   467786.44   462858.09   3218.72 o 
   9   4   9   241602.70   252344.64   1524.88 o 
  11   4   9    57644.14    59538.75    854.15 o 
  13   4   9    43729.95    45623.06    539.32 o 
  15   4   9    36993.20    37442.26    593.80 o 
  17   4   9     4474.06     4564.44    261.49 o 
  19   4   9   220357.91   217932.86   2361.16 o 
  21   4   9    52857.57    51341.90   1456.15 o 
  23   4   9       40.14      165.57    247.86 o 
  25   4   9     2808.86     2344.85    318.88 o 
  27   4   9    13314.33    14836.54    818.95 o 
  29   4   9     7498.82     9674.61    940.59 o 
 -30   5   9     3486.54     3281.55    468.08 o 
 -28   5   9     1111.28     1341.82    355.47 o 
 -26   5   9    12269.75    12240.49    540.00 o 
 -24   5   9     4548.58     4390.58    314.14 o 
 -22   5   9    32183.46    31852.93    726.38 o 
 -20   5   9    13424.76    12773.54    455.16 o 
 -18   5   9     9899.62    10562.39    451.79 o 
 -16   5   9    78806.33    76785.16   1172.33 o 
 -14   5   9    15626.45    16737.87    465.76 o 
 -10   5   9     2094.75     4417.05    194.84 o 
  -8   5   9    40818.63    42264.59    808.26 o 
  -6   5   9    34463.02    40054.95    994.67 o 
  -4   5   9   219115.09   222424.70   3238.43 o 
  -2   5   9      109.70      540.55    185.57 o 
   0   5   9   340909.16   322030.41   5276.19 o 
   2   5   9   151117.34   154371.58   1714.41 o 
   4   5   9     1606.26     2004.82    180.86 o 
   6   5   9      331.45     1080.07    192.87 o 
   8   5   9    41972.74    42328.32    511.19 o 
  10   5   9   147902.45   159970.56   1065.22 o 
  12   5   9   468638.91   471367.34   2861.57 o 
  14   5   9     3108.04     4977.51    336.50 o 
  16   5   9    81853.11    79939.46    947.44 o 
  18   5   9     9889.50     9834.33    396.54 o 
  20   5   9    23553.29    24747.87    637.76 o 
  22   5   9    30483.13    30966.57    735.39 o 
  24   5   9     6702.86     8328.65    457.15 o 
  26   5   9    21470.79    20073.96   1046.31 o 
 -29   6   9      168.66      570.27    399.79 o 
 -27   6   9     1258.99     1094.54    269.72 o 
 -25   6   9     2634.81     2551.10    314.49 o 
 -23   6   9      179.15      531.32    221.59 o 
 -21   6   9    58415.09    55377.19   1410.39 o 
 -19   6   9    35887.38    34882.11    988.02 o 
 -17   6   9    20304.93    19393.28    726.11 o 
 -15   6   9    32347.46    32946.45   1049.21 o 
 -13   6   9     2530.72     5211.20    614.49 o 
 -11   6   9      159.64      325.61    133.71 o 
  -9   6   9    41455.06    43589.18    953.26 o 
  -7   6   9    67682.41    65164.43   1127.50 o 
  -5   6   9   151293.48   155810.84   2649.97 o 
  -3   6   9     7059.94     7711.55    357.16 o 
  -1   6   9   131089.16   127719.87   1547.84 o 
   1   6   9   138267.20   141711.25   1618.98 o 
   3   6   9    25860.39    24407.34    583.98 o 
   5   6   9    27915.05    27722.90    613.19 o 
   7   6   9    19146.52    20085.70    577.49 o 
  11   6   9   188846.09   191894.53   1461.24 o 
  13   6   9   109461.84   107708.09   1967.88 o 
  15   6   9    46985.29    47317.87    840.34 o 
  17   6   9    23115.61    23139.04    617.63 o 
  19   6   9    18651.59    20487.43    679.53 o 
  21   6   9     1472.01     1510.80    244.44 o 
  23   6   9     7659.24     7750.35    561.60 o 
  25   6   9      106.39      578.42    308.31 o 
 -26   7   9      296.09      618.16    257.54 o 
 -24   7   9     3782.24     4424.89    386.94 o 
 -22   7   9     2034.65     1564.42    296.85 o 
 -20   7   9     1759.69     2214.47    327.99 o 
 -18   7   9     9589.77     9101.00    600.59 o 
 -16   7   9      269.64      411.05    214.02 o 
 -14   7   9     9556.65     9559.16    471.49 o 
 -12   7   9    37650.58    37685.20    866.75 o 
 -10   7   9     4404.09     6371.59    389.73 o 
  -8   7   9    40045.97    38379.89   2294.29 o 
  -6   7   9     2487.26     3641.65    301.77 o 
  -4   7   9     5288.03     4594.88    301.64 o 
  -2   7   9      701.62     1037.26    211.50 o 
   0   7   9     2995.85     3009.89    278.65 o 
   2   7   9     3267.94     4154.23    330.72 o 
   4   7   9    47373.12    44964.32    965.42 o 
   6   7   9      717.98     1014.07    236.71 o 
   8   7   9    31169.34    30507.28    732.65 o 
  10   7   9    15726.86    15494.35    537.91 o 
  12   7   9     3048.40     3261.27    229.50 o 
  14   7   9     7674.90     8224.61    376.70 o 
  16   7   9       22.70      365.89    163.50 o 
  18   7   9    23955.96    25122.53    687.99 o 
  20   7   9    18969.80    19848.05    645.77 o 
  22   7   9       52.74       93.78    223.80 o 
 -23   8   9     5037.59     4765.07    629.14 o 
 -21   8   9      109.47      170.95    389.47 o 
 -19   8   9     3039.55     3759.86    444.67 o 
 -17   8   9    23757.44    22709.00    903.26 o 
 -15   8   9     1386.86     1654.34    349.29 o 
 -13   8   9    46172.36    44159.12   1197.19 o 
 -11   8   9     7976.17     8400.07    506.86 o 
  -9   8   9    17297.49    16454.56    839.84 o 
  -7   8   9      717.35      673.48    255.71 o 
  -5   8   9    28125.24    26643.59    896.81 o 
  -3   8   9      273.35      180.62    235.46 o 
  -1   8   9    53513.20    50360.48   1469.42 o 
   1   8   9      315.98      274.17    248.40 o 
   3   8   9    44081.53    42545.45   1042.25 o 
   5   8   9     7202.62     6702.93    478.81 o 
   7   8   9    29833.33    31596.66    914.49 o 
   9   8   9    32868.63    31652.72   1259.13 o 
  11   8   9    21826.34    23390.24    837.36 o 
  13   8   9     1105.15     1667.79    279.09 o 
  15   8   9     4045.77     4011.67    344.09 o 
  17   8   9     4246.88     3726.95    312.90 o 
  19   8   9    14617.83    13872.67    560.40 o 
 -18   9   9       58.00      139.34    318.13 o 
 -16   9   9      200.21      467.56    348.39 o 
 -14   9   9     1550.26     1272.45    302.96 o 
 -12   9   9     2753.44     3855.80    520.47 o 
 -10   9   9     1462.47     2838.46    469.18 o 
  -8   9   9    14788.34    21492.22   1103.44 o 
  -6   9   9     1260.81     2045.51    455.83 o 
  -4   9   9      515.48      632.39    271.24 o 
  -2   9   9     1170.14     1228.87    345.81 o 
   0   9   9     4008.23     3853.55    485.37 o 
   2   9   9      118.41       58.45    287.54 o 
   4   9   9      695.44      749.74    253.57 o 
   6   9   9      303.41      332.85    435.55 o 
   8   9   9     1478.26     1968.24    305.99 o 
  10   9   9      559.34      746.39    256.71 o 
  12   9   9     3914.36     4787.21    441.28 o 
  14   9   9      324.38      852.01    337.83 o 
  16   9   9      442.91      553.40    439.32 o 
 -13  10   9    20843.91    17890.75   1123.70 o 
 -11  10   9     2649.26     2590.15    715.37 o 
  -9  10   9    27490.29    28084.37   1628.40 o 
  -7  10   9    11387.44    11310.05   1028.71 o 
  -5  10   9     2593.11     2475.91    504.60 o 
  -3  10   9       26.12        0.00    387.31 o 
  -1  10   9     3409.11     2488.28    419.39 o 
   1  10   9       13.38      376.42    281.93 o 
   3  10   9    20175.61    20882.93   1947.48 o 
   5  10   9    18307.77    19337.99    870.13 o 
   7  10   9    14613.50    15440.98    668.14 o 
   9  10   9    10074.18     9051.80    605.55 o 
 -34   0  10     3436.84     2598.70    523.99 o 
 -32   0  10      140.10        0.00    359.90 o 
 -30   0  10    18209.61    17606.84   1072.80 o 
 -28   0  10       14.86        0.00    304.78 o 
 -26   0  10     7683.83     8159.37    695.81 o 
 -24   0  10    19678.16    17840.15    939.15 o 
 -22   0  10    20260.86    17305.16    875.05 o 
 -20   0  10   242727.78   219044.52   5909.48 o 
 -18   0  10   330112.16   323605.12   9526.25 o 
 -16   0  10   123985.32   134301.81   8641.94 o 
 -14   0  10   557686.69   448936.97  10627.08 o 
 -10   0  10     7725.16    10033.89    876.55 o 
  -8   0  10   594177.56   598830.06  10234.19 o 
  -6   0  10   112714.61   137009.70   3578.02 o 
  -4   0  10   808154.75   792112.81   7823.86 o 
  -2   0  10  2512884.75  2269063.00  11857.93 o 
   0   0  10    28106.65    27574.85    896.04 o 
   2   0  10    24100.07    31717.04    915.85 o 
   4   0  10     4757.95     5263.69    374.35 o 
   6   0  10   199059.45   168979.44   2094.59 o 
   8   0  10   426082.97   426475.56   3719.10 o 
  10   0  10    67722.92    62141.90   1537.87 o 
  12   0  10   209222.30   214838.50   4148.96 o 
  14   0  10    75297.47    83652.42   1242.90 o 
  16   0  10     7415.19     6831.61    298.86 o 
  18   0  10     6324.34     5396.68    342.02 o 
  20   0  10     6508.17     6881.60    431.87 o 
  22   0  10      536.12      687.91    320.90 o 
  24   0  10    62897.82    59811.48   3559.34 o 
  26   0  10    37925.99    36614.29   6783.79 o 
  28   0  10    60731.00    58031.55   6563.57 o 
  30   0  10    19685.53    15491.89   1894.34 o 
 -33   1  10     4023.32     4694.52    962.29 o 
 -31   1  10     3127.98     4321.61    477.98 o 
 -29   1  10     4802.95     4138.07    463.92 o 
 -27   1  10     2673.16     2478.64    359.82 o 
 -25   1  10    32337.35    29111.61   1163.63 o 
 -23   1  10    62243.73    56103.70   2545.99 o 
 -21   1  10    50777.97    42131.81   2086.33 o 
 -19   1  10   109099.21    98625.28   3573.57 o 
 -17   1  10     8274.99     6714.41    507.27 o 
 -15   1  10    33740.59    27634.45   1317.58 o 
 -13   1  10   130632.71   117572.88   4325.30 o 
 -11   1  10   236240.00   213920.09   5423.37 o 
  -9   1  10   163002.77   145364.58   3457.40 o 
  -7   1  10    23879.26    30977.47   1043.02 o 
  -5   1  10    76352.67    80826.63   1350.28 o 
  -3   1  10   665447.69   598188.25   3776.76 o 
  -1   1  10   852171.62   794551.75   5839.26 o 
   1   1  10    21595.20    17256.76    518.17 o 
   3   1  10    16744.70    21033.30    572.95 o 
   5   1  10   266958.59   249714.98   2261.21 o 
   7   1  10   180224.22   185729.50   1700.49 o 
   9   1  10   171488.19   172494.52   1869.98 o 
  11   1  10    17592.11    16968.35    613.81 o 
  13   1  10   142598.31   150301.25   1640.32 o 
  15   1  10    28523.48    31699.57    478.28 o 
  17   1  10    10765.66    10190.96    288.62 o 
  19   1  10     5842.56     5691.42    257.76 o 
  21   1  10    12056.12    12786.36    398.41 o 
  23   1  10    14830.75    13935.06    533.02 o 
  25   1  10    20131.41    20229.19   1161.17 o 
  27   1  10     6715.00     6829.12    841.84 o 
  29   1  10    12842.42    10622.56   1452.26 o 
  31   1  10     3114.93     1575.41    617.95 o 
 -34   2  10      171.77      382.06    317.17 o 
 -32   2  10    18661.21    16549.62    928.07 o 
 -30   2  10     9150.99    10052.60    681.37 o 
 -28   2  10    33133.18    29462.38   2134.10 o 
 -26   2  10    13779.37    13165.28    853.11 o 
 -24   2  10    15152.83    16124.13    752.52 o 
 -22   2  10    70135.27    64758.30   2826.26 o 
 -20   2  10      182.66      420.61    151.99 o 
 -18   2  10      381.16      675.09    170.50 o 
 -16   2  10    71392.14    72444.16   1333.31 o 
 -14   2  10    10837.16    14097.27    823.06 o 
 -12   2  10   534346.81   492414.25   7001.64 o 
 -10   2  10   923734.94   897248.06   6808.53 o 
  -6   2  10   457696.25   428775.91   5069.63 o 
  -4   2  10     3086.08     7031.52    344.22 o 
  -2   2  10    76396.99    66309.01   1001.28 o 
   0   2  10   301609.38   304816.62   2378.56 o 
   2   2  10   166736.41   166796.53   1726.53 o 
   4   2  10   328977.53   329168.72   2759.03 o 
   6   2  10   408828.50   392600.53   9203.71 o 
   8   2  10    46540.79    53686.70    983.49 o 
  12   2  10    26751.93    31827.55    501.34 o 
  14   2  10    11654.53    11384.40    266.58 o 
  16   2  10   170685.47   170573.59   2635.43 o 
  18   2  10    66144.70    64738.71    780.21 o 
  20   2  10   105120.56   104246.82   1129.08 o 
  22   2  10    44632.45    44425.93    779.93 o 
  24   2  10    10871.46    13619.25    510.66 o 
  26   2  10     7741.37     7351.42    728.98 o 
  28   2  10      121.32      313.10    585.18 o 
  30   2  10      341.92     3598.74    891.19 o 
 -33   3  10     4519.79     4426.42    450.00 o 
 -31   3  10     1736.10     2020.36    330.77 o 
 -29   3  10    20623.17    22999.10    990.22 o 
 -27   3  10     9205.54     9070.16    536.69 o 
 -25   3  10      879.81     1925.18    298.98 o 
 -23   3  10    12872.44    12852.51    513.49 o 
 -21   3  10       25.62      394.53    155.68 o 
 -19   3  10     5608.70     5372.57    299.62 o 
 -17   3  10    49474.40    45250.94    731.71 o 
 -15   3  10     2509.61     3345.74    212.37 o 
 -11   3  10   295555.00   303679.91   4534.53 o 
  -9   3  10    76586.83    71885.56   1366.71 o 
  -7   3  10     9459.63    13585.50    557.45 o 
  -5   3  10    69870.19    75366.35   1185.86 o 
  -3   3  10    16638.46    17446.47    509.09 o 
  -1   3  10      195.15      380.47    130.94 o 
   1   3  10   121800.10   130711.06   1609.16 o 
   3   3  10     4469.27     3659.43    269.99 o 
   5   3  10    58452.24    65978.73   1238.25 o 
   7   3  10    51437.13    53716.63   1107.81 o 
   9   3  10     7033.60     8148.95    376.01 o 
  11   3  10     9134.42     7929.26    246.94 o 
  13   3  10    26002.47    27728.70    440.32 o 
  15   3  10    29608.13    31068.79    606.48 o 
  17   3  10    42933.08    44014.25    703.06 o 
  19   3  10    11562.28    12613.30    410.90 o 
  21   3  10    55621.01    57324.09   1006.97 o 
  23   3  10     1641.11     2946.66    323.56 o 
  25   3  10     6533.76     8227.74    523.58 o 
  27   3  10      105.86      779.58    240.88 o 
  29   3  10       38.93      123.70    270.21 o 
 -32   4  10     9247.21     8569.06    692.59 o 
 -30   4  10      107.76      935.94    316.20 o 
 -28   4  10     5228.02     5215.88    435.56 o 
 -26   4  10     1862.30     1336.11    445.88 o 
 -24   4  10    12070.97    11239.84    547.97 o 
 -22   4  10      603.96     1036.33    190.19 o 
 -20   4  10    21716.66    22132.99    631.14 o 
 -18   4  10    32430.85    32245.60    823.99 o 
 -16   4  10     2731.94     2965.52    272.87 o 
 -14   4  10    23319.33    23563.68    490.54 o 
 -12   4  10     3280.93     4750.46    309.22 o 
 -10   4  10    34055.93    37985.28    974.71 o 
  -8   4  10    97885.41   103212.47   1663.20 o 
  -6   4  10    93834.27    92822.12   1463.66 o 
  -4   4  10     8372.11     9012.97    556.53 o 
  -2   4  10   119218.06   114313.34   1678.14 o 
   0   4  10      925.12     2016.55    237.24 o 
   2   4  10    55949.45    55227.22   1227.34 o 
   4   4  10   165277.59   156726.78   2109.81 o 
   6   4  10    27004.20    25459.70    505.95 o 
   8   4  10    34532.06    42279.01    506.13 o 
  10   4  10    66509.77    73437.86    758.46 o 
  12   4  10    92804.59    90223.87    892.20 o 
  14   4  10    22906.01    23596.58    454.75 o 
  16   4  10    66408.09    65807.09    815.31 o 
  18   4  10    22005.80    22085.64    499.46 o 
  20   4  10    12652.25    14293.05    528.39 o 
  22   4  10     7906.89     7320.45    468.80 o 
  24   4  10    24754.10    24830.09    871.82 o 
  26   4  10      675.73     1147.32    272.42 o 
  28   4  10     9887.99    10228.10    643.49 o 
 -31   5  10     1784.90     1998.06    413.27 o 
 -29   5  10     3908.78     4207.05    482.04 o 
 -27   5  10     9318.44     7490.47    594.89 o 
 -25   5  10     5919.77     6457.96    374.47 o 
 -23   5  10    26274.49    26575.75    689.76 o 
 -21   5  10     4374.70     4933.23    312.55 o 
 -19   5  10    35507.70    33905.78    718.07 o 
 -17   5  10      217.07      823.97    195.64 o 
 -15   5  10    44216.27    48242.71   1089.36 o 
 -13   5  10     8934.54    17334.78    698.40 o 
 -11   5  10    73737.36    71642.79   1073.82 o 
  -9   5  10    33232.21    33832.41    728.39 o 
  -7   5  10   129409.95   121364.11   1648.43 o 
  -5   5  10    12868.50    11807.80    411.65 o 
  -3   5  10    11346.63    14153.28    450.57 o 
  -1   5  10      978.16     1253.10    153.68 o 
   1   5  10    18183.24    18562.75    493.46 o 
   3   5  10     1020.02     1134.23    157.16 o 
   5   5  10   122922.63   122519.78    983.95 o 
   7   5  10      415.59     1563.16    129.97 o 
   9   5  10    15543.80    15593.99    321.58 o 
  11   5  10     7965.35    10364.73    304.79 o 
  13   5  10     4534.54     5767.52    367.16 o 
  15   5  10    30954.62    29116.71    704.24 o 
  17   5  10    60892.11    63419.69    953.47 o 
  19   5  10     1251.50     1587.70    194.36 o 
  21   5  10    34820.59    34365.46    811.12 o 
  23   5  10      157.82      671.86    230.84 o 
  25   5  10     2579.42     3864.19    360.55 o 
  27   5  10       66.38      959.13    295.38 o 
 -28   6  10      963.67     1800.39    541.51 o 
 -26   6  10     5620.04     5868.69    473.17 o 
 -24   6  10      252.09      479.45    225.02 o 
 -22   6  10     4614.53     5800.49    414.92 o 
 -20   6  10    14944.19    13350.73    651.34 o 
 -18   6  10    13177.53    12393.47    611.65 o 
 -16   6  10     1683.33     2260.04    340.11 o 
 -14   6  10    14554.91    14294.75    574.58 o 
 -12   6  10     2599.82     5009.19    446.16 o 
 -10   6  10    13065.80    12893.93    644.19 o 
  -8   6  10    15143.21    15600.05    664.22 o 
  -6   6  10     5402.96     4737.35    318.12 o 
  -4   6  10    66961.12    66564.69   1816.16 o 
  -2   6  10   208115.12   206769.80   1621.10 o 
   0   6  10     8612.72     8320.58    442.51 o 
   2   6  10    35619.69    34140.41    700.18 o 
   4   6  10     5251.31     5643.13    453.03 o 
   6   6  10      416.08     6637.83    974.69 o 
   8   6  10    66833.80    65709.43    827.92 o 
  10   6  10    43083.65    55643.73    785.92 o 
  12   6  10    59495.15    64340.69    938.65 o 
  14   6  10    37816.11    39494.98    757.08 o 
  16   6  10      422.02     1148.96    228.48 o 
  18   6  10      369.01      465.30    224.34 o 
  20   6  10     1301.67     1462.14    243.97 o 
  22   6  10      695.46      108.68    205.57 o 
  24   6  10    13832.17    14092.17    714.36 o 
 -25   7  10     8991.21    10686.62    644.84 o 
 -23   7  10     5911.89     4518.02    380.95 o 
 -21   7  10    22651.03    24368.08    910.63 o 
 -19   7  10    79931.86    73938.39   2009.32 o 
 -17   7  10     5749.28     6404.49    503.25 o 
 -15   7  10    85123.27    87550.16   1439.18 o 
 -13   7  10     3822.70     5509.29    387.63 o 
 -11   7  10     3153.64     3451.19    381.63 o 
  -9   7  10    26252.56    25576.21    983.61 o 
  -7   7  10    55023.93    54187.18   2621.39 o 
  -5   7  10     6475.27     8151.30    779.18 o 
  -3   7  10   313208.44   304990.09   2832.03 o 
  -1   7  10    24026.08    23249.59    920.29 o 
   1   7  10    18110.04    19489.79    740.28 o 
   3   7  10     1490.63     2248.24    290.35 o 
   5   7  10     4072.60     3922.51    323.70 o 
   7   7  10    69731.68    74399.30   1835.38 o 
   9   7  10    48083.66    47285.30    928.69 o 
  11   7  10    12699.84    12645.78    420.36 o 
  13   7  10    72696.94    72812.38   1070.33 o 
  15   7  10     7464.52     7516.96    389.69 o 
  17   7  10     1559.85     1366.94    213.51 o 
  19   7  10      356.61      817.03    229.99 o 
  21   7  10       32.25      323.60    229.95 o 
 -22   8  10    10621.04    11991.71   1049.48 o 
 -20   8  10    17668.51    16273.34    887.14 o 
 -18   8  10    12461.25    12211.47   1128.51 o 
 -16   8  10     6902.85     6624.62    499.48 o 
 -14   8  10     9068.97     7898.12    527.92 o 
 -12   8  10    35081.51    32238.38   1658.46 o 
 -10   8  10    29845.40    31538.80   1260.41 o 
  -8   8  10     9476.91     9430.39    604.78 o 
  -6   8  10      305.64      224.25    312.87 o 
  -4   8  10     4291.29     4034.93    475.63 o 
  -2   8  10    60450.32    58504.83   1805.23 o 
   0   8  10    29111.49    29119.91    863.18 o 
   2   8  10     2576.90     2448.80    251.56 o 
   4   8  10    44684.33    45317.33   1392.26 o 
   6   8  10    83916.41    81707.00   1406.88 o 
   8   8  10      862.83     2372.85    257.89 o 
  10   8  10     1102.03     2644.41    284.80 o 
  12   8  10    11718.33    11746.28    531.82 o 
  14   8  10    14753.47    13917.16    642.81 o 
  16   8  10     7936.84     7143.12    396.18 o 
  18   8  10     3345.32     3801.82    320.82 o 
 -19   9  10      613.53      272.45    370.36 o 
 -17   9  10    22930.91    21535.70   1137.63 o 
 -15   9  10    11436.43    12042.70   1151.19 o 
 -13   9  10     4150.69     2995.50    477.56 o 
 -11   9  10   129771.47   130947.51   2735.94 o 
  -9   9  10    15016.88    18288.17   1009.77 o 
  -7   9  10    13260.10    11397.22    852.13 o 
  -5   9  10     3622.83     3525.26    510.24 o 
  -3   9  10       90.52       47.27    294.69 o 
  -1   9  10    26978.10    25565.95   1144.51 o 
   1   9  10    46530.46    43269.95   1453.40 o 
   3   9  10    13008.63    12231.43    686.57 o 
   5   9  10    68053.13    66437.88   1497.26 o 
   7   9  10     8535.29     8099.30    693.28 o 
   9   9  10     5299.55     5047.48    452.16 o 
  11   9  10        5.96       93.13    241.41 o 
  13   9  10      383.31      412.60    354.44 o 
  15   9  10    11530.95    10510.98    606.20 o 
 -12  10  10     5392.02     4244.34    532.69 o 
 -10  10  10    36096.34    39848.78   1576.37 o 
  -8  10  10     6778.25     6784.83    878.53 o 
  -6  10  10     1598.48      853.94    384.97 o 
  -4  10  10     9156.99     9098.08    762.35 o 
  -2  10  10     9416.03     7871.80    702.77 o 
   0  10  10     3304.85     2535.60    419.47 o 
   2  10  10       42.52        0.00    286.08 o 
   4  10  10      136.84      619.42    394.58 o 
   6  10  10    17779.58    16269.02    818.22 o 
   8  10  10     3657.40     3693.18    366.92 o 
 -34   1  11     5496.75     4752.25    544.38 o 
 -32   1  11     5886.36     6152.51    575.43 o 
 -30   1  11     8166.03     8743.68    646.80 o 
 -28   1  11     8393.78     7857.27    728.89 o 
 -26   1  11    11993.06     9210.13    607.28 o 
 -24   1  11     1347.96     1488.68    311.17 o 
 -22   1  11   103573.91    91864.15   4543.66 o 
 -20   1  11     8760.96     8049.22    499.83 o 
 -18   1  11   181796.05   167283.02   7223.40 o 
 -16   1  11    31871.36    26404.54   1599.96 o 
 -14   1  11    85736.06    85114.49   4782.96 o 
 -10   1  11    96437.74   124536.27   8586.13 o 
  -8   1  11    63543.91    57733.72   1908.09 o 
  -6   1  11   366737.12   321574.03   3592.65 o 
  -4   1  11     9457.62    10729.03    560.24 o 
  -2   1  11   920273.88   865178.56   4514.03 o 
   0   1  11    27842.45    30956.11    728.61 o 
   2   1  11   396943.03   393302.62   3288.48 o 
   4   1  11   128051.17   106504.91   1401.43 o 
   6   1  11   324819.50   306831.44   2277.92 o 
   8   1  11    43097.16    50113.19    983.30 o 
  10   1  11   272854.28   317872.75   2733.64 o 
  12   1  11     1101.00     2459.40    184.48 o 
  14   1  11    70518.76    72483.37    754.02 o 
  16   1  11      107.87      163.52    101.99 o 
  18   1  11      116.02        0.00    112.92 o 
  20   1  11        8.24      503.55    151.43 o 
  22   1  11     9627.83     9757.48    416.13 o 
  24   1  11      207.32      927.02    185.16 o 
  26   1  11    24076.97    21333.67    943.85 o 
  28   1  11     1693.09     4286.73    767.16 o 
  30   1  11     6811.60     5027.27    829.75 o 
 -33   2  11    10998.27     8900.96    859.49 o 
 -31   2  11      409.40      795.34    327.54 o 
 -29   2  11     2148.33     3332.32    449.07 o 
 -27   2  11     1311.85     1160.77    257.46 o 
 -25   2  11     3509.30     3905.16    358.17 o 
 -23   2  11    58342.51    49388.13   1380.19 o 
 -21   2  11     3436.80     3274.48    310.12 o 
 -19   2  11    11063.88     9627.33    566.74 o 
 -17   2  11    41298.72    39933.02   1162.02 o 
 -15   2  11    26790.31    30456.51   1074.44 o 
 -11   2  11      573.87     1283.27    261.28 o 
  -9   2  11   203317.31   164762.33   3686.98 o 
  -7   2  11     2548.22     2977.07    303.44 o 
  -5   2  11   202363.78   209481.97   2562.29 o 
  -3   2  11    31332.84    32212.69    753.86 o 
  -1   2  11   178655.84   169949.52   1842.77 o 
   1   2  11    34638.62    32479.46    781.88 o 
   3   2  11    25363.91    24742.31    686.21 o 
   5   2  11      408.89     2288.60    310.46 o 
   7   2  11      511.87     1339.36    196.10 o 
   9   2  11   131838.94   136557.64   1805.04 o 
  11   2  11   125633.29   118478.65   1219.64 o 
  13   2  11     1038.44     1902.41    145.43 o 
  15   2  11    93920.55    97982.56   1097.46 o 
  17   2  11     9405.78    10077.57    312.96 o 
  19   2  11    11617.16    12404.75    396.01 o 
  21   2  11      786.85     2363.07    195.65 o 
  23   2  11      824.13      634.75    146.15 o 
  25   2  11    24992.05    25090.60    696.57 o 
  27   2  11    12421.32    11349.88   1074.54 o 
  29   2  11     1827.93     1721.90    619.23 o 
 -32   3  11    14053.32    14054.31    828.58 o 
 -30   3  11    29222.59    24687.93   1066.24 o 
 -28   3  11     1808.30     2586.31    503.30 o 
 -26   3  11    75861.13    70027.00   3509.56 o 
 -24   3  11    54265.80    52862.29   1998.06 o 
 -22   3  11     4118.49     4207.74    310.38 o 
 -20   3  11      198.15      336.55    159.30 o 
 -18   3  11      164.37      426.11    149.46 o 
 -16   3  11   151406.73   144179.28   2585.03 o 
 -14   3  11    66885.75    70582.40   1531.68 o 
 -12   3  11      816.63     3818.19    283.06 o 
 -10   3  11   213272.08   224538.62   2772.80 o 
  -8   3  11   151219.09   155375.59   2042.20 o 
  -6   3  11    30815.49    30286.75    799.39 o 
  -4   3  11     6198.10     4176.69    320.78 o 
  -2   3  11    64040.86    64726.67   1202.04 o 
   0   3  11   105480.41   103593.95   1504.67 o 
   2   3  11   793073.38   785693.00   6270.10 o 
   4   3  11    14172.38    12562.78    560.03 o 
   6   3  11   598446.69   601960.69   4957.78 o 
   8   3  11   105627.48   112736.20   1116.52 o 
  10   3  11     2845.60     3575.30    194.82 o 
  12   3  11    39201.28    38520.30    575.08 o 
  14   3  11     2207.84     2468.55    140.23 o 
  16   3  11     1996.98     3152.11    207.39 o 
  18   3  11   162051.52   158026.72   2221.73 o 
  20   3  11    12048.40    12094.90    424.78 o 
  22   3  11    27888.33    28172.55    736.37 o 
  24   3  11     4834.60     4277.39    405.65 o 
  26   3  11     5687.85     6726.27    470.03 o 
  28   3  11      407.39     1021.30    481.42 o 
 -31   4  11    31945.12    29523.52   1196.64 o 
 -29   4  11    12634.20    11164.22    626.08 o 
 -27   4  11     6730.61     5965.02    464.25 o 
 -25   4  11    83652.80    85200.60   1773.53 o 
 -23   4  11    21510.73    21999.36    624.54 o 
 -21   4  11     1061.83     1115.37    223.26 o 
 -19   4  11     3097.72     2959.41    276.66 o 
 -17   4  11    86826.47    86000.16   1884.89 o 
 -15   4  11   106091.44   113551.19   1178.95 o 
 -11   4  11     5271.44     5630.34    285.12 o 
  -9   4  11   178319.25   179622.44   2096.51 o 
  -7   4  11      500.75     1224.06    284.42 o 
  -5   4  11    39149.16    34988.99   1125.88 o 
  -3   4  11    61662.85    54430.41   1346.16 o 
  -1   4  11    16729.87    15787.59    676.46 o 
   1   4  11   247293.89   252551.12   2548.58 o 
   3   4  11   434278.53   430259.50   3836.99 o 
   5   4  11    96483.52   100638.87   1491.16 o 
   7   4  11   289832.97   284292.41   1431.84 o 
   9   4  11    27957.61    27877.10    463.07 o 
  11   4  11     2087.46     4697.34    337.43 o 
  13   4  11       34.55     1579.39    300.04 o 
  15   4  11      149.42      429.96    126.85 o 
  17   4  11    62729.39    62294.83    822.84 o 
  19   4  11    91726.83    94499.35   1521.08 o 
  21   4  11     1668.25     1464.68    217.22 o 
  23   4  11    14743.22    13366.12    655.50 o 
  25   4  11    13098.05    15000.00    718.38 o 
  27   4  11     6532.43     7093.69    530.73 o 
 -30   5  11       10.83     2917.41    579.20 o 
 -28   5  11      122.54      756.93    643.66 o 
 -26   5  11     1854.89     2096.54    281.91 o 
 -24   5  11    68977.20    68401.06   1132.69 o 
 -22   5  11    81604.52    79894.27   1290.33 o 
 -20   5  11      719.00      856.80    191.14 o 
 -18   5  11    62829.26    65893.22   1282.29 o 
 -16   5  11    36330.56    34858.32   1052.55 o 
 -14   5  11     3358.23     4289.09    319.74 o 
 -12   5  11    25704.80    29515.16    646.53 o 
 -10   5  11     9713.46    14199.09    458.56 o 
  -8   5  11     9817.52    12118.65    426.68 o 
  -6   5  11   144911.52   153821.08   2955.25 o 
  -4   5  11    27083.51    27231.47    624.18 o 
  -2   5  11   165220.44   164363.39   1553.46 o 
   0   5  11   137187.59   136560.81   1573.46 o 
   2   5  11      300.98      424.92    141.40 o 
   4   5  11       76.62      409.15    145.58 o 
   6   5  11     3778.17     3525.93    169.76 o 
   8   5  11    95714.71   116541.12    914.01 o 
  10   5  11   113711.72   139625.62   1217.35 o 
  12   5  11    21032.84    21556.94    785.40 o 
  14   5  11   124373.97   126231.65   1265.65 o 
  16   5  11    37006.51    38241.59    833.59 o 
  18   5  11     3938.62     4275.65    289.05 o 
  20   5  11    14002.03    15030.67    508.62 o 
  22   5  11      598.93      955.39    220.71 o 
  24   5  11     9720.71    10199.61    514.12 o 
  26   5  11    64727.61    68079.42   1604.37 o 
 -29   6  11     4526.19     4914.71    664.06 o 
 -27   6  11      240.59      103.80    264.29 o 
 -25   6  11       44.99      489.59    269.75 o 
 -23   6  11    48295.41    45182.27   1160.48 o 
 -21   6  11    49303.18    49443.70   1246.45 o 
 -19   6  11      201.13      711.72    250.57 o 
 -17   6  11    88333.94    80113.32   2814.07 o 
 -15   6  11      953.15     1146.89    380.40 o 
 -13   6  11     2533.07     2666.17    357.56 o 
 -11   6  11    51960.72    52097.08   1212.33 o 
  -9   6  11     2550.69     2203.44    316.77 o 
  -7   6  11   116182.78   112052.20   5800.35 o 
  -5   6  11    48468.91    48560.20   1170.64 o 
  -3   6  11    79835.47    80156.30   1040.12 o 
  -1   6  11   189183.45   185072.02   2815.88 o 
   1   6  11    34865.98    34707.62   1284.46 o 
   3   6  11    13585.73    12424.23    451.81 o 
   5   6  11    16291.93    16053.17    553.60 o 
   7   6  11       26.31     2271.29    226.10 o 
   9   6  11    75824.95    78519.69    929.98 o 
  11   6  11    79236.16    78944.54   2347.94 o 
  13   6  11    36848.03    40047.75    861.03 o 
  15   6  11    43908.61    42822.45    915.66 o 
  17   6  11    29117.81    28487.52    777.02 o 
  19   6  11     4662.59     5910.93    395.89 o 
  21   6  11      171.85      135.28    195.15 o 
  23   6  11      704.38     1496.66    262.13 o 
 -26   7  11     6887.65     7515.35    563.26 o 
 -24   7  11     9881.89    10346.33    624.97 o 
 -22   7  11      481.44      854.42    283.77 o 
 -20   7  11    22648.63    22753.61   1256.63 o 
 -18   7  11     5400.19     5396.53    731.02 o 
 -16   7  11    12662.70    10530.92    613.32 o 
 -14   7  11    47731.95    47099.28   1645.82 o 
 -12   7  11    10267.85     8983.91    594.79 o 
 -10   7  11     9889.49     8250.18    810.29 o 
  -8   7  11     3105.20     3059.75    353.39 o 
  -6   7  11     5951.24     5384.26    629.82 o 
  -4   7  11     5989.75     5882.11    377.03 o 
  -2   7  11    11317.02    10191.68    554.65 o 
   0   7  11     3388.11     3847.71    330.27 o 
   2   7  11     3519.51     4760.94    310.00 o 
   4   7  11     1668.66     2069.64    270.06 o 
   6   7  11    19816.51    19331.93    675.48 o 
   8   7  11    14830.47    15070.87    533.63 o 
  10   7  11       39.34      232.17    197.89 o 
  12   7  11     2008.59     2246.57    214.23 o 
  14   7  11      491.71      889.67    205.24 o 
  16   7  11    25773.03    26028.72    761.17 o 
  18   7  11    30773.32    29747.43    856.19 o 
  20   7  11     1841.70     1799.37    402.91 o 
  22   7  11    13993.22    14386.13    651.39 o 
 -23   8  11     1115.46     1391.50    335.55 o 
 -21   8  11     3525.70     3535.69    738.17 o 
 -19   8  11    23292.48    23902.17   6837.07 o 
 -17   8  11     3175.06     4070.20    696.30 o 
 -15   8  11    13817.50    13431.98   1589.02 o 
 -13   8  11    40392.55    40332.25   1424.24 o 
 -11   8  11     6708.68     5956.55    561.39 o 
  -9   8  11     9238.93     8966.08   1202.18 o 
  -7   8  11    22183.95    21512.08    945.29 o 
  -5   8  11    17107.73    16054.87    710.91 o 
  -3   8  11    27049.46    26203.71    905.38 o 
  -1   8  11    33152.53    33008.43    946.29 o 
   1   8  11    28141.37    27890.58    861.64 o 
   3   8  11    11811.36    11482.70    551.23 o 
   5   8  11    47564.14    49646.47   1117.33 o 
   7   8  11    33792.52    33405.84   1432.98 o 
   9   8  11    14658.21    14377.32    565.42 o 
  11   8  11     5317.73     6487.56    406.86 o 
  13   8  11      321.57      362.54    227.01 o 
  15   8  11        1.31      229.35    188.74 o 
  17   8  11    11177.93    10804.49    557.14 o 
  19   8  11     7934.00     6880.00    472.68 o 
 -18   9  11      786.21      949.86    575.94 o 
 -16   9  11     4250.75     5403.53    839.51 o 
 -14   9  11      210.21      453.90    351.30 o 
 -12   9  11      547.27     2189.17    461.68 o 
 -10   9  11    12169.41    20976.07   1035.45 o 
  -8   9  11     9370.08     9417.12    645.13 o 
  -6   9  11      166.83       79.73    279.48 o 
  -4   9  11      891.09     1387.71    389.41 o 
  -2   9  11     6496.78     5538.36    594.22 o 
   0   9  11       66.12      396.53    362.46 o 
   2   9  11     4655.76     5124.49    553.41 o 
   4   9  11       91.70       23.94    239.10 o 
   6   9  11      774.96     1160.38    374.16 o 
   8   9  11     1482.92     2115.27    329.26 o 
  10   9  11     1946.80     2377.30    291.59 o 
  12   9  11     2839.47     4905.27    392.19 o 
  14   9  11      812.65      481.04    244.87 o 
 -11  10  11     6575.36     6073.86    640.41 o 
  -9  10  11    26099.58    24682.93   1989.31 o 
  -7  10  11       17.11      274.97    379.42 o 
  -5  10  11     6259.87     5097.86    618.78 o 
  -3  10  11     5246.73     4590.92    590.07 o 
  -1  10  11      804.37      762.39    510.19 o 
   1  10  11    21416.80    20901.91   1096.94 o 
   3  10  11    28177.26    28807.48   1266.06 o 
   5  10  11    10270.73     9641.95   1273.68 o 
   7  10  11    14171.80    15689.06    685.36 o 
 -34   0  12     2775.49     2402.17    759.86 o 
 -32   0  12     6700.75     6680.99   1108.21 o 
 -30   0  12     1142.43     1011.44    361.14 o 
 -28   0  12      478.99     1024.84    392.82 o 
 -26   0  12    13990.41    11413.92   1416.08 o 
 -24   0  12      851.44      676.69    310.72 o 
 -22   0  12   139147.45   124862.44  14783.62 o 
 -20   0  12   170350.66   182156.61  11043.65 o 
 -18   0  12    63320.09    62304.56   3036.08 o 
 -16   0  12  1241240.00  1276467.12   8774.17 o 
 -14   0  12    74223.07    91954.04   3486.60 o 
 -12   0  12    25421.03    30834.03   1991.23 o 
 -10   0  12   126731.80   145737.97   3595.40 o 
  -8   0  12    42324.80    46608.10   2051.82 o 
  -6   0  12   749843.81   718867.44   8733.30 o 
  -4   0  12  2201940.00  1993654.75  17028.88 o 
  -2   0  12   154335.44   184389.42   3684.93 o 
   0   0  12     3089.18     3762.65    391.04 o 
   2   0  12     8458.79    10797.83    623.14 o 
   4   0  12   321454.16   271100.34   3055.86 o 
   6   0  12   942150.75   873853.38   6045.91 o 
   8   0  12   162230.55   153969.17   2584.01 o 
  10   0  12   155982.98   164049.66   3703.54 o 
  12   0  12   264883.59   274599.81   2189.04 o 
  14   0  12      531.57      664.16    144.48 o 
  16   0  12     2563.99     3266.28    213.84 o 
  18   0  12    42071.52    40986.98    931.86 o 
  20   0  12     2261.51     2997.56    310.80 o 
  22   0  12    13829.81    14483.34    659.91 o 
  24   0  12    28260.51    29603.07   1178.00 o 
  26   0  12     2401.35     2016.99    419.97 o 
  28   0  12    28847.20    28299.82   3821.04 o 
  30   0  12     3962.41     6185.23   1673.40 o 
 -33   1  12     1907.15     2293.54    426.94 o 
 -31   1  12     5800.80     6183.32    784.75 o 
 -29   1  12     1627.13     1066.27    336.70 o 
 -27   1  12      257.45      708.10    297.97 o 
 -25   1  12     5271.36     4444.74    552.35 o 
 -23   1  12    61450.96    48130.98   2910.65 o 
 -21   1  12    68228.62    61117.89   3299.01 o 
 -19   1  12    11243.31    11768.28    657.37 o 
 -17   1  12    12245.19    11752.67    809.32 o 
 -15   1  12   190320.20   174141.80   9028.12 o 
 -13   1  12    77840.02    94469.09   4073.91 o 
 -11   1  12   261694.95   232144.73   5418.30 o 
  -9   1  12    35406.16    42674.21   4130.78 o 
  -7   1  12   123979.14   114441.38   2034.80 o 
  -5   1  12   249671.73   252996.06   2996.72 o 
  -3   1  12   427833.12   385042.16   3420.68 o 
  -1   1  12    54434.48    50251.09   1066.24 o 
   1   1  12    26883.84    33478.82    815.73 o 
   3   1  12   159717.77   149068.23   1845.39 o 
   5   1  12   435323.31   416109.06   2863.43 o 
   7   1  12    59090.45    56240.73   1104.89 o 
   9   1  12    19491.06    31714.76    911.89 o 
  11   1  12   136507.83   147295.53   1401.06 o 
  13   1  12   163373.31   162425.81   1191.65 o 
  15   1  12     1163.12     1625.74    120.13 o 
  17   1  12    12630.23    11753.64    301.79 o 
  19   1  12    16066.41    14601.25    417.38 o 
  21   1  12      646.81      437.69    159.10 o 
  23   1  12    17557.85    16916.54    551.70 o 
  25   1  12      245.49      884.87    308.69 o 
  27   1  12    13442.93    12895.08    818.76 o 
  29   1  12     2770.11     2107.83    665.84 o 
 -34   2  12     8364.45     7556.59    968.01 o 
 -32   2  12      276.08      344.85    304.70 o 
 -30   2  12    35497.93    30181.29   1441.89 o 
 -28   2  12    16298.36    14412.90   1252.50 o 
 -26   2  12     3729.25     3840.14    456.59 o 
 -24   2  12    47090.56    41843.24   1199.51 o 
 -22   2  12     1062.72     1154.47    266.65 o 
 -20   2  12    42057.32    37693.03   2022.60 o 
 -18   2  12    53608.16    49685.41   1246.88 o 
 -16   2  12     8492.92     8533.16    398.62 o 
 -14   2  12   117180.58   117185.34   5336.41 o 
 -12   2  12   908325.25   916674.81  17691.98 o 
  -8   2  12   704904.31   638261.81  14248.61 o 
  -6   2  12     5835.15     8068.73    534.11 o 
  -4   2  12    42157.33    40025.40    945.81 o 
  -2   2  12   255160.22   235984.92   2427.90 o 
   0   2  12    60128.05    61296.08   1182.50 o 
   2   2  12   304215.72   325964.94   4107.64 o 
   4   2  12   293916.69   305295.94   2582.21 o 
   6   2  12     3937.83     6981.69    429.07 o 
  10   2  12    14943.43    19883.37    679.60 o 
  12   2  12     3885.98     3881.66    163.71 o 
  14   2  12   170523.52   169699.30   1875.73 o 
  16   2  12    76484.45    76791.19    851.90 o 
  18   2  12    33969.79    34148.11    585.97 o 
  20   2  12    54159.08    50287.68    798.29 o 
  22   2  12      740.04     4910.94    841.09 o 
  24   2  12     4631.30     4340.81    278.11 o 
  26   2  12     1297.08     1846.38    312.70 o 
  28   2  12      393.45     3666.04    797.69 o 
 -33   3  12     2555.37     2685.14    749.08 o 
 -31   3  12      127.23      833.92    338.25 o 
 -29   3  12    32183.57    26751.78   1337.83 o 
 -27   3  12       76.42     1099.12    365.82 o 
 -25   3  12    14929.30    15914.76    905.51 o 
 -23   3  12     3491.43     3893.65    356.21 o 
 -21   3  12    17953.61    17871.30    598.98 o 
 -19   3  12     6327.44     6821.49    431.41 o 
 -17   3  12    51131.62    46784.60    892.14 o 
 -15   3  12    25203.20    28252.13    840.69 o 
 -13   3  12    61262.77    67867.47   1763.78 o 
 -11   3  12    39617.16    34560.02   1304.57 o 
  -9   3  12    46929.22    52487.20   1648.76 o 
  -7   3  12    65650.20    61582.60   1260.32 o 
  -5   3  12    64954.59    56025.41   1223.01 o 
  -3   3  12    15025.53    12657.44    565.65 o 
  -1   3  12     1319.01     3233.46    293.33 o 
   1   3  12    13249.96    12597.34    547.90 o 
   3   3  12    74969.86    82601.45   1357.57 o 
   5   3  12    95368.24   102372.39   1753.24 o 
   7   3  12     1563.00     1894.64    143.51 o 
   9   3  12     8944.58     9286.91    314.24 o 
  11   3  12       48.61      688.25    151.22 o 
  13   3  12    43516.05    41817.54    682.60 o 
  15   3  12    45291.07    44661.28    573.99 o 
  17   3  12    11958.14    11933.99    393.39 o 
  19   3  12    48501.21    50339.74    852.17 o 
  21   3  12    15573.47    15521.47    551.18 o 
  23   3  12     5990.27     8596.78    621.39 o 
  25   3  12       85.76     2393.68    396.74 o 
  27   3  12       43.21      144.80    315.55 o 
 -32   4  12     3455.19     3156.59    476.53 o 
 -30   4  12     4122.04     4773.49    458.68 o 
 -28   4  12     7027.43     7102.05    511.98 o 
 -26   4  12    24991.29    23396.98    744.28 o 
 -24   4  12    13375.71    12967.79    540.80 o 
 -22   4  12    11570.90    12275.65    472.10 o 
 -20   4  12    20551.92    21057.67    728.94 o 
 -18   4  12    41521.57    40962.27   2056.74 o 
 -16   4  12    19915.27    23133.36    550.06 o 
 -14   4  12    30383.41    28296.59    948.74 o 
 -12   4  12    44697.64    47499.80   1377.25 o 
 -10   4  12    16190.97    17482.88    475.07 o 
  -8   4  12    45805.22    46206.19    889.74 o 
  -6   4  12    38212.02    41713.60    919.06 o 
  -4   4  12    52811.09    59526.48   1474.73 o 
  -2   4  12    11990.12     9565.58    554.48 o 
   0   4  12    50559.54    47054.09   1135.36 o 
   2   4  12     3242.36     4839.98    255.01 o 
   4   4  12     1356.61     2043.45    170.52 o 
   6   4  12    10746.90    12739.41    293.05 o 
   8   4  12    30866.37    32790.56    495.08 o 
  10   4  12    26030.80    29736.88    510.85 o 
  12   4  12    67751.97    67644.48    852.90 o 
  14   4  12     4889.98     4644.71    229.56 o 
  16   4  12    24031.74    23472.16    505.94 o 
  18   4  12     2901.97     3070.25    240.68 o 
  20   4  12     7897.90     8038.44    371.16 o 
  22   4  12    14730.05    16904.58    626.98 o 
  24   4  12     9603.89    10430.76    589.37 o 
  26   4  12      356.78      438.45    251.60 o 
 -29   5  12     5919.21     4766.71    589.42 o 
 -27   5  12      849.73     1171.17    236.92 o 
 -25   5  12    17824.50    18925.40    627.70 o 
 -23   5  12     8410.97     8215.17    452.17 o 
 -21   5  12    12899.13    12948.08    541.91 o 
 -19   5  12     1396.46     1782.31    227.82 o 
 -17   5  12    45830.34    46461.21   1750.55 o 
 -15   5  12      326.53     2367.43    373.65 o 
 -13   5  12   162956.48   161756.73   1748.90 o 
 -11   5  12   120213.52   118751.57   1552.65 o 
  -9   5  12    94230.88    95764.68   2202.12 o 
  -7   5  12    21038.83    20457.90    583.10 o 
  -5   5  12    19452.75    21045.23    578.38 o 
  -3   5  12    12222.13    11976.72    408.37 o 
  -1   5  12    47074.71    47684.56    821.26 o 
   1   5  12     4846.04     4515.94    226.51 o 
   3   5  12    20575.56    21609.58    433.56 o 
   5   5  12     5364.52     5871.17    216.81 o 
   7   5  12     3603.17     4527.69    214.85 o 
   9   5  12    12777.11    11223.24    348.94 o 
  11   5  12     9176.97     9936.82    355.58 o 
  13   5  12     1351.41     1808.70    212.86 o 
  15   5  12    29825.42    30018.73    644.99 o 
  17   5  12     1440.39     1761.16    202.98 o 
  19   5  12    39792.72    40737.27    957.21 o 
  21   5  12      229.78      261.52    163.21 o 
  23   5  12     7235.07     8100.86    408.99 o 
  25   5  12     5926.07     6618.39    571.02 o 
 -28   6  12     2640.03     4224.93    492.03 o 
 -26   6  12     2205.06     2006.02    339.06 o 
 -24   6  12       10.39      405.04    377.51 o 
 -22   6  12    44036.34    42689.56   1140.50 o 
 -20   6  12    25784.80    23602.38    839.22 o 
 -18   6  12       60.29      570.65    483.99 o 
 -16   6  12    29252.86    28258.48   1670.64 o 
 -14   6  12     5420.30     7624.52    885.07 o 
 -12   6  12    15699.51    14759.84    787.44 o 
 -10   6  12    51038.81    51430.72   2736.70 o 
  -8   6  12     3154.14     2620.54    315.65 o 
  -6   6  12    55430.18    53384.00   2450.09 o 
  -4   6  12   102109.28   100200.76   2013.58 o 
  -2   6  12     1488.30     1865.75    202.92 o 
   0   6  12     1533.01     2060.89    230.36 o 
   2   6  12     4978.74     5934.23    475.48 o 
   4   6  12     9728.10    11658.36    541.95 o 
   6   6  12    21680.88    21568.35    578.50 o 
   8   6  12    33723.95    48449.08    816.97 o 
  10   6  12      954.61     6470.66    847.44 o 
  12   6  12    54025.55    51344.39    963.16 o 
  14   6  12      153.06      368.12    188.11 o 
  16   6  12     7081.59     6585.82    393.13 o 
  18   6  12       95.93      211.67    161.76 o 
  20   6  12      135.61      330.34    189.87 o 
  22   6  12     1482.86     1031.26    230.35 o 
  24   6  12     2724.35     3451.41    430.23 o 
 -25   7  12     3396.93     2918.68    378.38 o 
 -23   7  12    10354.48    10174.85    692.99 o 
 -21   7  12    43092.61    42241.33   2561.86 o 
 -19   7  12    45360.12    46678.84   1591.20 o 
 -17   7  12    26089.98    29166.90   6799.07 o 
 -15   7  12   110950.98   121041.98  19088.22 o 
 -13   7  12     8138.55     8310.61    590.93 o 
 -11   7  12     5694.37     6577.14    519.63 o 
  -9   7  12    70589.64    65939.26   5978.08 o 
  -7   7  12        2.73      465.09    220.28 o 
  -5   7  12   217395.47   214867.53   6720.17 o 
  -3   7  12    51257.88    49432.48   1712.99 o 
  -1   7  12    20642.67    20230.60    747.19 o 
   1   7  12       97.97       96.72    175.23 o 
   3   7  12     1141.14     1910.75    410.46 o 
   5   7  12    58210.57    61996.04   1604.29 o 
   7   7  12    57363.97    57061.12   1208.37 o 
   9   7  12     1187.98     3294.14    292.41 o 
  11   7  12    71556.04    77635.98   1366.24 o 
  13   7  12    19414.58    18193.97    623.50 o 
  15   7  12    16745.55    18228.16    640.46 o 
  17   7  12       14.72      476.45    231.76 o 
  19   7  12      136.99      543.83    219.74 o 
  21   7  12      632.63      877.14    258.76 o 
 -22   8  12    12463.98    12907.92   1380.61 o 
 -20   8  12    10542.58    11924.75   2824.79 o 
 -18   8  12     3836.01     5408.39    922.47 o 
 -16   8  12     5086.16     6261.27    903.15 o 
 -14   8  12    27283.46    26423.47   1319.64 o 
 -12   8  12    48345.27    48198.37   1794.26 o 
 -10   8  12     3054.10     5620.02    585.57 o 
  -8   8  12    21572.91    21704.47    835.02 o 
  -6   8  12      105.04      297.97    202.64 o 
  -4   8  12    38268.01    35777.96   1093.95 o 
  -2   8  12    70734.77    67457.84   1531.08 o 
   0   8  12      135.80       51.72    207.01 o 
   2   8  12    31080.53    31343.12   1155.17 o 
   4   8  12    66236.46    67443.65   1329.11 o 
   6   8  12     5211.94     5343.48    410.69 o 
   8   8  12      502.92     2376.01    262.16 o 
  10   8  12    16681.96    17185.75    639.56 o 
  12   8  12    14842.93    15064.83    663.27 o 
  14   8  12     5039.71     4747.56    505.39 o 
  16   8  12     1216.73     1284.03    250.70 o 
  18   8  12     3786.96     3897.61    370.22 o 
 -17   9  12     9030.64     9509.86   1055.69 o 
 -15   9  12      564.45       66.59    421.64 o 
 -13   9  12    78707.27    74940.16   2026.17 o 
 -11   9  12    31708.41    33963.00   2167.48 o 
  -9   9  12    16912.66    15135.50   1965.89 o 
  -7   9  12    23742.94    16282.50   1646.76 o 
  -5   9  12      812.46      436.46    339.55 o 
  -3   9  12    18732.90    16144.59   1258.81 o 
  -1   9  12    22284.13    19351.17   1035.08 o 
   1   9  12     5123.06     3782.63    519.67 o 
   3   9  12    79135.64    76758.93   2218.22 o 
   5   9  12    30134.14    29286.09    808.71 o 
   7   9  12     8356.29     9268.22    491.25 o 
   9   9  12     5885.81     5307.09    401.44 o 
  11   9  12      189.26      649.41    229.62 o 
  13   9  12     9732.35    11188.79    635.29 o 
 -10  10  12     5200.47     4351.54   1851.44 o 
  -8  10  12      666.46      353.18    403.13 o 
  -6  10  12    17018.49    13850.54   1005.39 o 
  -4  10  12    19426.71    17065.55   1222.91 o 
  -2  10  12       48.14       94.78    407.92 o 
   0  10  12      418.33      232.10    324.03 o 
   2  10  12     4332.99     3613.99    666.30 o 
   4  10  12    18622.85    16467.77   1235.98 o 
   6  10  12     3163.16     3517.74    546.18 o 
 -34   1  13     7441.60     7481.11    684.89 o 
 -32   1  13    11228.46    11504.45    776.52 o 
 -30   1  13     9583.76    10136.22    910.39 o 
 -28   1  13     4762.15     3785.30    713.44 o 
 -26   1  13     2564.72     2282.59    358.27 o 
 -24   1  13    25961.26    23206.36   1117.97 o 
 -22   1  13       89.48      987.90    247.53 o 
 -20   1  13    18541.51    18459.39    595.91 o 
 -18   1  13    77999.20    73333.56   3057.82 o 
 -16   1  13      289.21     2587.50    320.50 o 
 -14   1  13     5293.03     6334.74    609.14 o 
 -12   1  13   112781.30   134644.45   5132.22 o 
 -10   1  13      159.01     9493.42   2858.85 o 
  -8   1  13   541630.00   536542.06  20033.75 o 
  -6   1  13    38620.37    35887.00   1200.29 o 
  -4   1  13   613575.06   588601.56   4528.32 o 
  -2   1  13   152513.23   153581.91   2190.84 o 
   0   1  13   478235.09   444460.09   3336.07 o 
   2   1  13     2183.15     2839.06    334.94 o 
   4   1  13   289124.03   279086.38   2570.62 o 
   8   1  13    88291.31   123238.85   2159.71 o 
  10   1  13    32325.87    33089.34    467.00 o 
  12   1  13    72803.95    78071.92    611.95 o 
  14   1  13      380.54     1097.78    122.17 o 
  16   1  13      130.38      141.32    116.47 o 
  18   1  13     2451.62     3234.33    267.44 o 
  20   1  13      508.43     1239.32    169.72 o 
  22   1  13      103.65      130.15    164.09 o 
  24   1  13    11892.99    11887.31    496.94 o 
  26   1  13     3812.59     3768.23    480.23 o 
  28   1  13     8135.12     9430.53    693.57 o 
 -33   2  13     4138.38     3909.32    492.08 o 
 -31   2  13     3919.20     5825.27    642.47 o 
 -29   2  13    19758.61    19128.98   1129.40 o 
 -27   2  13      217.29      222.77    265.43 o 
 -25   2  13    29990.20    25820.26    951.75 o 
 -23   2  13    11322.27     9333.00    796.96 o 
 -21   2  13    20807.74    18603.79   1485.37 o 
 -19   2  13    67467.37    60783.52   2704.43 o 
 -17   2  13    40238.71    33422.30   1377.49 o 
 -15   2  13     1631.35     2005.59    207.45 o 
 -13   2  13   169917.67   158197.27   4655.80 o 
 -11   2  13   130381.89   118070.98   3150.72 o 
  -9   2  13   355898.34   308090.47   8461.17 o 
  -7   2  13   107799.28   104134.72   2960.03 o 
  -5   2  13      251.26     1867.05    255.80 o 
  -3   2  13    34284.49    35489.74   1003.49 o 
  -1   2  13    38139.54    41261.57   1074.05 o 
   1   2  13    27038.83    22289.34    745.22 o 
   3   2  13     2423.24     2670.51    318.53 o 
   5   2  13    17815.67    15319.25    605.71 o 
   7   2  13      121.36     1750.88    265.12 o 
   9   2  13    27804.39    30861.65    475.15 o 
  11   2  13    34823.37    33121.61    449.90 o 
  13   2  13    38986.86    40167.89    658.08 o 
  15   2  13    16814.99    15938.73    430.61 o 
  17   2  13      338.64      308.81    153.56 o 
  19   2  13     4570.76     6027.25    257.14 o 
  21   2  13     6164.12     5683.22    296.33 o 
  23   2  13     3752.85     3995.92    270.35 o 
  25   2  13    15172.26    15960.67    517.97 o 
  27   2  13     3595.36     3921.16    482.29 o 
 -32   3  13    33913.18    29504.38   1474.69 o 
 -30   3  13      509.52     1562.69    392.70 o 
 -28   3  13    94482.05    83065.57   3256.15 o 
 -26   3  13    61650.28    56844.99   1448.41 o 
 -24   3  13      639.45     1677.57    281.89 o 
 -22   3  13    20791.81    20054.54    716.47 o 
 -20   3  13     5821.80     5949.80    415.74 o 
 -18   3  13   114328.47   102298.24   3126.51 o 
 -16   3  13   269295.97   248690.91   4692.66 o 
 -14   3  13    19573.20    20655.99    655.56 o 
 -12   3  13   164001.23   164865.83   2233.72 o 
 -10   3  13   264938.03   248223.12   2866.40 o 
  -8   3  13     1479.94     1892.56    288.33 o 
  -6   3  13    79931.30    63626.22   1383.03 o 
  -4   3  13   129259.16   117346.44   2031.24 o 
  -2   3  13    96661.28    91567.62   1680.12 o 
   0   3  13   161840.28   163628.83   2138.11 o 
   2   3  13   102274.95    90807.20   1464.65 o 
   4   3  13    80481.52    90328.64   1689.47 o 
   6   3  13    82134.23    90122.79    930.80 o 
   8   3  13    49808.53    46812.95    691.07 o 
  10   3  13    16076.07    16019.02    335.65 o 
  12   3  13      294.64      664.22     97.22 o 
  14   3  13     1367.85     1140.87    113.62 o 
  16   3  13    39071.70    40078.38    581.16 o 
  18   3  13    13017.98    13159.29    430.40 o 
  20   3  13    34539.17    34850.30    723.15 o 
  22   3  13    29546.58    28127.62    751.70 o 
  24   3  13     2843.46     2702.84    272.17 o 
  26   3  13     6361.85     7665.45    512.53 o 
  28   3  13       26.54      828.83    278.08 o 
 -31   4  13     7201.61     7528.73    752.24 o 
 -29   4  13    12324.29    12889.60    792.35 o 
 -27   4  13    75318.91    74891.67   1984.64 o 
 -25   4  13    51838.02    52411.13   1330.76 o 
 -23   4  13     7085.89     7193.16    425.08 o 
 -21   4  13     1271.79     1335.93    265.47 o 
 -19   4  13    14758.19    15082.16    687.16 o 
 -17   4  13   211812.31   211091.59   7071.23 o 
 -15   4  13    73186.57    79964.67   2256.35 o 
 -13   4  13     5000.65     5598.71    299.98 o 
 -11   4  13   184962.00   182412.33   4524.03 o 
  -9   4  13    25678.40    27242.03    777.21 o 
  -7   4  13    19128.20    19082.59    635.70 o 
  -5   4  13    99501.26    90290.98   1529.37 o 
  -3   4  13     2816.45     3516.91    250.16 o 
  -1   4  13   118593.84   115513.62   1541.60 o 
   1   4  13   185718.83   186315.31   1669.11 o 
   3   4  13      601.41     1192.85    135.54 o 
   5   4  13   116991.33   128239.63   1208.34 o 
   7   4  13    21313.79    24799.19    427.44 o 
   9   4  13      720.92     2854.81    256.46 o 
  11   4  13     1380.89     2507.38    256.17 o 
  13   4  13     2680.80     2685.46    198.72 o 
  15   4  13     7834.52     8077.41    301.53 o 
  17   4  13    32355.88    30487.70    712.06 o 
  19   4  13      750.07     1178.01    171.04 o 
  21   4  13    61991.45    63501.72   1139.05 o 
  23   4  13    13880.03    16843.74    759.27 o 
  25   4  13      105.94      833.19    253.75 o 
 -30   5  13     3293.07     6200.87    644.65 o 
 -28   5  13     1329.73     1801.95    315.28 o 
 -26   5  13    14032.72    14461.07    679.11 o 
 -24   5  13   105064.80   108039.55   1745.26 o 
 -22   5  13      701.12      793.90    232.50 o 
 -20   5  13    68162.84    65219.62   1829.39 o 
 -18   5  13   114443.08   116208.10   2333.92 o 
 -16   5  13     1738.34     1796.99    311.38 o 
 -14   5  13     3911.59     8278.34    421.63 o 
 -12   5  13    66439.10    70950.87   1406.57 o 
 -10   5  13   205690.56   200149.02   3764.50 o 
  -8   5  13   162847.88   156718.56   3907.49 o 
  -6   5  13    14447.56    13768.68    440.98 o 
  -4   5  13    29620.97    31120.99    617.52 o 
  -2   5  13    54858.18    57399.79    995.76 o 
   0   5  13     3522.34     5020.69    475.02 o 
   2   5  13    10793.88    13747.44    510.93 o 
   4   5  13      612.45     1057.76    132.72 o 
   6   5  13     5207.91     8915.01    306.52 o 
   8   5  13    37711.36    48884.04    675.98 o 
  10   5  13    23690.78    24403.85    537.95 o 
  12   5  13    47676.89    49944.05   1029.56 o 
  14   5  13    48715.18    48347.77    808.23 o 
  16   5  13     2947.30     3124.46    276.27 o 
  18   5  13       77.29      495.88    152.24 o 
  20   5  13     9501.39    12022.82    478.29 o 
  22   5  13     1962.12     2540.77    305.18 o 
  24   5  13    29792.98    29190.56   1000.64 o 
 -27   6  13     5023.96     5507.70    557.43 o 
 -25   6  13    24602.91    24822.91   1043.62 o 
 -23   6  13    20306.12    19623.55    940.14 o 
 -21   6  13     1416.95     1324.03    475.39 o 
 -19   6  13    57029.01    55157.38   4777.18 o 
 -17   6  13    35628.47    36654.74   1380.92 o 
 -15   6  13      215.68      811.07    292.63 o 
 -13   6  13     2948.12     4620.77    307.08 o 
 -11   6  13     8126.98     8010.33    550.03 o 
  -9   6  13    92281.98    89870.77   4114.41 o 
  -7   6  13   138603.12   151265.05   2567.36 o 
  -5   6  13     6165.04     6198.53    350.83 o 
  -3   6  13   255473.62   261037.30   4729.86 o 
  -1   6  13     1701.38     1364.86    210.92 o 
   1   6  13    28348.38    24775.57   1170.73 o 
   3   6  13    17744.21    20514.51    826.21 o 
   5   6  13     9232.04     8904.09    392.31 o 
   7   6  13    40852.34    41264.32    827.41 o 
   9   6  13    63911.11    70931.02   1125.06 o 
  11   6  13     2878.37     4109.11    425.97 o 
  13   6  13    50935.73    49019.88    961.31 o 
  15   6  13    17689.10    18355.42    542.24 o 
  17   6  13       58.98       80.28    188.66 o 
  19   6  13      295.71      376.34    182.77 o 
  21   6  13     1721.59     1894.79    248.07 o 
  23   6  13    10717.96    10874.06    562.92 o 
 -24   7  13     1701.05     2381.00    520.75 o 
 -22   7  13       43.06      667.65    366.24 o 
 -20   7  13       99.42       21.96    462.07 o 
 -18   7  13      836.25     1012.29    382.97 o 
 -16   7  13    52650.56    54711.35   1688.03 o 
 -14   7  13     1540.91     2079.40    356.67 o 
 -12   7  13     4676.83     5639.63    513.61 o 
 -10   7  13    34939.42    32936.72   2308.00 o 
  -8   7  13      483.15      691.03    191.07 o 
  -6   7  13     3652.70     3514.68    355.62 o 
  -4   7  13     5810.38     5875.17    377.39 o 
  -2   7  13    16965.26    17351.01    718.06 o 
   0   7  13     2590.89     2367.11    291.72 o 
   2   7  13     5971.96     4807.60    389.79 o 
   4   7  13    23262.80    23219.18    754.28 o 
   6   7  13     7895.92     8475.67    477.83 o 
   8   7  13      820.56     1221.71    251.00 o 
  10   7  13      358.88      871.27    195.56 o 
  12   7  13      984.06     1506.77    229.69 o 
  14   7  13    25064.36    23936.61    735.67 o 
  16   7  13    11118.75    11093.19    528.27 o 
  18   7  13     1987.39     1903.86    280.63 o 
  20   7  13     5492.57     5502.47    418.21 o 
 -21   8  13      454.93      773.44    437.11 o 
 -19   8  13     1660.45     1838.28    432.36 o 
 -17   8  13     3186.27     3221.72    701.25 o 
 -15   8  13    17878.44    19575.34   3185.30 o 
 -13   8  13     1309.05     1082.25    373.87 o 
 -11   8  13    25353.86    28075.71   1213.03 o 
  -9   8  13      135.71      597.61    274.00 o 
  -7   8  13    44835.92    45290.33   1199.38 o 
  -5   8  13    10449.77     9279.81    594.25 o 
  -3   8  13    38904.52    37937.96   1127.67 o 
  -1   8  13     6975.88     7193.87    476.39 o 
   1   8  13    62942.98    59321.74   1359.73 o 
   3   8  13    20714.66    21323.05    788.00 o 
   5   8  13    34379.61    34824.21    984.28 o 
   7   8  13      779.79      913.47    253.84 o 
   9   8  13    14306.64    14553.98    698.99 o 
  11   8  13       17.64      369.65    288.55 o 
  13   8  13     2336.69     2068.60    387.69 o 
  15   8  13     8343.06     7996.70    528.40 o 
  17   8  13     6018.86     6566.06    455.24 o 
 -16   9  13     1426.28      652.31    495.75 o 
 -14   9  13     6293.29     8299.59    765.01 o 
 -12   9  13     3373.94     7067.94    951.82 o 
 -10   9  13     7494.64     6487.70    722.81 o 
  -8   9  13      297.74      286.91    265.96 o 
  -6   9  13      544.93      528.09    297.79 o 
  -4   9  13     1447.88     1422.26    418.78 o 
  -2   9  13       58.39        0.00    297.22 o 
   0   9  13     1596.12     1374.89    278.08 o 
   2   9  13     2945.51     3711.91    393.85 o 
   4   9  13      198.13      287.07    220.78 o 
   6   9  13     1285.32     2282.02    299.64 o 
   8   9  13     1642.38     1562.11    261.46 o 
  10   9  13     4920.07     5852.42    424.92 o 
  12   9  13     1615.94     1626.37    372.28 o 
  -9  10  13      185.02       31.47    401.87 o 
  -7  10  13     5959.67     4431.75    993.97 o 
  -5  10  13      798.52     1039.81    393.28 o 
  -3  10  13     1511.17     1081.19    578.62 o 
  -1  10  13     5879.25     4021.05    660.94 o 
   1  10  13     9455.22     8525.76    730.10 o 
   3  10  13       20.20        0.00    342.23 o 
 -34   0  14    11086.66    11532.29   1424.32 o 
 -32   0  14     5668.80     6371.94   1063.92 o 
 -30   0  14     2112.39     1581.51    707.89 o 
 -28   0  14    21748.48    25904.27   1843.85 o 
 -26   0  14    18412.60    22476.86   1666.20 o 
 -24   0  14   105817.04   117000.00   3555.39 o 
 -22   0  14   264873.25   278869.91   5672.23 o 
 -20   0  14     1258.60     1461.02    288.40 o 
 -18   0  14   196964.45   214759.83   4683.71 o 
 -16   0  14    18731.07    20332.03   1254.05 o 
 -14   0  14    16399.04    22152.56   1489.09 o 
 -12   0  14    58321.88    73744.67   3213.22 o 
 -10   0  14    58808.02    86438.33   3399.67 o 
  -8   0  14    25940.00    28538.10   1967.40 o 
  -6   0  14   141239.61   153811.20   4206.51 o 
  -4   0  14   222485.80   221728.09   4660.67 o 
  -2   0  14   328599.47   328455.62   5338.24 o 
   0   0  14   181172.53   190726.45   3923.10 o 
   2   0  14     1070.40     1012.32    293.39 o 
   4   0  14   233619.41   218282.64   3233.28 o 
   6   0  14    45267.39    48389.84   1665.55 o 
   8   0  14   174870.39   183100.22   3069.09 o 
  10   0  14   286066.41   300587.12   1604.06 o 
  12   0  14      298.09      523.37    109.61 o 
  14   0  14    71111.58    67478.41   1035.92 o 
  16   0  14      149.42      567.04    178.88 o 
  18   0  14     5132.11     4929.01    363.42 o 
  20   0  14    14219.27    12706.47    625.80 o 
  22   0  14    15426.29    15950.41    675.12 o 
  24   0  14     1160.08     1164.64    343.62 o 
  26   0  14    96854.19    91908.43   2197.50 o 
  28   0  14    12383.73    11373.45    970.06 o 
 -33   1  14     8501.00     9269.32    807.39 o 
 -31   1  14    21128.12    21874.15   1701.27 o 
 -29   1  14     3161.61     3070.20    583.68 o 
 -27   1  14    12209.29    12392.61    797.05 o 
 -25   1  14    15517.10    16081.68    794.13 o 
 -23   1  14    58032.06    53960.34   1339.76 o 
 -21   1  14    53150.36    50615.66   1341.73 o 
 -19   1  14     4106.45     4699.23    315.20 o 
 -17   1  14    67523.05    70593.03   1701.57 o 
 -15   1  14     3733.99     6736.31    313.71 o 
 -13   1  14     7487.80     8307.10    585.67 o 
 -11   1  14    87472.61   101997.95   5435.60 o 
  -9   1  14    88169.44    83775.86   3988.08 o 
  -7   1  14   103107.77    99055.34   3420.14 o 
  -5   1  14    96789.41    89296.50   1885.57 o 
  -3   1  14    42305.36    35808.44   1100.15 o 
  -1   1  14    66106.27    68600.30   1491.49 o 
   1   1  14    41688.02    45091.98   1165.98 o 
   3   1  14   413328.94   422298.72   3261.67 o 
   5   1  14    41942.93    38443.61    994.45 o 
   7   1  14    14853.18    22821.55    853.03 o 
   9   1  14    79412.25    87270.12    856.50 o 
  11   1  14   127366.54   126935.92    927.48 o 
  13   1  14      317.49      657.35    130.72 o 
  15   1  14     2706.78     2729.02    148.55 o 
  17   1  14    57651.19    56070.75   1089.23 o 
  19   1  14    12719.26    14304.71    421.99 o 
  21   1  14    11783.87    11529.36    456.47 o 
  23   1  14      241.17      565.36    202.68 o 
  25   1  14    19345.72    19922.84    649.81 o 
  27   1  14    25216.57    25552.36    875.10 o 
 -32   2  14    24713.44    28123.98   1563.57 o 
 -30   2  14    41478.13    36082.69   1563.99 o 
 -28   2  14     3839.51     3510.63    498.34 o 
 -26   2  14    51459.86    43585.35   1578.79 o 
 -24   2  14     3681.29     3607.57    357.92 o 
 -22   2  14    20353.53    21146.71    825.37 o 
 -20   2  14    20822.30    20867.07    821.04 o 
 -18   2  14   113177.48    95698.57   3405.58 o 
 -16   2  14    91112.32    76686.16   1519.78 o 
 -14   2  14   229786.20   217548.59   7739.19 o 
 -12   2  14    11511.43    25302.11   2532.74 o 
 -10   2  14    59393.25    60636.22   2457.18 o 
  -8   2  14    56875.13    57778.44   1521.83 o 
  -6   2  14      614.34      583.42    222.28 o 
  -4   2  14    45680.18    41025.84   1134.61 o 
  -2   2  14      591.70      576.94    224.11 o 
   0   2  14    96891.78    91262.56   1580.77 o 
   2   2  14   307692.69   325674.47   3586.80 o 
   4   2  14     8264.24    10207.76    537.44 o 
   6   2  14   182616.75   193234.66   1564.16 o 
   8   2  14     1541.23     3147.26    203.69 o 
  10   2  14     9347.08     9283.52    286.35 o 
  12   2  14    88478.98    88265.62    768.43 o 
  14   2  14    32647.16    32904.28    497.66 o 
  16   2  14     4865.66     4667.99    211.10 o 
  18   2  14   118076.48   123567.48   1175.35 o 
  20   2  14    38574.73    42646.71    776.91 o 
  22   2  14    15863.70    15195.09    476.29 o 
  24   2  14    10188.47    12034.80    470.04 o 
  26   2  14       96.72     1433.93    261.54 o 
  28   2  14      128.55     1128.01    334.49 o 
 -31   3  14    13853.71    12435.28    949.56 o 
 -29   3  14    11848.41    12288.62   1085.38 o 
 -27   3  14      899.07     1805.60    296.94 o 
 -25   3  14    12736.52    12959.36    714.22 o 
 -23   3  14     2163.30     2164.58    295.50 o 
 -21   3  14    14947.83    13825.10    585.38 o 
 -19   3  14    81888.91    72773.30   3429.74 o 
 -17   3  14    12817.44    14456.75    738.75 o 
 -15   3  14    87740.80    96509.99   1611.59 o 
 -13   3  14    18248.06    21721.19    770.62 o 
 -11   3  14    38875.22    37236.48    960.86 o 
  -9   3  14    51533.52    51006.70   1186.25 o 
  -7   3  14    16900.49    14518.83    709.70 o 
  -5   3  14    56476.95    57960.20   1508.76 o 
  -3   3  14     4502.26     2496.68    332.34 o 
  -1   3  14    91956.31    80166.91   1573.49 o 
   1   3  14    17329.16    18006.21    708.96 o 
   3   3  14     7953.31    10016.37    315.93 o 
   5   3  14      756.91     3190.61    192.61 o 
   7   3  14    14808.81    15588.71    367.21 o 
   9   3  14    23530.02    21966.85    376.08 o 
  11   3  14    13321.00    12940.73    302.44 o 
  13   3  14    23687.80    23384.14    443.99 o 
  15   3  14     6341.27     6427.36    263.51 o 
  17   3  14    23485.08    22887.56    605.51 o 
  19   3  14    68696.45    67251.12   1009.90 o 
  21   3  14       23.93     6065.15   1150.09 o 
  23   3  14     9684.20    12089.94    530.36 o 
  25   3  14      575.11      689.29    205.93 o 
  27   3  14     1129.98     2537.35    362.33 o 
 -30   4  14     8798.09     9316.71    696.75 o 
 -28   4  14     5395.06     6288.88    488.89 o 
 -26   4  14    22897.18    23723.88    845.12 o 
 -24   4  14     6998.20     7353.02    544.03 o 
 -22   4  14    79582.17    79624.00   1627.45 o 
 -20   4  14     6102.16     8947.35    568.85 o 
 -18   4  14    61192.46    59054.12   3838.16 o 
 -16   4  14    26449.98    26101.48   1259.13 o 
 -14   4  14    99812.16    97605.20   3399.04 o 
 -12   4  14    28305.60    29260.53    934.81 o 
 -10   4  14    29127.15    31198.19   1623.86 o 
  -8   4  14   116068.60   112380.75   3954.10 o 
  -6   4  14      498.38     1084.41    198.77 o 
  -4   4  14    39767.72    39158.61    985.13 o 
  -2   4  14    37284.59    37384.94    647.54 o 
   0   4  14     1071.84     1111.59    135.06 o 
   2   4  14     4166.54     4001.30    194.92 o 
   4   4  14     6023.98     6883.86    241.09 o 
   6   4  14     6453.35     8358.25    251.91 o 
   8   4  14    12642.54    12073.77    349.47 o 
  10   4  14    51928.02    53782.47    876.12 o 
  12   4  14    17697.32    17261.90    452.60 o 
  14   4  14     8034.51     8508.28    306.66 o 
  16   4  14    16191.67    16205.66    466.32 o 
  18   4  14      717.47      701.39    165.44 o 
  20   4  14       56.23     1077.80    207.85 o 
  22   4  14    20649.60    22130.38    653.99 o 
  24   4  14     3696.60     5203.33    461.17 o 
  26   4  14     7763.40     7533.52    562.40 o 
 -29   5  14     1164.03     1749.46    316.76 o 
 -27   5  14    11599.64    11520.77    614.64 o 
 -25   5  14    31607.53    30591.96   1765.29 o 
 -23   5  14     6847.62     6387.38    484.64 o 
 -21   5  14     8143.49     7831.27    606.63 o 
 -19   5  14    19185.29    19429.43   2559.08 o 
 -17   5  14     6389.36     7129.54    669.03 o 
 -15   5  14    57246.82    57076.39   1753.87 o 
 -13   5  14    78641.38    80555.83   2557.24 o 
 -11   5  14     2897.21     3422.98    248.70 o 
  -9   5  14     1473.28     2104.56    210.23 o 
  -7   5  14     2391.40     2316.10    242.09 o 
  -5   5  14       18.40      702.24    121.20 o 
  -3   5  14    73761.80    71145.26   1037.56 o 
  -1   5  14     4977.69     4572.75    255.36 o 
   1   5  14     1990.88     2634.85    188.44 o 
   3   5  14    17486.50    17796.95    413.88 o 
   5   5  14    25453.18    26148.98    498.54 o 
   7   5  14     2644.91     2388.83    164.79 o 
   9   5  14    65214.93    68800.30    894.34 o 
  11   5  14     6056.16     6727.36    319.22 o 
  13   5  14     2313.44     3697.07    312.19 o 
  15   5  14    11753.09    10705.76    412.27 o 
  17   5  14    14964.86    14295.08    488.51 o 
  19   5  14     4999.30     4703.01    307.78 o 
  21   5  14     6204.89     6811.58    421.69 o 
  23   5  14    20031.20    22349.81    760.18 o 
 -28   6  14       81.07      175.76    309.69 o 
 -26   6  14      120.23      437.63    415.56 o 
 -24   6  14    18302.76    21154.24   1163.37 o 
 -22   6  14    33480.78    32966.09   4138.57 o 
 -20   6  14     1179.93     1029.00    355.01 o 
 -18   6  14    54534.07    54766.23   7182.66 o 
 -16   6  14      129.22      381.57    243.62 o 
 -14   6  14       64.60      406.12    198.88 o 
 -12   6  14    62428.42    65162.81   1177.36 o 
 -10   6  14    15089.93    16435.36    675.64 o 
  -8   6  14    78846.91    76421.14   1382.17 o 
  -6   6  14    32444.86    31831.87   1000.99 o 
  -4   6  14     4099.25     4448.58    290.52 o 
  -2   6  14     1393.54     1878.88    262.62 o 
   0   6  14     1467.10     2638.54    451.08 o 
   2   6  14       30.44      412.56    238.35 o 
   4   6  14    14663.63    20688.92    818.24 o 
   8   6  14     4752.91     7705.30    414.99 o 
  10   6  14    14548.75    15632.45    544.73 o 
  12   6  14      307.72     1433.95    253.77 o 
  14   6  14     3518.24     3313.33    251.35 o 
  16   6  14     3914.61     3656.93    318.76 o 
  18   6  14      366.40      773.93    192.49 o 
  20   6  14      587.16      803.64    201.91 o 
  22   6  14      562.46      675.61    202.54 o 
 -25   7  14     1111.02     1679.09    484.19 o 
 -23   7  14    59395.73    56827.43   8825.68 o 
 -21   7  14    19689.23    18085.46   2385.19 o 
 -19   7  14     9729.44     8930.89   1375.62 o 
 -17   7  14    52902.36    54798.20   4611.98 o 
 -15   7  14       40.06      625.54    419.31 o 
 -13   7  14     1237.25      973.32    405.45 o 
 -11   7  14    11554.80    12376.93    735.41 o 
  -9   7  14     1598.51     2377.61    396.31 o 
  -7   7  14    27677.09    26166.04    971.57 o 
  -5   7  14    92824.20    89051.33   5420.28 o 
  -3   7  14       89.43      231.26    182.85 o 
  -1   7  14    69337.99    69417.84   1637.10 o 
   1   7  14      250.11      876.02    458.25 o 
   3   7  14     3216.55     6543.17    482.56 o 
   5   7  14    49833.55    48203.07   1147.86 o 
   7   7  14      153.48     3353.67    387.73 o 
   9   7  14    63719.90    66089.98   1173.57 o 
  11   7  14    35351.32    33946.44    931.10 o 
  13   7  14    22057.94    25279.38    739.20 o 
  15   7  14     7791.66     6932.77    424.16 o 
  17   7  14       70.32      214.95    202.57 o 
  19   7  14       69.83      193.33    209.81 o 
 -22   8  14     8981.73     9551.89    935.07 o 
 -20   8  14     3589.59     3804.43    539.64 o 
 -18   8  14     1909.10     2065.61    442.17 o 
 -16   8  14    30771.79    31599.98   2052.30 o 
 -14   8  14    12459.01    12762.83    873.38 o 
 -12   8  14      153.29     1089.88    371.12 o 
 -10   8  14     2630.89     2107.17    354.37 o 
  -8   8  14    13873.58    11456.83    736.92 o 
  -6   8  14    11172.30    10092.23    524.82 o 
  -4   8  14    19077.62    18036.77    806.10 o 
  -2   8  14     1216.21      875.10    223.02 o 
   0   8  14    14216.86    13571.52    681.62 o 
   2   8  14    53964.16    54354.41   1317.33 o 
   4   8  14    15383.80    14996.35    576.80 o 
   6   8  14    18280.14    20618.44    904.62 o 
   8   8  14     6440.70     6174.63    480.23 o 
  10   8  14    20430.92    20436.70    831.22 o 
  12   8  14     6879.09     6014.64    560.55 o 
  14   8  14      470.15      505.54    264.14 o 
  16   8  14     2579.84     1987.42    320.30 o 
 -17   9  14     2099.71     2313.67    503.43 o 
 -15   9  14    38775.36    36297.70   1661.64 o 
 -13   9  14    13790.11    13844.31    949.03 o 
 -11   9  14     4180.94     2952.98    452.69 o 
  -9   9  14    35760.95    33373.81   4239.15 o 
  -7   9  14      982.35      353.36    482.79 o 
  -5   9  14     3217.60     2612.61    761.32 o 
  -3   9  14     3340.03     2543.03    345.87 o 
  -1   9  14      888.32      857.54    248.45 o 
   1   9  14    53775.87    51117.19   1365.33 o 
   3   9  14    51426.52    50064.87   1265.09 o 
   5   9  14     8383.45     9017.26    565.59 o 
   7   9  14    19455.89    20500.40    729.80 o 
   9   9  14     1297.88     1640.12    447.58 o 
  11   9  14     5426.42     5016.46    553.24 o 
  -6  10  14     9107.54     4396.15    762.21 o 
  -4  10  14     3369.73     2356.09    567.19 o 
  -2  10  14     6325.22     7351.28    743.68 o 
   0  10  14    16567.18    16922.10   1051.62 o 
 -32   1  15    13865.78    15378.10   1121.37 o 
 -30   1  15     4437.06     4095.31    481.00 o 
 -28   1  15       13.29      147.33    266.26 o 
 -26   1  15    40182.57    40225.56   1500.56 o 
 -24   1  15     1535.94     2957.35    333.65 o 
 -22   1  15    56641.20    60990.38   1911.62 o 
 -20   1  15    52790.13    52966.06   1107.08 o 
 -18   1  15    11105.69    12211.88    521.70 o 
 -16   1  15     3272.52     6707.99   1305.54 o 
 -14   1  15    15130.56    13691.01    614.16 o 
 -12   1  15     1958.99    26629.21   4609.19 o 
 -10   1  15   187262.52   194927.95   9041.51 o 
  -8   1  15    52350.64    51857.91   2335.60 o 
  -6   1  15    43185.46    44849.94   1461.46 o 
  -4   1  15   149067.88   144692.36   2415.31 o 
  -2   1  15    20772.62    22186.18    909.81 o 
   0   1  15    66755.09    66631.17   1504.40 o 
   2   1  15    80721.51    97129.74   1755.02 o 
   4   1  15    20684.22    27038.52    912.03 o 
   8   1  15   121029.29   123135.94   1178.74 o 
  10   1  15     2154.50     4576.34    318.31 o 
  12   1  15    57280.53    56112.70    564.32 o 
  14   1  15      452.21     1148.74    119.42 o 
  16   1  15    44845.06    42252.05    616.51 o 
  18   1  15      150.88      894.82    276.10 o 
  20   1  15     9237.76     8048.13    323.46 o 
  22   1  15    11332.83    11167.43    517.63 o 
  24   1  15    12662.48    13123.06    534.28 o 
  26   1  15     6625.54     7806.57    512.16 o 
  28   1  15    22974.82    22241.32    847.96 o 
 -33   2  15      354.66     1284.44    412.88 o 
 -31   2  15    12563.55    15979.22    880.14 o 
 -29   2  15     1323.99     1613.03    356.51 o 
 -27   2  15     8359.78     8979.03    635.00 o 
 -25   2  15    20187.51    20217.50    875.06 o 
 -23   2  15     4911.92     5290.67    402.85 o 
 -21   2  15    59265.41    52181.67   2636.65 o 
 -19   2  15    65581.20    58047.59   1871.66 o 
 -17   2  15     3620.75     6193.10    889.14 o 
 -15   2  15     5569.99     5229.93    352.25 o 
 -13   2  15     4763.14     3686.12    338.81 o 
 -11   2  15   126930.20   112171.11   5285.38 o 
  -9   2  15   196558.95   180612.75   7407.35 o 
  -7   2  15     4883.25     4971.89    498.43 o 
  -5   2  15    42355.79    44230.57   1362.08 o 
  -3   2  15    11711.99    11886.70    654.04 o 
  -1   2  15     5530.74     4372.07    395.31 o 
   1   2  15   110712.20   103104.19   1809.96 o 
   3   2  15     2198.23     5324.63    431.16 o 
   5   2  15    32009.19    35683.67    667.62 o 
   7   2  15     5171.03     4702.53    222.32 o 
   9   2  15     5396.37     4543.02    204.87 o 
  11   2  15    10649.15    13421.10    391.83 o 
  13   2  15    42294.24    42769.71    637.58 o 
  15   2  15     2520.80     2310.86    163.17 o 
  17   2  15    17195.21    19329.73    627.09 o 
  19   2  15    20655.51    21291.13    506.30 o 
  21   2  15      156.37     2176.86    223.15 o 
  23   2  15     8117.88    10274.58    436.33 o 
  25   2  15       54.34      104.24    203.64 o 
  27   2  15    27610.13    30209.52    843.33 o 
 -32   3  15      303.69     1356.83    361.48 o 
 -30   3  15    31649.13    31747.18   1553.44 o 
 -28   3  15    58462.92    50961.74   2123.07 o 
 -26   3  15     3384.01     3594.81    361.21 o 
 -24   3  15    14156.21    12743.98    605.91 o 
 -22   3  15     1006.98      643.32    221.68 o 
 -20   3  15    66235.53    64913.21   3147.76 o 
 -18   3  15   176341.06   164259.92   5201.11 o 
 -16   3  15    23847.86    25557.16    760.90 o 
 -14   3  15   189531.66   178141.16   3870.68 o 
 -12   3  15   147119.31   141163.41   3058.91 o 
 -10   3  15     5097.83     4816.31    330.96 o 
  -8   3  15    32423.58    34303.36   1109.13 o 
  -6   3  15   194405.12   178702.06   3486.45 o 
  -4   3  15      389.30     1022.80    195.72 o 
  -2   3  15   291776.22   287477.94   3523.22 o 
   0   3  15    35549.61    34522.79    684.74 o 
   2   3  15      884.71     2588.34    176.83 o 
   4   3  15    86815.02    96840.59   1019.22 o 
   6   3  15      117.44      516.46     91.03 o 
   8   3  15     1947.90     4034.04    383.60 o 
  10   3  15    52905.98    51233.23    764.11 o 
  12   3  15       36.63      212.78     95.94 o 
  14   3  15      522.75     1047.40    135.86 o 
  16   3  15    22074.47    21393.61    468.32 o 
  18   3  15    15445.37    17637.82    520.23 o 
  20   3  15    71804.41    71564.38   1082.87 o 
  22   3  15     1672.43     1984.89    259.66 o 
  24   3  15    12073.30    12029.66    542.95 o 
  26   3  15     2568.80     4007.21    366.65 o 
 -31   4  15     3007.78     3892.20    486.49 o 
 -29   4  15    36359.71    33129.51   1191.47 o 
 -27   4  15    33991.58    32653.11   1062.54 o 
 -25   4  15      179.40      273.19    241.21 o 
 -23   4  15     5466.93     5848.28    421.69 o 
 -21   4  15    25160.49    24038.50    903.51 o 
 -19   4  15    75489.23    78039.91   1948.48 o 
 -17   4  15   105118.67   104634.93   3225.35 o 
 -15   4  15    26102.25    27431.44    939.67 o 
 -13   4  15   161029.55   163507.94   2315.87 o 
 -11   4  15    95999.86    99245.45   1586.81 o 
  -9   4  15     1487.24     2189.97    237.64 o 
  -7   4  15     6595.36     4927.69    349.17 o 
  -5   4  15   120122.77   106617.50   2630.42 o 
  -3   4  15   270868.91   264964.69   4315.42 o 
  -1   4  15   109512.09   108253.90   1016.47 o 
   1   4  15    29493.61    29110.72    564.96 o 
   3   4  15    67553.94    73859.34    804.56 o 
   5   4  15    93811.15    93874.88    978.15 o 
   7   4  15       16.22      485.05    128.01 o 
   9   4  15     1861.18     1824.47    164.38 o 
  11   4  15    33478.91    34622.80    806.17 o 
  13   4  15      746.96     1299.80    230.43 o 
  15   4  15     6659.19     7051.55    317.32 o 
  17   4  15     2426.53     2752.75    210.85 o 
  19   4  15    56915.40    57520.79    969.69 o 
  21   4  15    18028.99    19313.52    601.29 o 
  23   4  15      741.81     1623.94    252.12 o 
  25   4  15     1691.45     2898.97    469.61 o 
 -28   5  15      574.21      563.08    292.50 o 
 -26   5  15    40711.07    39017.16   1088.50 o 
 -24   5  15      715.65      645.16    318.37 o 
 -22   5  15    49241.39    53033.82   3563.82 o 
 -20   5  15    97204.09    86006.21  19720.17 o 
 -18   5  15     7929.28     7692.17    711.13 o 
 -16   5  15     9951.52    10749.14    674.84 o 
 -14   5  15      599.78     4015.11    395.24 o 
 -12   5  15    31620.54    34914.36   1254.83 o 
 -10   5  15   171849.97   167230.78   5089.94 o 
  -8   5  15    40721.45    41892.64   1266.62 o 
  -6   5  15    83535.73    79303.16   2143.57 o 
  -4   5  15   132626.19   126093.10   2287.38 o 
  -2   5  15      234.91     1735.44    351.94 o 
   0   5  15    31019.67    30636.39    839.44 o 
   2   5  15    22115.87    22723.72    570.18 o 
   4   5  15   100566.43    99299.38   1002.44 o 
   6   5  15    16272.84    21197.67    455.14 o 
   8   5  15     1943.71     2659.74    195.70 o 
  10   5  15      213.62      605.87    204.03 o 
  12   5  15    44141.36    46292.01    788.16 o 
  14   5  15    15190.62    14382.17    466.81 o 
  16   5  15     9647.99     9699.47    406.18 o 
  18   5  15     9625.96    10932.96    506.25 o 
  20   5  15      418.51      757.57    205.27 o 
  22   5  15     8326.54     7905.20    473.41 o 
 -27   6  15     7136.88     5701.94    485.65 o 
 -25   6  15     7807.13     6265.37    755.36 o 
 -23   6  15     3459.96     3375.11   1017.23 o 
 -21   6  15    50907.11    43137.10   7846.74 o 
 -19   6  15     9345.53     8628.53   1089.31 o 
 -17   6  15      592.48      655.19    307.76 o 
 -15   6  15     2606.46     3348.17    359.09 o 
 -13   6  15      435.15      614.80    178.57 o 
 -11   6  15    57243.17    58783.79   1730.29 o 
  -9   6  15   118841.80   118703.96   5065.89 o 
  -7   6  15     8771.36     9210.77    534.17 o 
  -5   6  15   109527.93   116898.09   2133.69 o 
  -3   6  15   113598.67   115688.15   6102.16 o 
  -1   6  15    21436.50    22911.55    790.25 o 
   1   6  15     4370.17     6453.03    625.85 o 
   3   6  15     7313.52     7679.84    460.91 o 
   5   6  15    16337.17    15725.02    531.73 o 
   7   6  15    40923.90    42815.14    881.60 o 
   9   6  15    37620.29    38490.35    720.38 o 
  11   6  15    62127.37    62987.70    950.11 o 
  13   6  15    23666.14    22739.79    592.64 o 
  15   6  15      917.79     1177.56    189.69 o 
  17   6  15      392.48      549.57    197.05 o 
  19   6  15      204.98      276.68    188.51 o 
  21   6  15     3727.84     3760.29    313.96 o 
 -24   7  15     4928.91     5761.78    889.19 o 
 -22   7  15      744.35     1427.71    484.87 o 
 -20   7  15     1795.89     1080.14    426.70 o 
 -18   7  15    13321.17    12593.89   1785.81 o 
 -16   7  15       95.75      248.41    284.19 o 
 -14   7  15     8841.12     8881.25    688.75 o 
 -12   7  15    57663.49    63891.95   1804.54 o 
 -10   7  15     8270.41    10651.48    640.10 o 
  -8   7  15      137.56      104.68    211.97 o 
  -6   7  15     4626.87     4810.24    392.93 o 
  -4   7  15    23509.10    24010.60    795.11 o 
  -2   7  15    51371.68    51192.48   2902.85 o 
   0   7  15     2923.02     2815.12    311.86 o 
   2   7  15    10497.24    10055.17    561.70 o 
   4   7  15     4057.83     5419.56    419.84 o 
   6   7  15    10210.74    10859.88    572.62 o 
   8   7  15     5436.74     6305.11    453.22 o 
  10   7  15       52.94      358.09    277.07 o 
  12   7  15     1885.54     2032.22    283.46 o 
  14   7  15     7218.38     7078.68    426.41 o 
  16   7  15    11200.05    12505.28    576.95 o 
  18   7  15      248.04       69.41    212.63 o 
 -21   8  15     2157.62     1227.22    523.74 o 
 -19   8  15     1031.61     1710.79    505.26 o 
 -17   8  15     7432.61     8523.12    715.14 o 
 -15   8  15     3529.80     5218.42    732.47 o 
 -13   8  15    32240.98    33811.28   1069.47 o 
 -11   8  15     4633.89     5112.46    376.83 o 
  -9   8  15     7822.43     6854.40    466.62 o 
  -7   8  15     3118.32     3109.91    346.15 o 
  -5   8  15     5217.70     4646.36    444.26 o 
  -3   8  15     2824.40     2545.53    337.44 o 
  -1   8  15    56646.01    53645.20   2326.31 o 
   1   8  15      411.04      641.76    224.82 o 
   3   8  15    26127.99    26454.56    913.59 o 
   5   8  15    28103.02    30809.35    960.20 o 
   7   8  15     9430.06     9191.74    568.79 o 
   9   8  15       24.17      355.05    234.86 o 
  11   8  15    10420.93    10021.23    691.80 o 
  13   8  15       90.15        0.00    263.36 o 
  15   8  15    16910.08    17868.37    775.98 o 
 -16   9  15       83.69     1219.99    451.78 o 
 -14   9  15      427.31     2879.83    544.98 o 
 -12   9  15     1012.09      931.78    445.26 o 
 -10   9  15     2536.17     3210.99    538.08 o 
  -8   9  15      130.96        0.00    211.91 o 
  -6   9  15      174.44       80.36    220.56 o 
  -4   9  15      504.62      466.70    284.65 o 
  -2   9  15     4499.06     4763.19    596.25 o 
   0   9  15     1645.57     1590.73    298.81 o 
   2   9  15       87.28      526.58    256.59 o 
   4   9  15      320.49      433.15    250.15 o 
   6   9  15     3486.15     4320.28    429.27 o 
   8   9  15      710.39     1111.68    280.89 o 
  10   9  15       10.10      296.00    291.69 o 
 -32   0  16      323.55      496.39    551.61 o 
 -30   0  16     4400.43     5553.15    948.43 o 
 -28   0  16    43472.56    53504.25   2592.96 o 
 -26   0  16    54155.33    62882.80   2679.82 o 
 -24   0  16   266166.66   290193.00   3857.17 o 
 -22   0  16     6911.47     8980.14    718.49 o 
 -20   0  16     1734.93     2723.54    685.49 o 
 -18   0  16    54431.66    58920.74   1866.68 o 
 -16   0  16     2869.19     2828.50    370.73 o 
 -14   0  16    18061.29    20381.86    833.90 o 
 -12   0  16    67571.47   117825.27  19625.32 o 
 -10   0  16    31159.78    36856.81   2075.74 o 
  -8   0  16      877.18     1143.30    437.19 o 
  -6   0  16     8478.64     7556.61    914.37 o 
  -4   0  16    47032.59    55563.07   2290.50 o 
  -2   0  16    90444.26    92231.37   2820.83 o 
   0   0  16     7761.30     6095.96    731.20 o 
   2   0  16    12495.09     8854.56    738.01 o 
   4   0  16     9187.62     6358.30    682.59 o 
   6   0  16     8588.41     7613.98    354.70 o 
   8   0  16   223772.02   234885.17   1836.27 o 
  10   0  16   167874.47   167470.91   1446.96 o 
  12   0  16   325235.16   319739.94   4540.00 o 
  14   0  16   245317.86   238356.77   3887.43 o 
  16   0  16     1899.46     1969.65    281.79 o 
  18   0  16     3977.53     4007.89    383.63 o 
  20   0  16     3348.34     3201.99    373.56 o 
  22   0  16      250.02      523.31    307.01 o 
  24   0  16   139181.94   137255.62  16551.78 o 
  26   0  16    50175.30    54190.51   1745.16 o 
 -33   1  16    31419.25    38850.26   1703.42 o 
 -31   1  16     2852.15     3514.40    467.06 o 
 -29   1  16     4743.02     5057.70    681.69 o 
 -27   1  16     3600.68     3598.79    439.21 o 
 -25   1  16    31859.70    32823.45   1215.92 o 
 -23   1  16    65677.74    69126.42   1908.82 o 
 -21   1  16    19834.04    20783.03    655.06 o 
 -19   1  16    13300.73    15988.19    544.69 o 
 -17   1  16    15806.92    20752.66    705.00 o 
 -15   1  16    36494.64    39363.81   1191.71 o 
 -13   1  16    20359.78    17035.27    790.39 o 
 -11   1  16     3940.85     2975.16    462.19 o 
  -9   1  16    47690.31    55732.14   2385.92 o 
  -7   1  16     4557.38     6748.52    654.65 o 
  -5   1  16      100.01      181.88    221.03 o 
  -3   1  16    57293.96    57759.53   1546.98 o 
  -1   1  16     1261.50     5179.65    516.09 o 
   3   1  16     6180.26     8104.84    390.80 o 
   5   1  16   113398.64   111311.05   1229.06 o 
   7   1  16    80804.84    88618.08   1079.40 o 
   9   1  16    34342.34    35616.02    556.77 o 
  11   1  16     3100.36     3047.25    155.73 o 
  13   1  16    83377.07    79901.84    751.74 o 
  15   1  16    96337.93    92722.53   1098.96 o 
  17   1  16    45452.30    45022.54    900.79 o 
  19   1  16       13.56      389.10    154.90 o 
  21   1  16    12118.44    11953.57    539.09 o 
  23   1  16    24029.31    23994.55    728.19 o 
  25   1  16    49267.00    52482.50   1243.43 o 
  27   1  16     4683.75     4881.79    471.85 o 
 -32   2  16    66895.27    70264.34   3952.23 o 
 -30   2  16      812.10      758.88    280.00 o 
 -28   2  16    42326.79    39467.77   1560.18 o 
 -26   2  16    10759.01    10009.39    553.24 o 
 -24   2  16     4266.67     3641.84    466.87 o 
 -22   2  16    19588.47    20444.25    750.66 o 
 -20   2  16    92157.47    86851.32   1443.86 o 
 -18   2  16    10373.73    10764.96    491.10 o 
 -16   2  16    94750.57    96609.29   3332.64 o 
 -14   2  16    35734.29    42166.23   3875.77 o 
 -12   2  16     2979.98     3285.39    320.37 o 
 -10   2  16    55700.86    52083.51   2478.83 o 
  -8   2  16     4393.28     4383.81    341.30 o 
  -6   2  16      127.81      814.62    292.40 o 
  -4   2  16     4012.84     4690.29    457.70 o 
  -2   2  16    28219.17    30194.75   1077.97 o 
   0   2  16     1895.93     4172.08    249.92 o 
   2   2  16    14015.92    20079.13    523.21 o 
   4   2  16   135608.56   132277.12   1156.79 o 
   6   2  16   127036.05   123851.87   1107.77 o 
   8   2  16     6112.16     5416.20    229.29 o 
  10   2  16       17.20      457.72    115.98 o 
  12   2  16     2045.62     2711.83    170.83 o 
  14   2  16     1940.46     1940.86    175.60 o 
  16   2  16   180209.92   176808.66   1356.14 o 
  18   2  16    78507.63    79971.91   1340.72 o 
  20   2  16    33935.91    35579.39    679.06 o 
  22   2  16    51770.72    56671.27   1585.72 o 
  24   2  16     3049.45     3515.52    294.10 o 
  26   2  16      173.47     1192.31    261.65 o 
 -31   3  16    11177.31    11402.48    920.18 o 
 -29   3  16      271.61     1076.64    331.39 o 
 -27   3  16    17121.60    16398.45   1084.91 o 
 -25   3  16     5613.61     5443.29    572.17 o 
 -23   3  16    11975.54    11810.71    605.87 o 
 -21   3  16    21947.64    18656.39   1107.95 o 
 -19   3  16     8896.77    10180.34    530.09 o 
 -17   3  16     6575.89    10259.53    689.26 o 
 -15   3  16    63720.89    55257.15   1512.11 o 
 -13   3  16       44.02    16027.69   3027.36 o 
 -11   3  16    33776.17    33602.59   1066.04 o 
  -9   3  16      462.37      618.76    166.76 o 
  -7   3  16       54.36       64.52    150.30 o 
  -5   3  16      769.56      790.44    236.08 o 
  -3   3  16     3155.29     3624.19    202.77 o 
  -1   3  16   106449.11   107774.22   1274.96 o 
   1   3  16     3756.14     5063.51    220.78 o 
   3   3  16    26493.65    25904.02    575.32 o 
   5   3  16    35629.93    35510.55    563.58 o 
   7   3  16     2705.70     4774.61    309.20 o 
   9   3  16     9191.31    10219.10    338.44 o 
  11   3  16    11940.41    11478.84    346.49 o 
  13   3  16     3053.18     3262.40    209.94 o 
  15   3  16     8579.60     8339.88    321.12 o 
  17   3  16    52032.73    54394.77    729.05 o 
  19   3  16     6166.19    14387.84    508.44 o 
  21   3  16    22370.47    25490.00    674.25 o 
  23   3  16     6559.57     7465.45    438.15 o 
  25   3  16        3.30     1232.48    274.91 o 
 -30   4  16        3.75      563.23    310.16 o 
 -28   4  16    16133.80    15152.05    711.06 o 
 -26   4  16      267.51      744.72    264.02 o 
 -24   4  16    30914.02    29820.00    919.08 o 
 -22   4  16      140.44      675.39    250.02 o 
 -20   4  16    36273.38    34788.75   3338.22 o 
 -18   4  16       61.41       94.79    277.47 o 
 -16   4  16    17378.41    17436.80    861.40 o 
 -14   4  16      678.85     1914.23    315.29 o 
 -12   4  16    19978.66    21326.07   1241.48 o 
 -10   4  16     9113.14     9528.20    469.59 o 
  -8   4  16    76714.84    74179.22   2254.93 o 
  -6   4  16     1773.14     1099.45    196.36 o 
  -4   4  16    10350.19     9479.38    468.92 o 
  -2   4  16    19718.69    19850.07    569.37 o 
   0   4  16    11913.16    13335.66    375.92 o 
   2   4  16    13204.08    12750.15    377.79 o 
   4   4  16    12017.54    12091.26    330.05 o 
   6   4  16     6468.18     6547.33    282.85 o 
   8   4  16    20751.00    22695.62    790.46 o 
  10   4  16    13016.16    12171.80    606.67 o 
  12   4  16    19612.41    18185.52    595.04 o 
  14   4  16     7290.66     7148.62    362.30 o 
  16   4  16      982.32     1014.41    187.76 o 
  18   4  16     9152.32     9327.38    389.04 o 
  20   4  16    10317.67    10217.26    429.50 o 
  22   4  16     8235.96     9996.84    458.05 o 
  24   4  16     4077.05     4044.68    357.05 o 
 -29   5  16     3339.73     2932.67    382.38 o 
 -27   5  16    11651.33    11267.31    627.61 o 
 -25   5  16     5255.64     4475.55    428.04 o 
 -23   5  16     5141.18     5764.23    742.61 o 
 -21   5  16     4859.01     4932.46    893.24 o 
 -19   5  16    35170.08    32873.92   6118.03 o 
 -17   5  16    14844.12    15092.93   1206.76 o 
 -15   5  16    24136.88    24245.58    980.31 o 
 -13   5  16     1119.50     1604.74    277.37 o 
 -11   5  16    23421.43    23401.28   2348.06 o 
  -9   5  16     4399.35     4715.64    417.20 o 
  -7   5  16    14591.39    14901.98    719.59 o 
  -5   5  16     7740.26     7917.25    468.43 o 
  -3   5  16      169.96      483.18    163.63 o 
  -1   5  16     1491.71     1678.12    282.32 o 
   1   5  16    15503.36    14420.97    469.41 o 
   3   5  16    16418.86    16730.22    518.97 o 
   5   5  16    16389.94    17066.57    512.51 o 
   7   5  16     5800.23     5012.50    282.85 o 
   9   5  16    19166.44    17912.77    541.29 o 
  11   5  16      936.71     1620.59    272.97 o 
  13   5  16     8688.97     8726.12    365.56 o 
  15   5  16     6747.94     7163.92    352.65 o 
  17   5  16    37298.22    38211.40    876.94 o 
  19   5  16     2308.52     3068.03    324.37 o 
  21   5  16    33020.97    36710.98    948.87 o 
  23   5  16      883.73     2225.80    295.70 o 
 -26   6  16     3216.50     4060.85    571.92 o 
 -24   6  16    14475.68    11788.66   3607.07 o 
 -22   6  16      492.76      523.73    439.33 o 
 -20   6  16     3392.72     2719.72    538.48 o 
 -18   6  16     1669.81     1262.97    405.46 o 
 -16   6  16     1046.62      978.67    287.55 o 
 -14   6  16      768.28      784.36    216.76 o 
 -12   6  16    21471.84    21943.36   1131.37 o 
 -10   6  16    15661.47    15687.08    816.28 o 
  -8   6  16    13675.88    12575.73    974.92 o 
  -6   6  16     2043.40     2602.03    367.30 o 
  -4   6  16    50509.12    48913.29   1581.38 o 
  -2   6  16     3058.46     5101.09    718.82 o 
   0   6  16     9017.91    10112.85   1084.48 o 
   2   6  16      705.68     9927.59   1977.53 o 
   6   6  16      190.18      600.59    155.91 o 
   8   6  16    14456.59    13644.04    480.22 o 
  10   6  16     3229.29     3333.73    252.60 o 
  12   6  16     3467.73     4685.40    293.21 o 
  14   6  16    22625.98    23868.16    629.99 o 
  16   6  16     3840.03     4698.12    319.66 o 
  18   6  16       61.86      166.09    179.38 o 
  20   6  16     2190.29     2691.08    309.43 o 
 -23   7  16    15770.26    15220.92   1349.79 o 
 -21   7  16      913.07     1200.38    450.18 o 
 -19   7  16    16197.07    14679.19   3375.31 o 
 -17   7  16     3731.43     3846.97   1422.75 o 
 -15   7  16     1702.19     1949.05    426.56 o 
 -13   7  16     8179.28    10845.56    637.76 o 
 -11   7  16       20.79        0.00    222.35 o 
  -9   7  16    13832.48    13088.08    522.85 o 
  -7   7  16    16854.66    14239.98    623.83 o 
  -5   7  16       72.77      130.64    213.92 o 
  -3   7  16    45317.33    45041.92   1962.32 o 
  -1   7  16     6237.56     6612.37    691.69 o 
   1   7  16      705.88     2209.46    329.63 o 
   3   7  16      364.87      829.65    238.91 o 
   5   7  16     4612.26     5805.86    455.04 o 
   7   7  16    27514.52    27386.97    913.23 o 
   9   7  16    71040.59    69780.95   1336.92 o 
  11   7  16      769.94     1137.49    248.32 o 
  13   7  16    86186.49    90500.41   1737.41 o 
  15   7  16     2963.08     3058.09    317.91 o 
  17   7  16     1416.70     1527.69    270.82 o 
 -20   8  16      943.57     1320.26    451.92 o 
 -18   8  16    12772.18    12806.84   2957.07 o 
 -16   8  16    10696.12    10979.53   1260.70 o 
 -14   8  16        4.00      989.65    314.63 o 
 -12   8  16     2519.33     2196.18    332.79 o 
 -10   8  16    18540.58    18880.91    669.50 o 
  -8   8  16     3154.62     2722.78    326.66 o 
  -6   8  16     5105.91     3733.67    358.74 o 
  -4   8  16       21.25       12.69    230.97 o 
  -2   8  16    22182.51    21626.03    851.92 o 
   0   8  16     9955.78     9125.32    552.34 o 
   2   8  16    18023.16    19281.71    844.23 o 
   4   8  16     4761.69     5377.30    486.69 o 
   6   8  16    39375.99    40709.99   1386.52 o 
   8   8  16    15335.83    15942.19    736.19 o 
  10   8  16     2313.99     2204.03    391.64 o 
  12   8  16     2439.61     3293.01    458.91 o 
  14   8  16     5523.15     5587.96    491.27 o 
 -15   9  16    18776.55    17429.39   1066.68 o 
 -13   9  16     2486.37     2871.21    363.74 o 
 -11   9  16    23863.79    22609.34    770.79 o 
  -9   9  16     5825.45     6430.59    591.21 o 
  -7   9  16       22.59      278.01    248.75 o 
  -5   9  16      923.20      476.42    262.60 o 
  -3   9  16       34.16        0.00    232.91 o 
  -1   9  16    34596.97    30969.90   1131.36 o 
   1   9  16    35201.57    31953.01   1263.90 o 
   3   9  16       23.21      876.32    286.08 o 
   5   9  16    46922.00    47881.52   1293.43 o 
   7   9  16     9047.88     8890.08    505.28 o 
 -32   1  17     1285.22     1662.34    488.09 o 
 -30   1  17     2397.64     2424.76    478.12 o 
 -28   1  17    16615.25    17338.04   1252.71 o 
 -26   1  17     3318.79     4069.93    382.69 o 
 -24   1  17    20296.88    23610.43    795.73 o 
 -22   1  17    22910.08    27917.72   1747.72 o 
 -20   1  17     8299.57    11245.15    509.58 o 
 -18   1  17     7128.09     7961.58    388.13 o 
 -16   1  17    22269.10    25523.54    993.52 o 
 -14   1  17    21378.37    29840.98   1169.75 o 
 -12   1  17    88610.29    91885.23   4307.22 o 
 -10   1  17    22688.34    23535.96   1232.70 o 
  -8   1  17    48163.68    44808.55   1631.81 o 
  -6   1  17    45509.19    47116.19   1655.49 o 
  -4   1  17     8791.50     8803.31    660.20 o 
  -2   1  17    78348.30    72184.75   1287.75 o 
   0   1  17   109204.36   111607.45   1276.43 o 
   2   1  17    20641.86    25327.08    593.27 o 
   4   1  17    41471.68    37750.53    643.72 o 
   6   1  17    63348.66    65566.82    729.88 o 
   8   1  17    30619.55    27683.24    501.93 o 
  10   1  17   163494.83   160973.48   1631.37 o 
  12   1  17    29753.02    28843.82    479.41 o 
  14   1  17    80111.84    78376.96    843.32 o 
  16   1  17     2940.97     3010.84    197.22 o 
  18   1  17    16701.40    15937.10    578.26 o 
  20   1  17     6623.97     8017.30    396.96 o 
  22   1  17    45278.98    43077.07   1041.56 o 
  24   1  17     2240.90     3564.32    347.46 o 
  26   1  17    42323.37    44905.75   1182.02 o 
 -31   2  17    10698.07    11750.69    754.25 o 
 -29   2  17      247.73      959.99    321.84 o 
 -27   2  17     4552.96     4603.88    411.66 o 
 -25   2  17      387.29      823.53    221.66 o 
 -23   2  17     8858.53     8557.54    503.47 o 
 -21   2  17    10879.82     9812.16    465.46 o 
 -19   2  17     1669.17     1714.78    337.52 o 
 -17   2  17    42853.12    40581.25   1091.03 o 
 -15   2  17    50097.18    38645.59   1214.69 o 
 -13   2  17    60980.92    56122.78   3000.78 o 
 -11   2  17    51997.44    47730.27   2560.66 o 
  -9   2  17      384.93      457.80    214.91 o 
  -7   2  17    95907.52    95261.38   2283.49 o 
  -5   2  17   125514.36   124556.22   1878.41 o 
  -3   2  17    15405.04    13059.64    408.61 o 
  -1   2  17    13925.46    14415.21    476.75 o 
   1   2  17    32945.61    38268.15    722.09 o 
   5   2  17    26186.47    27344.32    624.42 o 
   7   2  17     5808.04     6785.06    308.24 o 
   9   2  17    18917.27    19894.36    732.69 o 
  11   2  17    48390.73    45190.55    716.13 o 
  13   2  17      121.26      136.20    112.30 o 
  15   2  17       70.96     1277.62    274.54 o 
  17   2  17    13994.74    16040.55    426.48 o 
  19   2  17    27195.75    30430.17    658.87 o 
  21   2  17     3340.58     4907.33    332.17 o 
  23   2  17     2800.50     3728.89    306.71 o 
  25   2  17    16043.39    15799.31    635.04 o 
 -30   3  17    27555.66    25506.44   1060.05 o 
 -28   3  17     2471.76     2964.54    364.05 o 
 -26   3  17     7246.74     5800.84    456.89 o 
 -24   3  17     6181.44     5664.16    467.88 o 
 -22   3  17        9.11        0.00    208.47 o 
 -20   3  17    20140.76    17022.76    935.69 o 
 -18   3  17    35614.89    31999.60   1243.32 o 
 -16   3  17    71377.27    68100.04   1685.61 o 
 -14   3  17    98609.64    87315.58   2652.19 o 
 -12   3  17      449.59      955.14    277.21 o 
 -10   3  17    30131.89    27587.55   1100.75 o 
  -8   3  17       77.33      309.89    140.95 o 
  -6   3  17    15819.56    15638.66    480.92 o 
  -4   3  17    48596.99    49855.57    800.68 o 
  -2   3  17     9742.18    11026.53    340.28 o 
   0   3  17    13338.19    18845.24    549.15 o 
   2   3  17   169261.64   175833.56   1261.19 o 
   4   3  17   108783.47   107725.20   1150.24 o 
   6   3  17   102907.87   101108.38   1094.50 o 
   8   3  17    27548.37    27439.13    785.31 o 
  10   3  17      132.52      384.65    258.80 o 
  12   3  17    28179.02    29699.75    646.32 o 
  14   3  17    36157.39    34828.36    650.15 o 
  16   3  17      251.15     1752.64    306.43 o 
  18   3  17   125930.56   125277.88   1314.93 o 
  20   3  17    13305.60    13690.68    523.81 o 
  22   3  17     6825.45     7130.82    422.61 o 
  24   3  17     3699.41     3428.19    336.34 o 
 -29   4  17     8217.85     7331.20    518.43 o 
 -27   4  17     3093.93     3752.82    383.47 o 
 -25   4  17    14899.41    13742.32    652.14 o 
 -23   4  17     6306.36     5464.52    798.76 o 
 -21   4  17     1623.32     4937.35   2085.38 o 
 -19   4  17    41190.15    40463.54   1407.39 o 
 -17   4  17    16291.48    16001.26    875.86 o 
 -15   4  17    69101.38    68737.99   1716.29 o 
 -13   4  17    80726.46    84636.50   1837.13 o 
 -11   4  17    20313.42    20678.06   1451.21 o 
  -9   4  17    25684.04    26157.09    741.39 o 
  -7   4  17       13.76      430.15    180.09 o 
  -5   4  17    66860.89    63719.45   1706.15 o 
  -3   4  17    46193.45    43727.86    993.52 o 
  -1   4  17     5100.53     7623.19    394.44 o 
   1   4  17   123418.34   120833.68   1583.24 o 
   3   4  17   196054.69   190288.28   1535.35 o 
   5   4  17      591.21     1244.76    151.77 o 
   7   4  17    47652.72    46245.16    790.53 o 
   9   4  17     6607.06     6189.35    398.44 o 
  11   4  17    30113.87    29489.80    753.89 o 
  13   4  17    23684.02    21782.81    681.48 o 
  15   4  17     3045.42     2950.47    291.40 o 
  17   4  17    42335.66    43718.11    890.09 o 
  19   4  17    47607.98    49912.79   1012.87 o 
  21   4  17      197.59      679.49    182.12 o 
  23   4  17     1282.24     1278.87    215.66 o 
 -28   5  17     6031.95     5115.38    538.82 o 
 -26   5  17     1350.52      816.56    300.56 o 
 -24   5  17    13864.60    12367.53   3518.43 o 
 -22   5  17    38843.26    29988.30   8755.10 o 
 -20   5  17    10861.48     7768.53   3102.50 o 
 -18   5  17    48358.63    45987.43   1473.67 o 
 -16   5  17     7656.62     9584.80    690.28 o 
 -14   5  17      596.23     1089.24    283.76 o 
 -12   5  17    71737.06    66686.45   2983.76 o 
 -10   5  17     7577.19     7442.20    594.21 o 
  -8   5  17    78899.57    78216.73   2500.71 o 
  -6   5  17   117081.63   113811.61   1357.45 o 
  -4   5  17    40752.07    40590.65   1964.43 o 
  -2   5  17     1051.33     2826.20    400.09 o 
   0   5  17    48923.98    51612.82    901.90 o 
   2   5  17     8142.81    13802.32    517.10 o 
   4   5  17    75042.12    75739.84    981.67 o 
   6   5  17    28661.41    27392.99    636.67 o 
   8   5  17     2462.41     2863.97    234.87 o 
  10   5  17    78105.27    75940.88   1104.31 o 
  12   5  17    38275.92    36490.68    790.07 o 
  14   5  17     6468.23     6508.33    568.20 o 
  16   5  17       99.56      758.56    272.30 o 
  18   5  17    11093.02    13065.23    554.53 o 
  20   5  17     3561.10     5107.60    381.05 o 
  22   5  17    13172.83    13992.51    627.39 o 
 -25   6  17     4944.69     4323.36   2300.88 o 
 -23   6  17    27110.90    20768.68   5352.77 o 
 -21   6  17     8782.51     6079.68   1479.57 o 
 -19   6  17     5453.56     4757.72   1505.55 o 
 -17   6  17    17592.96    17909.69    920.59 o 
 -15   6  17       94.94      728.95    242.23 o 
 -13   6  17    22001.76    23352.40    996.65 o 
 -11   6  17    49929.93    52176.88   2222.49 o 
  -9   6  17     4093.99     4534.95    407.94 o 
  -7   6  17   106889.35    98297.29   2391.03 o 
  -5   6  17   121277.11   112041.52   9752.59 o 
  -3   6  17      942.32     1699.88    393.73 o 
  -1   6  17    41453.85    41575.40   1422.52 o 
   1   6  17     6562.46     8370.24    649.24 o 
   3   6  17     8550.29     8169.16    477.52 o 
   5   6  17    31957.24    31893.62    678.59 o 
   7   6  17    55561.47    56513.42    911.02 o 
   9   6  17    23885.59    23545.60    636.45 o 
  11   6  17    87313.20    86784.30   1290.49 o 
  13   6  17       24.64       59.72    166.07 o 
  15   6  17     3175.85     2612.75    244.72 o 
  17   6  17     1094.03     1212.40    252.39 o 
  19   6  17      517.26      494.11    204.04 o 
 -22   7  17      697.65     1064.40    424.28 o 
 -20   7  17     1101.28      856.12    400.37 o 
 -18   7  17       11.96      722.45    397.46 o 
 -16   7  17     7549.97     7660.03   1248.04 o 
 -14   7  17    49780.37    50134.11   4858.66 o 
 -12   7  17     1658.13     3415.47    687.10 o 
 -10   7  17       85.24      191.16    309.07 o 
  -8   7  17    18054.48    17860.03    863.62 o 
  -6   7  17    28820.72    25951.40   1077.72 o 
  -4   7  17    37489.73    35323.01   3179.56 o 
  -2   7  17     5640.90     5173.71    902.04 o 
   0   7  17     3844.54     3603.15    478.37 o 
   2   7  17    21715.80    22205.61   1077.33 o 
   4   7  17    36711.53    35780.04   1353.61 o 
   6   7  17      277.48      479.66    288.67 o 
   8   7  17      105.52      437.24    250.61 o 
  10   7  17      852.23      953.73    253.60 o 
  12   7  17    13154.25    14148.32    665.05 o 
  14   7  17     9260.93     9853.71    511.34 o 
  16   7  17      796.51     1370.09    275.14 o 
 -19   8  17     7823.85     6723.30   1071.51 o 
 -17   8  17     3239.53     4599.29    662.38 o 
 -15   8  17    34142.55    37597.18   1630.41 o 
 -13   8  17     9701.98    10222.12    668.75 o 
 -11   8  17    12748.27    12196.98    624.80 o 
  -9   8  17     4242.33     4247.90    474.38 o 
  -7   8  17        4.59        0.00    306.56 o 
  -5   8  17      514.91      423.88    284.55 o 
  -3   8  17    23632.35    20187.96   1145.72 o 
  -1   8  17    13146.28    12370.76    979.06 o 
   1   8  17     5751.65     7931.82    711.42 o 
   3   8  17    50722.86    47626.70   1650.16 o 
   5   8  17     1755.78     2605.80    504.73 o 
   7   8  17     3969.85     4513.53    440.77 o 
   9   8  17     3495.05     3579.44    456.48 o 
  11   8  17     4589.87     5094.77    547.77 o 
  13   8  17    18722.48    18511.35   1160.42 o 
 -12   9  17     1333.57     1962.31    296.59 o 
 -10   9  17       71.89       32.16    241.55 o 
  -8   9  17     1752.44     1484.68    350.14 o 
  -6   9  17     2022.74     1235.95    315.95 o 
  -4   9  17     2906.80     3377.35    400.93 o 
  -2   9  17     8689.25     9630.40    628.79 o 
   0   9  17        6.52      102.91    242.82 o 
   2   9  17      582.73      563.45    253.72 o 
   4   9  17     4771.65     5943.31    519.38 o 
   6   9  17     1996.26     2723.33    392.77 o 
 -32   0  18      331.22      609.37    568.65 o 
 -30   0  18     6670.45     9280.32   1172.16 o 
 -28   0  18      364.42      788.16    605.30 o 
 -26   0  18   230223.11   269981.16   5494.87 o 
 -24   0  18    12485.56    13138.83    865.98 o 
 -22   0  18    29714.19    44162.64   8482.27 o 
 -20   0  18    76751.33    94218.48   2117.16 o 
 -18   0  18     7150.84    11799.28    730.05 o 
 -16   0  18     1014.88     6809.10   2207.51 o 
 -14   0  18    33183.81    42874.34   2862.71 o 
 -12   0  18    56280.66    59418.10   1464.59 o 
 -10   0  18    28018.31    22694.83   1911.21 o 
  -8   0  18   107350.63   111341.51   2473.35 o 
  -6   0  18     8895.94     9414.71    973.88 o 
  -4   0  18    75495.09    78739.84   2880.52 o 
  -2   0  18     6289.49     6980.04    841.38 o 
   0   0  18    47212.30    42924.81    907.45 o 
   2   0  18       57.29      319.93    139.28 o 
   4   0  18     1697.38     1648.78    202.65 o 
   6   0  18   183799.52   184346.42   2215.00 o 
   8   0  18    41517.42    40194.20    896.97 o 
  10   0  18    51175.38    51101.79   1196.97 o 
  12   0  18   491098.44   473667.06   7205.77 o 
  14   0  18     4136.13     3963.91    257.24 o 
  16   0  18    25754.74    26361.94   1029.79 o 
  18   0  18      181.39      535.86    242.30 o 
  20   0  18     3262.78     3759.59    457.40 o 
  22   0  18   103559.02    99363.89   2822.62 o 
  24   0  18   111490.83   106610.97   5376.53 o 
 -31   1  18      101.70      423.50    382.42 o 
 -29   1  18     6611.08     7601.20    713.39 o 
 -27   1  18    17399.50    19310.69    879.15 o 
 -25   1  18    44363.21    50191.66   2019.82 o 
 -23   1  18      563.54      985.18    320.16 o 
 -21   1  18     8204.03     9150.52    650.61 o 
 -19   1  18    92072.11    95146.41   1856.41 o 
 -17   1  18    12834.01    13948.07    540.99 o 
 -15   1  18     1879.39     3314.61    314.03 o 
 -13   1  18    11449.24    12960.82    690.90 o 
 -11   1  18    33143.69    33555.26   1714.24 o 
  -9   1  18    21432.59    20094.62    843.45 o 
  -7   1  18     3309.92     2185.50    295.38 o 
  -5   1  18    11988.59    13315.34    649.03 o 
  -3   1  18    44984.00    50540.28   1250.77 o 
  -1   1  18       91.13     2522.17    252.90 o 
   1   1  18     2271.78     7323.01    299.54 o 
   3   1  18    35224.71    35189.32    636.87 o 
   5   1  18   157953.62   158219.06   1629.62 o 
   7   1  18     7084.52     8648.83    370.34 o 
   9   1  18      549.64     1154.35    125.83 o 
  11   1  18   158965.95   150720.12   1374.15 o 
  13   1  18    54904.94    51405.84    752.94 o 
  15   1  18    15031.49    14690.48    392.28 o 
  17   1  18     3387.95     4239.63    240.56 o 
  19   1  18    25485.67    27462.86    623.55 o 
  21   1  18    26585.71    30320.96    757.94 o 
  23   1  18    44888.07    47251.88   1171.90 o 
  25   1  18     6461.89     8512.64    539.77 o 
 -32   2  18     4324.94     4433.77    503.09 o 
 -30   2  18    28091.90    29646.31   1371.17 o 
 -28   2  18    27531.86    28202.69   1262.73 o 
 -26   2  18     1946.34     2190.79    320.23 o 
 -24   2  18     2328.04     3047.56    400.99 o 
 -22   2  18    28016.37    26404.21    827.48 o 
 -20   2  18     5711.53    10781.17   1615.01 o 
 -18   2  18    94590.30    95946.45   2221.69 o 
 -16   2  18     8357.59     8452.41    659.19 o 
 -14   2  18      110.83     5302.04   1426.16 o 
 -12   2  18    89548.64    91434.84   4811.51 o 
 -10   2  18     4981.64     4717.08    388.39 o 
  -8   2  18      645.40     1062.62    220.53 o 
  -6   2  18     1201.47     1379.68    236.56 o 
  -4   2  18     9513.55    10720.22    404.45 o 
  -2   2  18    60336.04    64224.36    805.51 o 
   0   2  18    66307.39    72717.61   1071.37 o 
   2   2  18    90982.92    98169.10    941.42 o 
   4   2  18   134815.64   135387.80   1391.19 o 
   6   2  18       78.20      630.84    138.00 o 
   8   2  18    52986.70    48289.46    825.31 o 
  10   2  18      517.72      404.11    125.75 o 
  12   2  18      220.13      386.11    139.32 o 
  14   2  18    51548.19    51672.41    780.78 o 
  16   2  18   126289.05   126774.87   2054.47 o 
  18   2  18    18324.03    20313.85    626.02 o 
  20   2  18   123728.66   135345.73   3577.16 o 
  22   2  18     1983.93     2311.85    265.19 o 
  24   2  18      970.45      523.80    220.99 o 
 -31   3  18     2116.67     3346.97    697.34 o 
 -29   3  18    10411.80    10111.46    588.51 o 
 -27   3  18     6108.49     6625.33    483.28 o 
 -25   3  18      535.11     1044.94    271.36 o 
 -23   3  18     4164.32     4064.06    386.47 o 
 -21   3  18     1843.52     6899.50   2613.99 o 
 -19   3  18     9229.94     8449.76    706.58 o 
 -17   3  18    46192.80    41996.16   1439.53 o 
 -15   3  18    32523.54    36403.55   1351.18 o 
 -13   3  18    22261.36    21708.30   1496.83 o 
 -11   3  18    54366.06    47948.71   2769.36 o 
  -9   3  18     6129.81     5039.24    354.83 o 
  -7   3  18     9888.03     8812.68    368.99 o 
  -5   3  18     9010.15     7878.27    323.38 o 
  -3   3  18    11408.82    12814.83    384.27 o 
  -1   3  18    44304.03    44101.30    677.33 o 
   1   3  18     7746.88     7986.22    290.49 o 
   3   3  18    26793.99    27069.28    591.84 o 
   5   3  18      778.62     2432.68    271.18 o 
   7   3  18    19750.14    19346.93    491.33 o 
   9   3  18     2068.61     1912.23    184.50 o 
  11   3  18     4584.91     4916.66    299.22 o 
  13   3  18    12493.08    11089.93    372.17 o 
  15   3  18    22771.48    22675.10    552.17 o 
  17   3  18     3821.85     6781.82    302.92 o 
  19   3  18    33632.93    33331.80    799.65 o 
  21   3  18     6349.25     6033.96    379.43 o 
  23   3  18     1017.58     1265.83    274.07 o 
 -30   4  18     1379.52     2075.97    327.18 o 
 -28   4  18       83.28      179.57    345.40 o 
 -26   4  18     3115.68     2144.76    331.19 o 
 -24   4  18     8245.18     7920.23    592.14 o 
 -22   4  18     7679.48     6031.56    696.78 o 
 -20   4  18    21222.73    19520.88    912.04 o 
 -18   4  18      490.23     1236.66    324.80 o 
 -16   4  18      900.40     1321.41    386.23 o 
 -14   4  18     5516.43     7653.86    656.70 o 
 -12   4  18     4866.41     5088.67    653.32 o 
 -10   4  18    55720.27    49494.50   1321.83 o 
  -8   4  18    52619.69    51823.16   1444.29 o 
  -6   4  18     1314.50     1448.23    205.43 o 
  -4   4  18    43108.22    40924.79    782.07 o 
  -2   4  18    22487.04    26897.94    919.46 o 
   0   4  18     1441.83     2420.86    198.57 o 
   2   4  18    42164.20    41214.38    769.84 o 
   4   4  18    40961.49    42437.80    866.25 o 
   6   4  18    14053.57    15568.61    485.60 o 
   8   4  18    18098.53    17697.82    627.82 o 
  10   4  18     5404.71     6000.70    483.32 o 
  12   4  18    12217.85    10687.37    478.39 o 
  14   4  18     1270.81     1538.48    234.23 o 
  16   4  18    29276.24    28619.98    708.10 o 
  18   4  18     1789.28     3081.74    254.68 o 
  20   4  18     5130.15     5188.52    360.11 o 
  22   4  18     4810.74     4859.94    366.09 o 
 -27   5  18      753.46      763.44    353.83 o 
 -25   5  18     5796.82     4481.26    486.69 o 
 -23   5  18     1230.82     1404.82    497.60 o 
 -21   5  18    17530.15    14301.92   3190.89 o 
 -19   5  18      310.10     3278.14    504.92 o 
 -17   5  18      226.05     2750.21    626.40 o 
 -15   5  18      349.76     1268.71    320.72 o 
 -13   5  18     5902.16     7599.15    576.98 o 
 -11   5  18     2742.51     3278.50    386.19 o 
  -9   5  18    16103.43    15689.58    707.80 o 
  -7   5  18    12686.64    11702.95    515.23 o 
  -5   5  18     7249.60     7180.73    520.86 o 
  -3   5  18     5596.65     6225.71    381.75 o 
  -1   5  18    16969.96    15894.32    657.14 o 
   1   5  18     7369.64     8091.72    386.70 o 
   3   5  18    84822.11    81279.09   1181.66 o 
   5   5  18     9192.08     8525.03    352.42 o 
   7   5  18    29299.96    30568.03    702.40 o 
   9   5  18       58.58      490.58    169.43 o 
  11   5  18     1915.36     2250.10    213.66 o 
  13   5  18       40.10      159.00    179.71 o 
  15   5  18    49459.47    51198.84   1117.48 o 
  17   5  18     2171.12     3016.39    332.74 o 
  19   5  18    20950.60    22668.60    824.60 o 
  21   5  18     3837.54     4893.20    396.93 o 
 -26   6  18     7850.13     5677.02   2264.38 o 
 -24   6  18      170.28        0.00    411.22 o 
 -22   6  18      394.61      650.73    516.60 o 
 -20   6  18     5579.02     3000.08   2330.36 o 
 -18   6  18       96.89      325.81    427.69 o 
 -16   6  18     5816.37     6941.04    631.04 o 
 -14   6  18     1418.78     3619.07    416.87 o 
 -12   6  18       90.34      599.04    231.31 o 
 -10   6  18     1072.23      975.16    325.13 o 
  -8   6  18     3029.11     2705.92    388.53 o 
  -6   6  18    24220.08    24025.24   1271.42 o 
  -4   6  18    51141.33    55411.23   3827.99 o 
  -2   6  18      136.33      293.33    275.11 o 
   0   6  18    19070.82    27588.22   1177.62 o 
   2   6  18      103.53     2294.91    535.86 o 
   4   6  18    12801.33    13509.28    651.41 o 
   6   6  18    20842.10    21247.62    577.61 o 
   8   6  18     9657.80     9159.36    416.06 o 
  10   6  18     8325.26     9071.34    423.76 o 
  12   6  18    33954.06    34231.32    816.85 o 
  14   6  18     4378.29     3981.53    317.50 o 
  16   6  18      274.07      474.35    204.85 o 
  18   6  18       30.84      401.73    202.85 o 
 -23   7  18     3232.48     2507.60   2063.87 o 
 -21   7  18    16220.84    11810.27   4200.29 o 
 -19   7  18     4879.49     4610.67   1115.75 o 
 -17   7  18     2454.64     2841.98    467.43 o 
 -15   7  18       80.09      646.04    327.53 o 
 -13   7  18      579.56      239.66    345.96 o 
 -11   7  18     3264.27     3365.28    468.02 o 
  -9   7  18     5175.46     4026.88    454.99 o 
  -7   7  18      694.64     1048.92    283.83 o 
  -5   7  18    42028.08    37944.28   1633.73 o 
  -3   7  18    21478.36    23128.95   2115.57 o 
  -1   7  18     3687.73     4685.64    572.52 o 
   1   7  18      475.78     1108.96    607.92 o 
   3   7  18      114.00      113.85    295.95 o 
   5   7  18    33422.02    33005.25   1347.74 o 
   7   7  18    47787.17    43326.09   1451.64 o 
   9   7  18     2029.71     2134.81    294.69 o 
  11   7  18    69964.27    74998.57   1459.57 o 
  13   7  18    29677.55    32038.18    985.62 o 
  15   7  18     2073.32     2548.60    318.33 o 
 -18   8  18    14750.67    15014.54   3500.85 o 
 -16   8  18      544.99     1528.46    455.23 o 
 -14   8  18     3187.23     3599.32    667.04 o 
 -12   8  18    10410.07     9367.95    621.07 o 
 -10   8  18    10355.32     9733.45    706.41 o 
  -8   8  18       11.12       75.24    281.12 o 
  -6   8  18      998.06     1225.31    313.51 o 
  -4   8  18     4836.82     4347.17    525.15 o 
  -2   8  18    16351.87    12581.08    927.65 o 
   0   8  18    13973.92    13974.46    872.04 o 
   2   8  18     2492.15     3305.82    501.59 o 
   4   8  18    33891.57    34738.76   1434.48 o 
   6   8  18    14491.25    13502.27    954.70 o 
   8   8  18     1507.60      807.30    320.66 o 
  10   8  18     4356.29     4824.13    505.60 o 
 -11   9  18    16560.59    17950.89    947.27 o 
  -9   9  18       33.52        0.00    360.70 o 
  -7   9  18      267.58       72.17    581.69 o 
  -5   9  18      543.04     1032.21    528.77 o 
  -3   9  18    15779.03    13373.17    905.89 o 
  -1   9  18    28792.35    24947.28   1636.36 o 
   1   9  18     1223.03     2511.49    532.96 o 
   3   9  18    37737.38    36525.59   1439.47 o 
 -32   1  19     1633.73     2009.26    518.01 o 
 -30   1  19      146.53      443.14    437.27 o 
 -28   1  19    14747.78    16555.20    893.45 o 
 -26   1  19      497.79     1514.65    396.71 o 
 -24   1  19    43546.64    47638.74   1220.66 o 
 -22   1  19     5447.68     6788.75    455.55 o 
 -20   1  19    36058.28    48867.65   1285.29 o 
 -16   1  19    22613.16    25542.54    860.15 o 
 -14   1  19     3733.49     3973.68    429.54 o 
 -12   1  19    35499.12    33922.39   1991.33 o 
 -10   1  19    19277.18    19522.55    865.44 o 
  -8   1  19    40285.37    40069.31   1349.75 o 
  -6   1  19    41534.55    41088.12   1368.07 o 
  -4   1  19    84530.02    79693.74   1604.52 o 
  -2   1  19   222122.39   218509.86   2382.55 o 
   0   1  19    19521.94    24090.28    486.26 o 
   2   1  19     7409.91     8448.05    295.78 o 
   4   1  19    31257.20    34750.81    586.70 o 
   6   1  19    48721.24    49025.21    707.04 o 
   8   1  19   174315.03   168629.84   1534.68 o 
  10   1  19    84825.53    79193.13    996.34 o 
  12   1  19    45044.67    43722.99    776.74 o 
  14   1  19     8680.99     8186.60    327.59 o 
  16   1  19    13316.77    12516.35    430.88 o 
  18   1  19     1102.25     2298.88    250.17 o 
  20   1  19    53841.09    55997.42   1024.91 o 
  22   1  19      893.53     2455.78    314.14 o 
  24   1  19    30542.09    29845.36    970.09 o 
 -31   2  19     2627.89     2983.59    428.45 o 
 -29   2  19      620.71     1687.10    298.57 o 
 -27   2  19      308.15      672.63    241.27 o 
 -25   2  19     3857.40     3945.24    374.70 o 
 -23   2  19      994.90     1998.74    268.94 o 
 -21   2  19     9847.08    10287.08    549.61 o 
 -19   2  19    19293.14    22516.47   1066.45 o 
 -17   2  19     6075.57     5804.11    622.11 o 
 -15   2  19      869.21     4508.71    948.11 o 
 -13   2  19     2605.34     2823.73    395.22 o 
 -11   2  19      374.42      724.74    233.43 o 
  -9   2  19    56824.05    55882.34   2069.21 o 
  -7   2  19   145531.23   137651.94   3427.71 o 
  -5   2  19    16378.90    15062.39    520.61 o 
  -3   2  19   154296.27   142961.52   1489.78 o 
  -1   2  19    37716.36    35122.28    606.18 o 
   3   2  19    62816.29    61955.77    831.85 o 
   5   2  19     3046.98     5140.10    426.98 o 
   7   2  19    74419.00    74892.38   1034.55 o 
   9   2  19   114057.41   110892.55   1322.85 o 
  11   2  19     8367.22     7886.95    403.27 o 
  13   2  19     5052.80     5555.98    301.63 o 
  15   2  19     4411.69     5425.38    272.48 o 
  17   2  19    30576.71    30268.92    653.89 o 
  19   2  19    17648.24    19298.51    605.27 o 
  21   2  19     1719.63     2346.40    315.02 o 
  23   2  19     4006.09     3738.92    326.64 o 
 -30   3  19      702.87     1149.17    284.89 o 
 -28   3  19     1034.07      698.53    269.67 o 
 -26   3  19     1447.97     1451.87    295.00 o 
 -24   3  19       16.25      228.74    208.60 o 
 -22   3  19      747.26      663.56    272.84 o 
 -20   3  19    18851.10    19064.92   1136.48 o 
 -18   3  19    29601.34    23535.82   1124.74 o 
 -16   3  19    51407.94    40862.66   1441.99 o 
 -14   3  19     4608.97     5727.23    634.74 o 
 -12   3  19    78815.27    66418.71   3871.61 o 
 -10   3  19   232383.69   208154.05   6766.51 o 
  -8   3  19    17784.47    15547.23    726.40 o 
  -6   3  19     1943.80     2586.18    242.15 o 
  -4   3  19    16234.39    17166.29    463.62 o 
  -2   3  19    23362.58    36621.95    839.07 o 
   0   3  19   188415.31   187213.92   1980.36 o 
   2   3  19   242528.12   238639.44   2463.39 o 
   4   3  19   105401.85   104514.41   1352.73 o 
   6   3  19    77493.09    75728.72   1192.41 o 
   8   3  19    22319.20    21535.88    557.75 o 
  10   3  19    56444.55    54010.88    875.53 o 
  12   3  19    65944.71    60924.11    855.60 o 
  14   3  19       40.38      789.03    152.97 o 
  16   3  19   155302.47   150771.50   1321.31 o 
  18   3  19    34155.36    33812.34    654.47 o 
  20   3  19     2835.83     2664.03    266.88 o 
  22   3  19      585.73      548.53    211.84 o 
 -29   4  19        9.81      151.18    271.15 o 
 -27   4  19      707.85      291.24    382.06 o 
 -25   4  19     1630.99     1292.13    420.63 o 
 -23   4  19      709.45     7490.54   3912.68 o 
 -21   4  19    11424.64    11929.45    861.14 o 
 -19   4  19     3795.02     4343.55    462.90 o 
 -17   4  19    38732.67    38357.09   1417.30 o 
 -15   4  19    43078.29    41292.45   1431.54 o 
 -13   4  19     5104.84     4875.26    532.43 o 
 -11   4  19   136414.73   126357.09   5187.71 o 
  -9   4  19    51767.63    50131.81   1949.29 o 
  -7   4  19     1724.15     1544.37    308.26 o 
  -5   4  19     8279.83     9037.00    378.97 o 
  -3   4  19     1770.90     3268.89    262.52 o 
  -1   4  19   127803.75   124267.23   2418.19 o 
   1   4  19   274712.66   270123.22   1910.77 o 
   3   4  19    21694.94    21729.29    665.70 o 
   5   4  19    84546.07    78843.45   1254.60 o 
   7   4  19    32833.36    33721.46    836.46 o 
   9   4  19    56394.64    54887.75   1029.06 o 
  11   4  19    66377.26    65367.89   1160.26 o 
  13   4  19     1973.79     1775.66    244.94 o 
  15   4  19    40766.11    43579.16   1017.50 o 
  17   4  19    65972.00    66613.71   1012.67 o 
  19   4  19     4537.81     4339.87    339.02 o 
  21   4  19     1379.33      925.89    219.97 o 
 -26   5  19     5537.98     4464.12    535.72 o 
 -24   5  19    14969.68    11262.43   1540.88 o 
 -22   5  19      249.73      602.25    423.94 o 
 -20   5  19       89.95      805.71    436.05 o 
 -18   5  19    45038.13    44457.79   1515.10 o 
 -16   5  19     3106.33     5117.23    521.77 o 
 -14   5  19       29.36      743.15    331.79 o 
 -12   5  19      978.40      672.56    285.62 o 
 -10   5  19    14867.24    14261.22    781.86 o 
  -8   5  19   113559.80   106107.99   1688.70 o 
  -6   5  19    90852.65    88315.78   1495.13 o 
  -4   5  19    87421.11    84662.32   1416.24 o 
  -2   5  19    79775.88    79156.01   1670.27 o 
   0   5  19     8295.85    17412.84    614.36 o 
   2   5  19    42632.86    42936.43    886.24 o 
   4   5  19    34920.43    32970.89    778.49 o 
   6   5  19    10802.88    11432.09    560.74 o 
   8   5  19   150536.30   149371.08   1563.24 o 
  10   5  19    76187.41    74057.89   1342.67 o 
  12   5  19     8196.13     8939.63    469.32 o 
  14   5  19     6959.30     6514.05    424.45 o 
  16   5  19     1882.50     1898.47    279.82 o 
  18   5  19    20871.03    25522.06    754.89 o 
  20   5  19    17244.45    17884.85    762.89 o 
 -25   6  19    20429.77    16072.81   4564.84 o 
 -23   6  19    15283.52    10900.05   3207.72 o 
 -21   6  19     9514.19     8094.89   2036.74 o 
 -19   6  19     6992.64     6524.26   1568.98 o 
 -17   6  19       93.18      374.68    400.46 o 
 -15   6  19     1286.49     1215.28    404.77 o 
 -13   6  19    27024.73    26695.72   1112.81 o 
 -11   6  19      562.30     1111.25    283.50 o 
  -9   6  19    52724.23    50818.04   1438.98 o 
  -7   6  19    72099.26    74582.45  10809.27 o 
  -5   6  19     3807.59     4032.98   1157.58 o 
  -3   6  19    78309.68    80071.44   1744.16 o 
  -1   6  19    39604.92    36816.46   1294.18 o 
   1   6  19      144.37      133.58    186.87 o 
   3   6  19    17307.87    16016.85    672.44 o 
   5   6  19    20349.07    20388.46    793.97 o 
   7   6  19    32884.99    30325.42    737.01 o 
   9   6  19    88223.88    85311.72   1824.95 o 
  11   6  19     6428.45     6655.65    428.55 o 
  13   6  19    11860.45    12176.58    519.76 o 
  15   6  19       32.61       43.73    194.93 o 
  17   6  19     1272.06     1872.00    309.51 o 
 -22   7  19     1131.63     1385.21    919.54 o 
 -20   7  19     1737.29     1028.78   1018.31 o 
 -18   7  19     8113.32     7431.06   1541.95 o 
 -16   7  19     2970.94     2783.86    897.12 o 
 -14   7  19     9010.63    10305.13   1204.07 o 
 -12   7  19     1369.69     1801.40    426.26 o 
 -10   7  19    26948.46    26594.79   1887.31 o 
  -8   7  19     4841.44     3755.63    562.37 o 
  -6   7  19    19435.41    17061.98    982.92 o 
  -4   7  19      781.48     1268.32    328.53 o 
  -2   7  19      129.74      516.82    282.02 o 
   0   7  19    44352.11    40220.79   1536.73 o 
   2   7  19    13152.02    13607.71    919.67 o 
   4   7  19      675.18     2089.12    468.33 o 
   6   7  19     4661.10     4618.56    839.01 o 
   8   7  19      674.06      437.93    215.41 o 
  10   7  19     2766.68     2958.34    345.85 o 
  12   7  19    15660.83    16253.04    721.68 o 
  14   7  19       51.26      225.92    229.18 o 
 -17   8  19    17354.21    21555.62   1351.94 o 
 -15   8  19     8916.84     9130.79    881.60 o 
 -13   8  19     2404.80     2208.75    394.70 o 
 -11   8  19     6524.66     4895.54    709.39 o 
  -9   8  19     1781.41     1388.19    361.86 o 
  -7   8  19       43.80      127.91    259.35 o 
  -5   8  19     3520.40     3060.03    479.05 o 
  -3   8  19    20609.34    18452.67   1739.00 o 
  -1   8  19     4166.16     5566.59    625.98 o 
   1   8  19    30880.16    28308.30   1363.26 o 
   3   8  19       91.76        0.00    366.38 o 
   5   8  19     6791.01     6433.77    704.16 o 
   7   8  19      143.75      317.61    318.82 o 
   9   8  19    12360.41    11472.52    764.95 o 
  -8   9  19     5773.64     6061.59    686.59 o 
  -6   9  19     1004.36      590.82    348.66 o 
  -4   9  19     1435.82     2067.73    461.45 o 
  -2   9  19     1767.13     1939.28    835.01 o 
   0   9  19      666.40      428.59    352.73 o 
 -30   0  20      373.95     1600.28    614.46 o 
 -28   0  20    26820.64    29326.30   1935.59 o 
 -26   0  20    13767.08    16188.59    982.53 o 
 -24   0  20    33377.96    42775.87   5059.29 o 
 -22   0  20   122875.88   137678.56   2624.29 o 
 -20   0  20    29536.89    37813.85   3020.38 o 
 -18   0  20    39744.84    53891.00   6609.62 o 
 -16   0  20    13971.83    16669.68    908.16 o 
 -14   0  20      269.18     1429.42    593.88 o 
 -12   0  20   194009.81   194152.80  15890.49 o 
 -10   0  20   113149.00   103983.99   2731.52 o 
  -8   0  20   129116.59   116855.28   5482.51 o 
  -6   0  20   136150.58   128290.62   5510.61 o 
  -4   0  20    66374.08    64083.64   1715.30 o 
  -2   0  20     4334.61     4618.81    365.99 o 
   0   0  20     1290.98     1426.59    228.54 o 
   2   0  20     7496.50     7753.71    434.25 o 
   4   0  20    92434.94    84406.94   1307.43 o 
   6   0  20   223553.31   216772.75   2242.82 o 
   8   0  20     7379.03     6077.28    396.23 o 
  10   0  20   289645.94   287186.81   2810.91 o 
  12   0  20    33553.10    32632.19    719.61 o 
  14   0  20    36393.14    35581.68    752.48 o 
  16   0  20     6770.15     7038.49    412.08 o 
  18   0  20     3531.91     1989.48    334.10 o 
  20   0  20    36363.71    40465.24   1425.78 o 
  22   0  20    52846.68    53373.71   1455.17 o 
  24   0  20      753.39      865.11    352.56 o 
 -31   1  20     3941.06     5285.04    667.54 o 
 -29   1  20     8917.93     8412.53    773.39 o 
 -27   1  20     5774.32     6872.22    566.39 o 
 -25   1  20     8033.52    11094.27    597.89 o 
 -23   1  20    16055.16    17740.48    825.86 o 
 -21   1  20    27984.45    36432.01   1286.18 o 
 -19   1  20    36245.90    48916.14   1278.57 o 
 -17   1  20    16890.43    16890.15    774.06 o 
 -15   1  20    33752.59    35997.64   1745.09 o 
 -13   1  20    56409.57    54526.50   2368.42 o 
 -11   1  20    82734.80    79722.12   3082.23 o 
  -9   1  20       32.32      596.72    317.04 o 
  -7   1  20    13759.38    13536.95    617.79 o 
  -5   1  20   370588.16   344566.78   4612.16 o 
  -3   1  20     3688.80     7487.41    425.43 o 
  -1   1  20     7136.54     9251.22    325.24 o 
   1   1  20      138.26     1727.53    164.07 o 
   3   1  20    71509.97    73104.61    880.47 o 
   5   1  20    44472.85    46005.34    839.64 o 
   7   1  20    31621.51    30945.08    737.71 o 
   9   1  20    62608.17    60019.27   1103.72 o 
  11   1  20    18864.17    18696.41    589.77 o 
  13   1  20    18530.63    18028.44    488.74 o 
  15   1  20      912.19     1383.46    167.58 o 
  17   1  20     1901.01     2658.78    235.77 o 
  19   1  20    26248.51    28494.79    739.12 o 
  21   1  20    13678.23    12537.20    597.16 o 
  23   1  20     1576.03     2760.03    353.03 o 
 -30   2  20    28051.32    29564.28   1758.82 o 
 -28   2  20       21.76      162.66    265.43 o 
 -26   2  20     6963.84     8365.74    530.89 o 
 -24   2  20     4196.79     6629.80    419.04 o 
 -22   2  20      527.43     5803.94   1800.28 o 
 -20   2  20     8620.25     9614.21   1068.81 o 
 -18   2  20    64263.86    56879.80   1766.50 o 
 -16   2  20    14443.52    17974.07   1446.05 o 
 -14   2  20   158078.53   126112.68   3262.57 o 
 -12   2  20    67284.37    63168.40   4164.66 o 
 -10   2  20     8547.84     8833.12    586.39 o 
  -8   2  20     1058.65      759.47    239.71 o 
  -6   2  20     2182.87     2403.10    252.95 o 
  -4   2  20   208415.95   200630.62   1652.04 o 
  -2   2  20    53201.77    56140.64    804.23 o 
   2   2  20   158150.92   155144.11   1841.74 o 
   4   2  20    14513.59    13658.03    481.87 o 
   6   2  20    46450.12    44262.47   1066.97 o 
   8   2  20     6885.71     7013.47    443.77 o 
  10   2  20    36757.40    34140.24    802.64 o 
  12   2  20    33428.23    32617.56    703.12 o 
  14   2  20   116310.75   111247.04   1612.48 o 
  16   2  20     3801.44     4059.76    264.65 o 
  18   2  20    84566.20    83929.91   1162.12 o 
  20   2  20     2078.06     1769.99    224.90 o 
  22   2  20     6283.32     6106.88    393.74 o 
 -29   3  20     1446.80     1391.61    292.44 o 
 -27   3  20        3.48      518.93    256.86 o 
 -25   3  20     3524.98     6641.43   2342.50 o 
 -23   3  20     6333.05    14625.71   1945.84 o 
 -21   3  20     5470.45     4808.58   1015.18 o 
 -19   3  20     8580.86     8476.25    748.61 o 
 -17   3  20     2820.71     3899.75    699.31 o 
 -15   3  20      582.28     1485.26    456.59 o 
 -13   3  20   103519.67    82844.79   6990.25 o 
 -11   3  20    13818.16    11439.86    776.25 o 
  -9   3  20     2251.00     2225.86    259.52 o 
  -7   3  20     1906.17     2228.16    276.54 o 
  -5   3  20     2492.33     2638.74    241.65 o 
  -3   3  20    80367.38    77816.41   1336.65 o 
  -1   3  20    34659.15    35370.59    688.36 o 
   1   3  20    47663.92    49175.03    787.07 o 
   3   3  20    15190.24    16367.14    556.54 o 
   5   3  20    15934.94    17286.63    608.40 o 
   7   3  20      353.27      452.71    132.90 o 
   9   3  20    27753.66    27951.85    637.71 o 
  11   3  20      713.43      896.46    154.91 o 
  13   3  20    31884.91    31374.67    638.83 o 
  15   3  20     1457.39     3110.16    243.75 o 
  17   3  20    15875.86    17308.46    478.29 o 
  19   3  20     7534.83     7852.45    411.85 o 
  21   3  20       80.13      284.98    206.89 o 
 -28   4  20     4076.94     3232.91    894.79 o 
 -26   4  20     1590.61     1250.11    396.02 o 
 -24   4  20     3445.83     2885.29    537.52 o 
 -22   4  20     9897.22     9843.16    920.36 o 
 -20   4  20     5910.64     7352.21    808.42 o 
 -18   4  20       58.41     1723.64    435.71 o 
 -16   4  20    14342.88    14557.67   2190.41 o 
 -14   4  20    18492.92    17087.45    929.27 o 
 -12   4  20     5610.13     3964.94    489.91 o 
 -10   4  20    88152.84    79420.02   2470.81 o 
  -8   4  20     4133.47     3808.16    414.07 o 
  -6   4  20    45272.51    45904.90   1216.39 o 
  -4   4  20     1984.07     5694.66    446.86 o 
  -2   4  20    29739.21    29321.01    690.61 o 
   0   4  20    27139.54    37055.93    758.59 o 
   2   4  20    74414.65    78547.26   1288.29 o 
   4   4  20     6863.01     6727.47    406.00 o 
   6   4  20    58106.40    54165.10   1075.66 o 
   8   4  20     1656.46     2398.09    353.32 o 
  10   4  20    38070.44    35630.41    969.40 o 
  12   4  20    11624.88    12941.11    552.61 o 
  14   4  20    39497.97    38431.03    956.11 o 
  16   4  20      565.54     1679.51    326.78 o 
  18   4  20     8163.73     8103.88    386.66 o 
  20   4  20     3422.87     3402.54    316.43 o 
 -27   5  20     5357.66     4707.91   1504.37 o 
 -25   5  20     1892.22     2285.11    560.88 o 
 -23   5  20     7616.37     8416.19    895.06 o 
 -21   5  20     9072.10    12087.54   1903.26 o 
 -19   5  20     1917.60      860.55    298.78 o 
 -17   5  20     1927.62     2305.83    456.51 o 
 -15   5  20    13429.82    12557.46    782.63 o 
 -13   5  20     2239.16     2568.84    459.02 o 
 -11   5  20     3159.64     3174.38    575.61 o 
  -9   5  20    19628.58    18904.93    910.35 o 
  -7   5  20     1418.18      887.86    216.12 o 
  -5   5  20    13785.32    13901.89    692.33 o 
  -3   5  20    10153.43     9882.28    496.03 o 
  -1   5  20     2920.59     5867.80    385.64 o 
   1   5  20    48931.02    49381.42   1050.02 o 
   3   5  20    49995.38    49479.13   1047.92 o 
   5   5  20    20445.11    18624.52    664.61 o 
   7   5  20     4872.54     4347.29    298.22 o 
   9   5  20     6841.86     7394.58    449.64 o 
  11   5  20     1054.36     1447.92    251.45 o 
  13   5  20    46209.27    46542.08   1063.95 o 
  15   5  20    14839.47    15697.10    654.95 o 
  17   5  20    13619.95    14394.99    654.90 o 
  19   5  20     6273.73     8142.57    536.63 o 
 -24   6  20     3768.86     3620.94   1205.99 o 
 -22   6  20     1896.68     1313.26    475.40 o 
 -20   6  20      363.59      296.68    466.29 o 
 -18   6  20      883.34     1532.08    358.87 o 
 -16   6  20     3617.33     4089.21    468.68 o 
 -14   6  20      808.51     1559.63    299.91 o 
 -12   6  20     3979.85     4228.72    421.27 o 
 -10   6  20     8124.58     8461.15    555.55 o 
  -8   6  20    11468.17    11357.21    685.49 o 
  -6   6  20    57543.09    61599.56   1684.27 o 
  -4   6  20    18881.67    19052.42    911.42 o 
  -2   6  20    36746.52    41168.61   1271.32 o 
   0   6  20     1062.80     3056.32    341.86 o 
   2   6  20     1838.55     1725.04    320.45 o 
   4   6  20    10053.96    10155.20    479.20 o 
   6   6  20    30662.53    29002.64    879.65 o 
   8   6  20      834.45      662.38    182.56 o 
  10   6  20    42171.52    42166.61    914.80 o 
  12   6  20     3138.67     2975.61    330.05 o 
  14   6  20       96.28        0.00    205.32 o 
  16   6  20     1116.05      999.38    317.36 o 
 -21   7  20    18198.29    14911.63   4209.79 o 
 -19   7  20     1786.96     1383.36   1248.24 o 
 -17   7  20     8142.12     9529.16    794.71 o 
 -15   7  20     3033.62     3325.37    598.90 o 
 -13   7  20    10464.11    10546.99    913.95 o 
 -11   7  20    41341.52    40009.06   1786.13 o 
  -9   7  20     1542.62     1823.28    425.38 o 
  -7   7  20    41705.52    41752.80   2170.59 o 
  -5   7  20    20091.79    20518.86   1238.93 o 
  -3   7  20      244.61     2861.21    534.61 o 
  -1   7  20     1326.63     1846.18    389.18 o 
   1   7  20      484.82      481.15    299.76 o 
   3   7  20     8736.97     9398.35    766.76 o 
   5   7  20    35509.57    33376.12   1427.44 o 
   7   7  20    17165.79    16310.08   3298.34 o 
   9   7  20    30495.40    29178.50   1015.58 o 
  11   7  20    55505.86    59510.35   2302.03 o 
  13   7  20      479.83      712.40    286.16 o 
 -16   8  20    11489.50    13784.21   1070.80 o 
 -14   8  20    15876.08    18175.94   1203.56 o 
 -12   8  20     9290.34     8651.96    793.37 o 
 -10   8  20      259.92      223.45    318.30 o 
  -8   8  20      409.71      416.70    350.20 o 
  -6   8  20     9670.75     9305.75    796.08 o 
  -4   8  20    29314.21    28152.76   3514.19 o 
  -2   8  20     1273.80     2257.08    466.10 o 
   0   8  20      962.39     1171.00    473.49 o 
   2   8  20    17259.46    17912.55   1118.27 o 
   4   8  20    26165.61    24921.07   1297.92 o 
   6   8  20      124.20      358.14    341.36 o 
   8   8  20      420.01      758.23    684.25 o 
 -30   1  21     5662.59     5929.01    682.60 o 
 -28   1  21      120.20      637.23    293.52 o 
 -26   1  21    11893.00    15107.66    772.57 o 
 -24   1  21    13583.78    14699.01    658.07 o 
 -22   1  21    42452.11    47864.18   1182.95 o 
 -20   1  21    26980.72    35379.16   1113.28 o 
 -18   1  21    19202.26    21690.16    871.50 o 
 -16   1  21    33805.62    36303.22   1106.48 o 
 -14   1  21    60638.60    62932.95   1940.38 o 
 -12   1  21    14831.04    16170.61    968.68 o 
 -10   1  21   121568.24    99890.02   2663.06 o 
  -8   1  21    49067.23    45929.94   2269.99 o 
  -6   1  21    60379.40    55165.32   1278.51 o 
  -4   1  21   186455.23   175101.20   2325.44 o 
  -2   1  21    23721.73    28951.83    591.26 o 
   0   1  21     1343.35     2582.84    196.42 o 
   2   1  21    35822.72    35391.20    905.99 o 
   4   1  21      597.95     1100.17    243.14 o 
   6   1  21   100018.28    92350.15   2129.95 o 
   8   1  21    30571.64    30310.88   1010.51 o 
  10   1  21    13060.33    12704.99    506.07 o 
  12   1  21     6319.29     6153.88    326.56 o 
  14   1  21     1568.30     2321.13    224.47 o 
  16   1  21       66.77      160.04    150.28 o 
  18   1  21    22543.28    22808.85    658.06 o 
  20   1  21     6797.71     8592.12    510.40 o 
  22   1  21    14641.00    15501.32    692.13 o 
 -29   2  21       52.75      261.95    237.95 o 
 -27   2  21    10011.88    12034.24    611.78 o 
 -25   2  21     3430.64     3883.73    385.76 o 
 -23   2  21     2672.62     5651.53    799.96 o 
 -21   2  21     5724.92     5885.73    628.07 o 
 -19   2  21     3723.42     4996.54    544.28 o 
 -17   2  21     2928.28     3896.70    896.85 o 
 -15   2  21     4172.24     4950.35    646.84 o 
 -13   2  21     1887.84     2235.11    710.80 o 
 -11   2  21    22798.07    23779.96   2417.45 o 
  -9   2  21    38510.98    36740.25   3164.71 o 
  -7   2  21    38883.27    39531.17   1543.87 o 
  -5   2  21    72081.55    69626.48   1104.23 o 
  -3   2  21   191066.97   195777.20   2383.13 o 
  -1   2  21     1643.59     5025.39    286.76 o 
   1   2  21     6071.34     6872.01    353.24 o 
   3   2  21     4081.73     4937.15    450.69 o 
   5   2  21    58524.25    53202.19   1282.47 o 
   7   2  21    94804.63    87496.78   1628.13 o 
   9   2  21    10394.52     9449.40    443.89 o 
  11   2  21    11444.79    10836.21    467.50 o 
  13   2  21      695.63      998.22    186.67 o 
  15   2  21     5825.56     7338.93    338.04 o 
  17   2  21    33769.84    36779.65    747.12 o 
  19   2  21      918.63     1590.21    238.75 o 
  21   2  21     1583.39     1487.35    253.28 o 
 -28   3  21    13621.66    12647.37    761.12 o 
 -26   3  21       27.18     1280.81    406.23 o 
 -24   3  21      259.78      862.36    313.90 o 
 -22   3  21     1696.89     1773.75    283.24 o 
 -20   3  21     1596.99     2693.69    489.96 o 
 -18   3  21    70097.98    58942.93   1825.15 o 
 -16   3  21     5023.94     6035.26    636.44 o 
 -14   3  21    28442.83    24364.83   1159.73 o 
 -12   3  21   122093.54   105087.34   2836.34 o 
 -10   3  21     7534.26     7715.59    498.19 o 
  -8   3  21    20795.24    19126.96    713.75 o 
  -6   3  21    23269.02    24681.29    805.11 o 
  -4   3  21     1979.04     5392.57    335.71 o 
  -2   3  21   159864.81   161265.69   2044.14 o 
   0   3  21   266097.44   272310.41   2362.31 o 
   2   3  21    69296.84    69009.05   1460.32 o 
   4   3  21   135791.34   135364.52   2564.46 o 
   6   3  21     1629.78     1646.44    273.74 o 
   8   3  21    21512.91    22661.93    608.58 o 
  10   3  21    71929.98    66818.84   1003.09 o 
  12   3  21     1234.76     1454.65    157.80 o 
  14   3  21    82949.12    79129.36   1044.76 o 
  16   3  21    52406.75    53084.23    892.79 o 
  18   3  21      107.21      909.13    196.76 o 
  20   3  21     6317.56     5273.02    423.58 o 
 -27   4  21     4501.97     4962.13   1209.47 o 
 -25   4  21     2448.70     6692.73   3451.13 o 
 -23   4  21     3757.71     8954.12   3013.12 o 
 -21   4  21       16.26        0.00    345.42 o 
 -19   4  21    35116.93    29811.74   1336.47 o 
 -17   4  21    43570.14    34235.97   1387.57 o 
 -15   4  21     7001.51     5787.64    606.31 o 
 -13   4  21    24988.14    21025.22   3183.03 o 
 -11   4  21    97199.24    85236.09   9377.19 o 
  -9   4  21     4762.11     4383.98    425.17 o 
  -7   4  21      816.31      917.80    252.89 o 
  -5   4  21     3724.27     3838.95    290.11 o 
  -3   4  21    63924.21    63216.87   1053.74 o 
  -1   4  21   144929.89   141845.19   1528.78 o 
   1   4  21    52974.32    51787.59    917.27 o 
   3   4  21   131933.11   128979.89   1679.21 o 
   5   4  21    49673.72    46668.15   1017.67 o 
   7   4  21    22478.58    21124.33    964.13 o 
   9   4  21    40442.83    38003.28    956.57 o 
  11   4  21     1422.45      815.96    236.17 o 
  13   4  21    31527.38    31147.87    867.07 o 
  15   4  21    68077.35    66912.86   1300.11 o 
  17   4  21    12581.51    12389.73    526.51 o 
  19   4  21     3374.48     3248.14    310.34 o 
 -26   5  21    25900.78    22420.32   1069.12 o 
 -24   5  21     5445.59     4827.03    703.82 o 
 -22   5  21     2473.42     2651.85    584.81 o 
 -20   5  21    18597.56    17491.60    942.53 o 
 -18   5  21     5449.44     6896.41    619.49 o 
 -16   5  21     1193.21     1504.41    390.94 o 
 -14   5  21      460.36      452.54    341.99 o 
 -12   5  21     4144.31     3323.13    463.79 o 
 -10   5  21    26299.75    24525.86   1322.13 o 
  -8   5  21    54906.85    50301.33   1830.04 o 
  -6   5  21     3910.71     4430.67    388.54 o 
  -4   5  21   126404.16   128217.09   2093.05 o 
  -2   5  21    20187.62    22532.97   1017.82 o 
   0   5  21      739.40     1997.48    263.15 o 
   2   5  21    31124.42    29501.91    839.92 o 
   4   5  21     1137.05     2430.92    328.87 o 
   6   5  21   161537.72   147138.64   1871.14 o 
   8   5  21    53329.48    51399.20   1126.24 o 
  10   5  21     9782.38    10736.73    556.52 o 
  12   5  21    22063.47    20201.24    706.91 o 
  14   5  21     1740.70     1738.68    278.63 o 
  16   5  21    19214.92    22278.28    795.55 o 
  18   5  21    14811.68    15604.87    638.80 o 
 -23   6  21        5.79     1621.67    907.85 o 
 -21   6  21    13662.64    12027.91   1047.88 o 
 -19   6  21     2716.81     3683.48    517.28 o 
 -17   6  21      396.35     1330.77    389.69 o 
 -15   6  21     3964.59     4555.62    529.87 o 
 -13   6  21    40241.01    39854.34   1416.07 o 
 -11   6  21    31616.97    30031.12   1103.12 o 
  -9   6  21    58118.70    54051.79   1356.22 o 
  -7   6  21      837.34      600.58    252.89 o 
  -5   6  21    43920.00    43589.57   1430.83 o 
  -3   6  21    31228.37    31467.17   1171.34 o 
  -1   6  21     7617.74     7488.26    576.68 o 
   1   6  21    17913.95    16969.67    836.77 o 
   3   6  21     1895.60     2470.65    268.85 o 
   5   6  21    16384.41    15186.77    629.28 o 
   7   6  21    52512.56    46878.39   1110.15 o 
   9   6  21     8027.93     7149.59    402.18 o 
  11   6  21    15858.48    15094.96    635.31 o 
  13   6  21     5285.55     5426.58    416.78 o 
  15   6  21     7471.20     8107.89    512.87 o 
 -20   7  21       14.90     2542.92   1498.82 o 
 -18   7  21     6350.26     6494.13    857.39 o 
 -16   7  21    11605.85    13200.28    910.88 o 
 -14   7  21       86.97      430.06    378.78 o 
 -12   7  21      852.69     1065.57    381.59 o 
 -10   7  21     2063.20      927.66    351.58 o 
  -8   7  21     3299.84     2112.61    632.51 o 
  -6   7  21      561.71      617.31    345.23 o 
  -4   7  21       17.59     1042.96    663.94 o 
  -2   7  21    18028.89    18007.53   3421.36 o 
   0   7  21     3825.45     3683.54    563.70 o 
   2   7  21     4414.18     5072.35    748.09 o 
   4   7  21    13946.41    14029.85    961.47 o 
   6   7  21       83.94        0.00    479.46 o 
   8   7  21      440.02      398.40    302.17 o 
  10   7  21     4078.12     3566.59    501.53 o 
  12   7  21     1625.00     2170.51    328.79 o 
 -13   8  21     8789.51     8716.76    918.44 o 
 -11   8  21      622.04      689.17    387.67 o 
  -9   8  21    14639.40    14403.31   1799.81 o 
  -7   8  21      257.63      729.18    357.65 o 
  -5   8  21    28408.22    32106.62   4123.62 o 
  -3   8  21     1714.94     1691.05    828.31 o 
  -1   8  21     5834.04     4322.41    618.24 o 
   1   8  21       64.61      430.41    345.21 o 
   3   8  21    12385.87    12210.00    954.67 o 
   5   8  21      178.52        8.26    311.81 o 
 -30   0  22      411.38     1497.05    613.03 o 
 -28   0  22     8458.00     8342.07    755.26 o 
 -26   0  22     2368.69     3110.43    503.96 o 
 -24   0  22   104782.07   123144.23   4944.47 o 
 -22   0  22    49600.56    66461.09   2698.81 o 
 -20   0  22    30005.96    44047.33   8367.46 o 
 -18   0  22   121599.96   139319.06   4593.58 o 
 -16   0  22     3048.38     3749.32    770.81 o 
 -14   0  22    78704.60    88185.05   3079.94 o 
 -12   0  22   117711.37   124107.62   3598.74 o 
 -10   0  22    60661.86    60078.74   2527.15 o 
  -8   0  22   350500.25   295546.25   5382.63 o 
  -6   0  22    98580.01    90766.43   3637.68 o 
  -4   0  22    18986.84    19482.62   1002.57 o 
  -2   0  22    10113.06    10642.07    595.17 o 
   0   0  22    26442.91    26508.36    928.39 o 
   2   0  22   302132.34   298811.66   2994.08 o 
   4   0  22   338615.94   321761.38   3076.34 o 
   6   0  22      458.30      410.18    188.77 o 
   8   0  22    86806.87    83387.90   1582.04 o 
  10   0  22    58419.31    55269.40   1209.92 o 
  12   0  22     7120.13     7900.18    536.93 o 
  14   0  22     9133.75    11065.16    446.20 o 
  16   0  22      818.26     1235.85    222.08 o 
  20   0  22    13526.45    17337.80   1112.78 o 
  22   0  22     2947.22     2971.71    433.60 o 
 -29   1  22     1216.68      978.63    333.74 o 
 -27   1  22     2536.97     4086.34    408.83 o 
 -25   1  22    13987.37    19891.85    761.27 o 
 -23   1  22    32590.38    38742.72   1280.96 o 
 -19   1  22     4877.81     6441.66    524.78 o 
 -17   1  22    96016.12   103660.77   1881.19 o 
 -15   1  22    75301.73    76622.05   2720.93 o 
 -13   1  22    42691.65    42591.16   2347.33 o 
 -11   1  22     9370.07     9711.12   1248.61 o 
  -9   1  22    73026.66    69615.88   3155.28 o 
  -7   1  22   138070.19   130657.44   4294.55 o 
  -5   1  22   146361.28   145644.53   1779.28 o 
  -3   1  22     4025.35     5498.38    322.28 o 
  -1   1  22    12507.43    12392.69    775.94 o 
   1   1  22    50546.51    48764.82   1002.21 o 
   3   1  22   160805.77   155254.83   1769.74 o 
   5   1  22    49973.53    45639.59    971.49 o 
   7   1  22      904.94      843.32    181.89 o 
   9   1  22    64608.97    66950.38   1227.25 o 
  11   1  22    14736.43    13102.99    531.41 o 
  13   1  22      166.79      365.01    139.20 o 
  15   1  22     4634.40     6471.42    323.86 o 
  17   1  22     7304.53     7707.33    376.50 o 
  19   1  22     3696.39     3098.70    345.09 o 
  21   1  22     1622.83     3237.43    369.75 o 
 -28   2  22     8597.24    10540.33    689.68 o 
 -26   2  22    19169.31    25266.22   1071.37 o 
 -24   2  22      308.43     4790.15    621.83 o 
 -22   2  22      253.60      562.54    283.00 o 
 -20   2  22    35612.51    36745.58   1162.41 o 
 -18   2  22    13632.84    15754.66   1003.76 o 
 -16   2  22   159057.91   144976.33   8553.74 o 
 -14   2  22    43277.78    36537.14   3140.73 o 
 -12   2  22    14144.97    14503.45   3135.42 o 
 -10   2  22    26447.95    26966.61   2752.62 o 
  -8   2  22     2169.48     2970.93    517.88 o 
  -6   2  22   130068.77   121146.80   1800.29 o 
  -4   2  22   187682.45   176519.58   1789.21 o 
  -2   2  22     1653.21     2369.87    255.56 o 
   0   2  22   196632.41   196152.66   2541.92 o 
   2   2  22    68079.36    66401.43   1201.04 o 
   4   2  22    22777.06    22209.09    691.75 o 
   6   2  22    10933.14    10047.21    579.24 o 
   8   2  22    20006.83    19277.05    833.43 o 
  10   2  22    30734.13    28919.46    818.01 o 
  12   2  22    69138.23    63310.15   1009.50 o 
  14   2  22     3240.75     3714.18    303.46 o 
  16   2  22    29425.30    27418.25    648.75 o 
  18   2  22     4595.27     4408.38    296.15 o 
  20   2  22     1358.05     1283.56    226.60 o 
 -27   3  22     4562.58     5865.84    894.63 o 
 -25   3  22      248.91     3986.29   2859.71 o 
 -23   3  22      849.61     1060.77    324.01 o 
 -21   3  22     4081.27     2931.58    503.20 o 
 -19   3  22      114.55      268.00    343.43 o 
 -17   3  22    10642.11     8713.58    750.80 o 
 -15   3  22    28740.22    24903.83   1201.46 o 
 -13   3  22     1900.82     2598.89    487.73 o 
 -11   3  22     1114.93     1635.79    785.85 o 
  -9   3  22    18447.77    18959.62    778.09 o 
  -7   3  22     6525.78     6790.31    413.19 o 
  -5   3  22    30517.75    34580.25    953.39 o 
  -3   3  22    23698.47    25126.56    678.61 o 
  -1   3  22    16789.44    16376.65    533.96 o 
   1   3  22    45718.98    45910.69   1093.29 o 
   3   3  22     9498.38     9978.91    503.42 o 
   5   3  22    22985.50    22167.24    706.97 o 
   7   3  22    14976.77    14797.08    589.51 o 
   9   3  22     2712.21     2713.26    236.77 o 
  11   3  22    34343.84    32155.99    727.09 o 
  13   3  22    11680.33    11385.72    454.32 o 
  15   3  22     2040.01     2890.82    263.47 o 
  17   3  22    11259.34    10587.49    433.09 o 
  19   3  22      166.29      503.12    194.09 o 
 -26   4  22      198.15      505.26    351.10 o 
 -24   4  22     8565.79     8013.36    760.92 o 
 -22   4  22     1103.84     2127.28    411.17 o 
 -20   4  22     9311.37     8341.73    792.46 o 
 -18   4  22      353.75      594.77    394.88 o 
 -16   4  22     6382.66     6640.50    668.13 o 
 -14   4  22      947.00     1305.66    416.53 o 
 -12   4  22    26478.34    23296.49   2842.95 o 
 -10   4  22      680.73     1442.38    564.07 o 
  -8   4  22    12790.44    12049.78    595.82 o 
  -6   4  22    13393.39    12976.67    507.28 o 
  -4   4  22    21926.61    21931.58    661.56 o 
   0   4  22    36319.80    45430.82    903.76 o 
   2   4  22      450.08      698.30    230.62 o 
   4   4  22    41408.99    40599.87    981.09 o 
   6   4  22     7775.77     7192.90    465.93 o 
   8   4  22    64850.00    59357.95   1500.74 o 
  10   4  22     1147.77     1306.37    248.07 o 
  12   4  22    18113.77    18293.18    685.09 o 
  14   4  22       22.83      858.16    225.98 o 
  16   4  22     8947.73     8508.85    506.63 o 
  18   4  22     1122.02     1665.33    238.84 o 
 -25   5  22        1.26     1542.21   1152.82 o 
 -23   5  22     2710.31     3950.27   2104.00 o 
 -21   5  22     2628.79     2817.64    438.72 o 
 -19   5  22     3390.98     3739.60    502.25 o 
 -17   5  22    16461.86    15499.28    885.45 o 
 -15   5  22    13917.04    11683.21    859.95 o 
 -13   5  22       33.81        0.00    317.84 o 
 -11   5  22    19921.57    17162.90    955.68 o 
  -9   5  22     3715.95     4478.68    495.97 o 
  -7   5  22      483.03     1208.85    277.33 o 
  -5   5  22    22511.91    24009.81    783.50 o 
  -3   5  22    11292.49    13449.65    619.15 o 
  -1   5  22    20648.96    19285.51    711.34 o 
   1   5  22    30038.33    28782.65    857.44 o 
   3   5  22     7146.22     6542.43    422.35 o 
   5   5  22     7909.32     7396.91    454.80 o 
   7   5  22    10048.18    10083.50    521.14 o 
   9   5  22     3072.56     3371.38    560.05 o 
  11   5  22     8927.04     9316.43    537.85 o 
  13   5  22     5638.62     6423.76    451.29 o 
  15   5  22     1900.56     2754.55    329.75 o 
 -22   6  22      874.81     1406.70    539.88 o 
 -20   6  22     2473.47     3461.22    507.02 o 
 -18   6  22     3906.26     4387.15    529.96 o 
 -16   6  22     2676.69     2391.01    420.11 o 
 -14   6  22    12334.77    12240.63    788.85 o 
 -12   6  22     7078.31     8117.74    573.94 o 
 -10   6  22     5279.59     5367.51    454.41 o 
  -8   6  22    22120.91    21683.32    798.58 o 
  -6   6  22    25547.62    28428.53   1087.73 o 
  -4   6  22     2435.80     4916.91    617.13 o 
  -2   6  22     1927.06     2917.43    413.01 o 
   0   6  22      382.61      179.12    241.03 o 
   2   6  22     6018.47     6547.37    586.50 o 
   4   6  22    34964.20    32678.11    940.07 o 
   6   6  22      264.50      464.40    246.58 o 
   8   6  22    18400.12    16306.44    687.84 o 
  10   6  22     7621.63     6874.94    478.97 o 
  12   6  22     2056.49     2182.99    323.63 o 
  14   6  22      165.47      394.15    220.54 o 
 -19   7  22    15174.43    15960.12   1055.69 o 
 -17   7  22     2879.08     3145.55    721.84 o 
 -15   7  22     1566.90     1094.79    421.89 o 
 -13   7  22    30673.57    33056.57   3179.75 o 
 -11   7  22     5507.09     4251.82    661.97 o 
  -9   7  22    38108.03    34248.46   3772.87 o 
  -7   7  22    46865.15    49650.50   4555.77 o 
  -5   7  22      356.50       98.34    393.62 o 
  -3   7  22     2858.23     2589.24    594.88 o 
  -1   7  22     2976.25     4065.27   1203.47 o 
   1   7  22     1103.32     2364.59   1330.38 o 
   3   7  22    68553.99    69177.90   2113.01 o 
   5   7  22     7191.28     6385.97   1250.04 o 
   7   7  22    13031.32    12442.48   2749.72 o 
   9   7  22    28626.08    27728.91   1163.44 o 
 -12   8  22      357.31      875.71    473.77 o 
 -10   8  22     6766.89     7125.53    746.60 o 
  -8   8  22     1905.12     1528.84    478.62 o 
  -6   8  22    23647.56    27271.13   3370.95 o 
  -4   8  22    12331.29    15223.46   5140.41 o 
  -2   8  22      132.81      149.29    409.34 o 
   0   8  22    12468.98    11278.18    964.94 o 
   2   8  22    16116.34    14685.48   1079.66 o 
   4   8  22     1195.37     1132.63    434.60 o 
 -28   1  23     9210.05    10633.13    598.24 o 
 -26   1  23    10999.20    14104.43    657.98 o 
 -24   1  23    17867.65    22689.06    814.56 o 
 -22   1  23    23815.97    31126.00   1644.61 o 
 -20   1  23       45.84     1759.22    657.36 o 
 -18   1  23    13036.98    17271.27    967.41 o 
 -16   1  23     9396.41    10532.00    639.84 o 
 -14   1  23    57714.00    61167.19   2425.66 o 
 -12   1  23    52600.82    54298.95   5105.18 o 
 -10   1  23   170486.23   161526.66  18810.30 o 
  -8   1  23    24104.20    24188.23   2728.73 o 
  -6   1  23   144802.38   143156.69   2207.69 o 
  -4   1  23    15636.51    17097.86    725.94 o 
  -2   1  23    26932.24    28337.05   1039.72 o 
   0   1  23    63095.64    64117.27   1236.06 o 
   2   1  23     4658.08     5282.66    591.19 o 
   4   1  23    47337.76    47396.18   1440.02 o 
   6   1  23    10699.96    10067.03    484.41 o 
   8   1  23     1820.32     1994.06    331.49 o 
  10   1  23     7319.83     9161.33    511.92 o 
  12   1  23     1884.08     3035.36    272.17 o 
  14   1  23      696.99      392.18    143.23 o 
  16   1  23     4090.90     6181.66    323.97 o 
  18   1  23     3356.58     6214.25    356.97 o 
  20   1  23     5499.62     4441.75    399.11 o 
 -29   2  23     6291.34     7653.44    620.81 o 
 -27   2  23    18162.34    20730.13   1132.04 o 
 -25   2  23     4624.10     9573.13    833.55 o 
 -23   2  23     2562.46     3770.36    449.71 o 
 -21   2  23    14026.63    14552.12    768.50 o 
 -19   2  23     3734.60     3672.49    517.88 o 
 -17   2  23     3337.32     4392.70    619.53 o 
 -15   2  23     1216.98     2290.33    499.57 o 
 -13   2  23    34295.00    31760.12   4069.97 o 
 -11   2  23    48298.60    45191.27   6257.69 o 
  -9   2  23    26610.30    28732.12   1934.82 o 
  -7   2  23    18311.48    17137.46    875.18 o 
  -5   2  23    27430.37    30321.46   1124.19 o 
  -3   2  23    31421.35    29338.89    991.18 o 
  -1   2  23      438.50     1921.17    274.15 o 
   1   2  23     2404.85     2533.14    329.70 o 
   3   2  23     5086.53     5531.41    381.52 o 
   5   2  23     8840.06     8827.45    568.27 o 
   7   2  23    18511.20    17652.99    792.02 o 
   9   2  23     1580.91     1699.27    264.27 o 
  11   2  23    24376.15    22832.57    741.62 o 
  13   2  23      612.03     2189.31    245.11 o 
  15   2  23     3877.89     4724.49    290.15 o 
  17   2  23       90.17      521.97    213.93 o 
  19   2  23     2086.71     2846.66    297.48 o 
 -28   3  23      275.74      818.14    388.63 o 
 -26   3  23      581.81     2892.49   1746.34 o 
 -24   3  23      677.50     1058.32    321.52 o 
 -22   3  23      264.29      300.87    260.66 o 
 -20   3  23    65726.91    61988.57   1957.70 o 
 -18   3  23    50959.51    45622.71   1649.84 o 
 -16   3  23     1923.24     1968.58    880.21 o 
 -14   3  23    85839.36    77149.91   4256.16 o 
 -12   3  23    24112.39    23360.34   1960.10 o 
 -10   3  23     4584.91     6109.77    699.48 o 
  -8   3  23    19774.59    21951.94   1177.85 o 
  -6   3  23    14479.32    14095.88    643.54 o 
  -4   3  23   120359.29   122162.66   2269.90 o 
  -2   3  23    54110.42    72719.72   1362.42 o 
   0   3  23     3619.09     6531.46    380.19 o 
   2   3  23    23919.00    23076.74    746.15 o 
   4   3  23     7314.51     7059.03    442.68 o 
   6   3  23      170.56      283.88    173.74 o 
   8   3  23    27446.69    25944.15    791.38 o 
  10   3  23      921.36     1171.54    218.51 o 
  12   3  23    22734.91    20513.01    602.78 o 
  14   3  23    55505.50    49909.72    958.72 o 
  16   3  23      833.99     1188.05    185.20 o 
  18   3  23    27315.41    26443.04    683.35 o 
 -25   4  23      840.67     2519.01   1516.46 o 
 -23   4  23     2238.94     2659.80    545.86 o 
 -21   4  23    28814.28    24552.42   1285.89 o 
 -19   4  23    68540.38    61055.70   1964.03 o 
 -17   4  23     9278.70     7549.21    715.25 o 
 -15   4  23    16841.63    13472.35    929.10 o 
 -13   4  23    70284.74    62483.55   2341.79 o 
 -11   4  23     4347.46     4338.83    537.81 o 
  -9   4  23     3204.29     3341.12    354.08 o 
  -7   4  23     5338.75     4950.18    393.46 o 
  -5   4  23    13145.14    11494.87    516.32 o 
  -3   4  23    59059.35    59451.45   1088.54 o 
  -1   4  23    16501.98    16478.50    566.44 o 
   1   4  23     6907.56     6036.85    367.67 o 
   3   4  23    33701.27    31349.76    887.31 o 
   5   4  23     5516.50     5565.66    401.47 o 
   7   4  23     3851.04     3961.14    352.50 o 
   9   4  23     1112.09     1406.52    260.94 o 
  11   4  23    13820.75    14439.28    639.11 o 
  13   4  23    41577.76    38845.93    995.40 o 
  15   4  23    11311.40    11221.89    572.84 o 
  17   4  23    14715.71    15776.15    611.34 o 
 -24   5  23     5388.65     5651.58   1750.75 o 
 -22   5  23    10599.87     9369.48    720.18 o 
 -20   5  23    11674.72    10468.41    985.29 o 
 -18   5  23     6126.58     6135.05    624.03 o 
 -16   5  23     6850.99     4640.58    630.54 o 
 -14   5  23       82.25        0.00    321.76 o 
 -12   5  23    40951.09    37931.48   3295.02 o 
 -10   5  23    55496.46    54006.44   2326.79 o 
  -8   5  23     5056.80     5139.95    420.52 o 
  -6   5  23    21943.04    20589.79    764.35 o 
  -4   5  23    13117.06    14731.18    693.36 o 
  -2   5  23       60.11      335.77    202.42 o 
   0   5  23     6793.03     6855.87    451.62 o 
   2   5  23        4.35      153.38    174.78 o 
   4   5  23    50406.05    44887.21   1083.88 o 
   6   5  23    15068.88    13156.34    605.98 o 
   8   5  23     3307.49     3823.30    406.65 o 
  10   5  23    58479.62    58827.36   1281.74 o 
  12   5  23     6705.78     5951.30    447.48 o 
  14   5  23      233.49      526.94    218.79 o 
 -21   6  23    13900.62    11619.33    827.48 o 
 -19   6  23       55.50     1015.82    385.99 o 
 -17   6  23     2688.53     3231.64    527.32 o 
 -15   6  23    17435.42    19306.16    977.13 o 
 -13   6  23      141.40      392.00    416.38 o 
 -11   6  23    58489.87    53048.38   3959.70 o 
  -9   6  23    17049.92    15964.89    716.69 o 
  -7   6  23    23381.14    24751.72    867.00 o 
  -5   6  23    20077.15    19350.13   1296.37 o 
  -3   6  23     8225.55     8985.42    669.32 o 
  -1   6  23     1289.86     1074.95    287.71 o 
   1   6  23     1639.20     1610.21    326.73 o 
   3   6  23    10237.25    10048.13    560.05 o 
   5   6  23    35651.07    29820.78    923.22 o 
   7   6  23     1544.57      782.09    228.89 o 
   9   6  23    15898.36    15272.74    687.98 o 
  11   6  23    13110.35    12492.52    640.27 o 
 -16   7  23        1.66      387.79    374.22 o 
 -14   7  23      147.05      241.42    373.01 o 
 -12   7  23      761.21      586.86    408.08 o 
 -10   7  23     1459.00     1126.18    394.97 o 
  -8   7  23     1414.23     1483.01    448.12 o 
  -6   7  23     1696.30     1228.31    445.17 o 
  -4   7  23    16848.10    17998.30   2976.28 o 
  -2   7  23     2637.85     4187.80   2568.44 o 
   0   7  23     2564.94     4448.82    643.88 o 
   2   7  23     7256.63     7561.35    822.55 o 
   4   7  23     2549.33     2724.67    582.59 o 
   6   7  23      268.53      257.68    407.61 o 
   8   7  23      242.00       81.88    215.96 o 
  -9   8  23      920.08        0.00    601.11 o 
  -7   8  23    20935.46    20040.97   1543.57 o 
  -5   8  23     1675.20     3542.41   1926.47 o 
  -3   8  23    13643.84    13334.90   1954.42 o 
  -1   8  23       54.46      122.48   1157.04 o 
 -28   0  24      239.17      510.63    641.77 o 
 -26   0  24    62500.35    75403.17   4066.59 o 
 -24   0  24    25241.31    30384.38   1330.09 o 
 -22   0  24     4461.74    14698.29   7832.90 o 
 -20   0  24   108293.84   120554.55   3734.10 o 
 -18   0  24     6017.23     7058.78    982.65 o 
 -16   0  24    23303.56    25624.53   1800.93 o 
 -14   0  24    58518.00    62448.64   2681.83 o 
 -12   0  24      551.37      777.30    531.88 o 
 -10   0  24   250475.00   242523.98   5144.92 o 
  -8   0  24    96450.12    82448.08   2939.75 o 
  -6   0  24    14429.54    12831.74    800.44 o 
  -4   0  24     9107.00     8538.61    870.02 o 
  -2   0  24      980.31     1568.82    306.03 o 
   0   0  24    35428.55    32880.12   1088.88 o 
   2   0  24   258869.78   257636.44   2975.45 o 
   4   0  24      118.33      395.82    203.46 o 
   6   0  24    88941.74    86645.88   1688.78 o 
   8   0  24    56148.18    55336.89   1725.70 o 
  10   0  24       46.66     5141.33   1900.68 o 
  12   0  24       90.75     2440.19    296.00 o 
  14   0  24      215.55      379.68    227.66 o 
  16   0  24    11069.36    17042.20   1235.37 o 
  18   0  24     5659.21     6469.45    848.58 o 
 -27   1  24    19400.63    24817.30   1018.90 o 
 -25   1  24    15378.45    19287.49   1065.54 o 
 -23   1  24      373.44     5061.82    654.55 o 
 -21   1  24     1411.64     2808.52    582.28 o 
 -19   1  24    32170.97    35793.21   1153.73 o 
 -17   1  24    17251.31    19588.10   1096.21 o 
 -15   1  24    23230.40    24385.45   1207.58 o 
 -13   1  24      465.39     1783.48    484.12 o 
 -11   1  24    47113.19    47710.11   3911.56 o 
  -9   1  24    64737.51    62594.01   6477.61 o 
  -7   1  24    56009.84    56802.57   4993.06 o 
  -5   1  24      882.90     3070.98    356.92 o 
  -3   1  24    44911.91    46539.13   1128.13 o 
  -1   1  24    40741.36    37387.95    993.41 o 
   1   1  24    91465.87    90187.70   1494.56 o 
   3   1  24     2316.37     2423.50    362.09 o 
   5   1  24     1387.01     1394.88    218.66 o 
   7   1  24    39581.76    37272.25    974.75 o 
   9   1  24    38350.54    40173.94   1139.84 o 
  11   1  24      140.22      109.23    182.38 o 
  13   1  24       56.37     1314.41    261.08 o 
  15   1  24     5922.06     4898.46    299.65 o 
  17   1  24     5739.09     5556.00    328.93 o 
  19   1  24     3441.20     4630.77    423.25 o 
 -28   2  24    11678.64    13408.45    940.82 o 
 -26   2  24       21.25     2407.89    787.25 o 
 -24   2  24      116.39      953.34    330.67 o 
 -22   2  24    23953.00    23761.71    975.78 o 
 -20   2  24     1616.14     1878.98    358.67 o 
 -18   2  24    48859.95    50026.67   1731.33 o 
 -16   2  24    34324.52    34486.23   1419.22 o 
 -14   2  24    33247.18    28521.00   3609.09 o 
 -12   2  24    12902.14    11771.44   1155.41 o 
 -10   2  24      346.19      834.74    392.81 o 
  -8   2  24    34385.69    29779.56   1206.03 o 
  -6   2  24    95870.80    92373.66   1666.50 o 
  -4   2  24      127.55      260.97    210.86 o 
  -2   2  24   180517.38   179286.19   2136.11 o 
   0   2  24    57220.57    53441.40   1330.78 o 
   2   2  24     5151.51     4705.80    367.30 o 
   4   2  24     7854.95     7709.75    447.20 o 
   6   2  24     3884.09     3729.62    411.15 o 
   8   2  24    10790.50     9642.34    645.30 o 
  10   2  24    59226.97    56664.34   1265.80 o 
  12   2  24     1529.39     1810.36    232.49 o 
  14   2  24     9206.72     6545.55    375.51 o 
  16   2  24    21483.14    20259.95    584.33 o 
  18   2  24     2090.71     2135.41    242.77 o 
 -27   3  24      862.55     1430.36    624.50 o 
 -25   3  24     1869.80     1656.26    367.03 o 
 -23   3  24     3607.70     3163.61    432.56 o 
 -21   3  24     2133.77     2811.79   1106.13 o 
 -19   3  24     9446.11     8549.08    820.51 o 
 -17   3  24     4654.85     3056.89    518.04 o 
 -15   3  24       77.28      625.10    372.39 o 
 -13   3  24     4167.40     4496.19    598.00 o 
 -11   3  24      369.06     1131.69    295.41 o 
  -9   3  24     5939.80     5680.98    485.38 o 
  -7   3  24    11207.99    11613.48    545.22 o 
  -5   3  24     1810.11     2430.31    267.65 o 
  -3   3  24    31411.05    33359.89    828.47 o 
  -1   3  24    36393.16    37333.17    855.50 o 
   1   3  24    10644.49     9832.72    520.50 o 
   3   3  24     6120.31     5990.12    504.85 o 
   5   3  24     7734.39     7113.71    553.32 o 
   7   3  24        7.42        0.00    212.40 o 
   9   3  24    19407.10    16770.47    665.59 o 
  11   3  24    10821.43    10317.21    539.16 o 
  13   3  24     1509.21     2238.03    248.46 o 
  15   3  24    22758.63    22143.51    671.93 o 
  17   3  24     7526.38     8619.81    415.45 o 
 -24   4  24     1312.93     2186.39    364.92 o 
 -22   4  24     9212.87    11453.71    810.27 o 
 -20   4  24      980.24     1456.53    671.77 o 
 -18   4  24     9781.78     9757.67    837.25 o 
 -16   4  24      941.68     1459.77    465.37 o 
 -14   4  24     7574.04     6581.33    676.11 o 
 -12   4  24      514.46     1146.06    392.45 o 
 -10   4  24    26614.26    28328.61   2128.38 o 
  -8   4  24      236.36      598.36    211.28 o 
  -6   4  24    29611.65    29952.92    887.25 o 
  -4   4  24     5677.53    10882.67    505.02 o 
  -2   4  24      757.34     5593.79    606.76 o 
   0   4  24      225.81      365.68    176.83 o 
   2   4  24    11380.31    10124.84    543.47 o 
   4   4  24     5213.09     4335.93    382.48 o 
   6   4  24    32548.70    31295.56    914.17 o 
   8   4  24     7893.98     8084.54    487.71 o 
  10   4  24       28.66      620.42    232.26 o 
  12   4  24     2722.39     3382.06    359.20 o 
  14   4  24      589.41      355.26    203.01 o 
  16   4  24       63.77      373.52    267.72 o 
 -23   5  24      150.66     1320.49    616.06 o 
 -21   5  24     5174.73     5714.35   1037.94 o 
 -19   5  24     7807.83     8515.33    716.54 o 
 -17   5  24    17682.78    15174.47   1017.96 o 
 -15   5  24       84.60      707.03    414.76 o 
 -13   5  24     4563.58     2987.48    532.21 o 
 -11   5  24     3670.84     3615.27    706.93 o 
  -9   5  24      157.53      322.47    245.45 o 
  -7   5  24    28855.57    27422.37    903.60 o 
  -5   5  24    24314.81    23998.56    823.05 o 
  -3   5  24     4939.86     5221.70    407.34 o 
  -1   5  24    17437.30    15605.14    694.15 o 
   1   5  24       33.04      148.62    184.78 o 
   3   5  24    18589.78    16905.36    704.24 o 
   5   5  24     4217.56     5010.22    405.84 o 
   7   5  24    14182.60    13623.01    631.39 o 
   9   5  24      597.97     1063.00    259.41 o 
  11   5  24     4250.66     4273.36    410.37 o 
 -20   6  24     5875.41     5316.65    605.46 o 
 -18   6  24       72.99       29.19    320.79 o 
 -16   6  24     6698.73     6405.50    627.68 o 
 -14   6  24    20603.66    21554.88   1350.44 o 
 -12   6  24      424.84      435.68    325.06 o 
 -10   6  24    21214.12    20308.14    836.83 o 
  -8   6  24    11162.37    11839.26    630.00 o 
  -6   6  24     1009.28     2456.88    504.05 o 
  -4   6  24      179.17     1370.39    326.47 o 
  -2   6  24      510.22        0.00    276.42 o 
   0   6  24     3427.85     2781.43    535.43 o 
   2   6  24     5302.34     5135.62    522.21 o 
   4   6  24      904.24     1427.68    273.58 o 
   6   6  24     1872.12      806.15    228.98 o 
   8   6  24     4758.07     3706.31    376.59 o 
  10   6  24     1416.70     1383.15    289.77 o 
 -15   7  24    19505.81    19490.20   1316.59 o 
 -13   7  24     7316.18     9333.34   1026.99 o 
 -11   7  24    14009.99    13208.33   1033.39 o 
  -9   7  24    50260.98    45182.77   2079.52 o 
  -7   7  24     1266.73      932.26    398.20 o 
  -5   7  24     5672.26     5506.43    737.72 o 
  -3   7  24      597.07     1838.07    512.00 o 
  -1   7  24     1197.18     1775.58    777.32 o 
   1   7  24    22770.81    25300.58   2462.76 o 
   3   7  24    16574.99    17320.32   2378.30 o 
   5   7  24     7171.44     6257.44    566.29 o 
 -28   1  25     7249.03     9083.88    577.78 o 
 -26   1  25      871.42     3145.32    670.33 o 
 -24   1  25    28126.24    35514.93   1179.96 o 
 -22   1  25    11805.97    15208.82    781.97 o 
 -20   1  25    14603.23    17089.01    822.22 o 
 -18   1  25      479.68     1627.01    466.68 o 
 -16   1  25    52321.46    58538.04   1863.45 o 
 -14   1  25    10667.99    11295.24   1290.45 o 
 -12   1  25   110110.58   109793.76   7378.21 o 
 -10   1  25      677.62     1416.63    693.31 o 
  -8   1  25    23759.98    22850.95   2123.13 o 
  -6   1  25      181.78      329.75    227.61 o 
  -4   1  25    15634.17    21976.75    834.81 o 
  -2   1  25     9652.31     9674.02    543.60 o 
   0   1  25    10190.38    10167.50    559.15 o 
   2   1  25     4863.93     4724.92    406.41 o 
   4   1  25    19071.72    17644.76    673.52 o 
   6   1  25      896.72     1004.59    247.67 o 
   8   1  25    23819.26    24535.94   1301.44 o 
  10   1  25      315.25     1346.22    270.14 o 
  12   1  25     6294.24     7210.03    401.41 o 
  14   1  25     1054.89     1805.17    201.03 o 
  16   1  25     3678.08     4350.95    335.18 o 
  18   1  25     1224.28     2007.12    273.67 o 
 -27   2  25      656.46     2744.21   1088.35 o 
 -25   2  25    11623.56    15458.53    912.67 o 
 -23   2  25    21784.11    25510.12   1403.14 o 
 -21   2  25     4862.70     5834.16    538.67 o 
 -19   2  25     1622.52     2511.94    455.61 o 
 -17   2  25     2516.15     2925.85    552.01 o 
 -15   2  25    22979.08    21139.24   2079.18 o 
 -13   2  25    26613.17    25834.95   2662.55 o 
 -11   2  25    16793.25    15413.77   1890.76 o 
  -9   2  25      156.81     1214.59    330.82 o 
  -7   2  25     2936.38     8718.08    842.42 o 
  -5   2  25    20767.96    19813.40    956.25 o 
  -3   2  25     4215.72     7351.78    506.47 o 
  -1   2  25     1646.81     3051.95    502.62 o 
   1   2  25      587.62     1149.16    248.33 o 
   3   2  25     3960.72     3962.92    355.87 o 
   5   2  25     1024.09      826.81    242.37 o 
   7   2  25      169.64      156.35    257.60 o 
   9   2  25    14335.20    12480.75    574.79 o 
  11   2  25       75.35      960.21    233.18 o 
  13   2  25     5755.42     6284.39    382.44 o 
  15   2  25      428.73      962.61    183.44 o 
  17   2  25     2339.92     3535.02    300.38 o 
 -26   3  25      341.36        0.00    300.57 o 
 -24   3  25        6.85      599.09    298.83 o 
 -22   3  25    49198.18    49772.36   1436.62 o 
 -20   3  25    79479.62    80154.70   2262.75 o 
 -18   3  25     2690.07     2995.60    547.89 o 
 -16   3  25    62553.07    56233.71   3620.93 o 
 -14   3  25    16350.97    15710.22   1757.74 o 
 -12   3  25       13.65     1910.85    519.57 o 
 -10   3  25    14316.08    13989.61    920.61 o 
  -8   3  25    17992.95    16961.48    938.71 o 
  -6   3  25    28912.84    31396.59   1169.15 o 
  -4   3  25    32764.00    38787.98   1166.33 o 
  -2   3  25    10683.79    12713.86    543.31 o 
   0   3  25     8890.95     7998.88    610.38 o 
   2   3  25     7664.56     7274.02    572.08 o 
   4   3  25     2490.55     2153.24    351.74 o 
   6   3  25      751.37      709.42    266.01 o 
   8   3  25      531.29      727.93    194.51 o 
  10   3  25     5194.23     3901.56    355.12 o 
  12   3  25    18148.15    13553.77    547.10 o 
  14   3  25      335.26      456.02    243.58 o 
  16   3  25    23090.71    22473.36    636.77 o 
 -23   4  25    12173.25    13390.20    886.95 o 
 -21   4  25    64979.80    60154.34   2053.03 o 
 -19   4  25    21462.57    19938.93   1168.80 o 
 -17   4  25    28358.07    24334.67   1834.77 o 
 -15   4  25    44599.32    39004.49   1553.44 o 
 -13   4  25     6977.46     7711.76   1308.02 o 
 -11   4  25     2331.33     4084.94    582.78 o 
  -9   4  25     7609.02     7757.85    644.68 o 
  -7   4  25      436.33      348.78    218.59 o 
  -5   4  25    45565.87    43422.48   1024.10 o 
  -3   4  25    16181.22    15250.64    602.72 o 
  -1   4  25      159.95      869.17    216.94 o 
   1   4  25    14135.29    11470.86    583.08 o 
   3   4  25     8982.55     8277.19    504.46 o 
   5   4  25      468.75      540.21    209.01 o 
   7   4  25      310.21      412.83    193.91 o 
   9   4  25     2293.34     2080.91    301.26 o 
  11   4  25    15967.61    13124.50    794.68 o 
  13   4  25     2164.46     1749.59    355.95 o 
 -22   5  25    16413.39    15493.99   1201.95 o 
 -20   5  25      436.37      821.33    354.11 o 
 -18   5  25     2542.71     3496.60    666.83 o 
 -16   5  25      624.66     1436.04    485.10 o 
 -14   5  25    64608.96    57262.67   3198.89 o 
 -12   5  25    25279.65    22443.73   1074.78 o 
 -10   5  25      172.52      108.81    271.57 o 
  -8   5  25     9462.97     7922.56    538.21 o 
  -6   5  25     8601.44     9407.70    556.17 o 
  -4   5  25     5893.42     6214.44    448.32 o 
  -2   5  25     4121.80     4608.53    399.35 o 
   0   5  25       32.99      120.46    194.16 o 
   2   5  25    18724.14    15778.89    695.61 o 
   4   5  25    12224.21    10062.15    569.96 o 
   6   5  25      586.14      455.41    205.51 o 
   8   5  25    15547.25    13414.73    652.40 o 
  10   5  25    13994.48    12579.35    643.05 o 
  12   5  25      133.63       74.25    209.70 o 
 -17   6  25     2581.57     2606.30    612.62 o 
 -15   6  25      927.65     1386.08    459.12 o 
 -13   6  25    60227.87    50599.02   7921.05 o 
 -11   6  25    24864.35    21768.82   1612.08 o 
  -9   6  25    11305.57    11059.85    632.34 o 
  -7   6  25    22084.98    22064.59    855.32 o 
  -5   6  25      819.69     1045.33    302.55 o 
  -3   6  25       92.87      197.67    299.18 o 
  -1   6  25      982.18      978.56    316.69 o 
   1   6  25      568.57      201.75    267.89 o 
   3   6  25    25975.50    24038.07    829.29 o 
   5   6  25     5435.61     4348.82    405.05 o 
   7   6  25     5199.54     4968.40    445.85 o 
   9   6  25    15727.50    13837.39    687.88 o 
 -12   7  25       96.43        0.00    377.74 o 
 -10   7  25     7984.35     8929.05    816.61 o 
  -8   7  25     1550.91     1606.87    583.99 o 
  -6   7  25    17937.41    16926.80   1246.06 o 
  -4   7  25     6996.32     7088.44    808.60 o 
  -2   7  25       87.42      283.50    844.50 o 
   0   7  25     6154.97     6742.25   1364.08 o 
   2   7  25     1423.54     1448.21    359.17 o 
 -26   0  26    25287.14    31632.94   1563.94 o 
 -22   0  26      480.69      815.18    538.32 o 
 -20   0  26     5301.26     7317.48   1058.53 o 
 -18   0  26    14808.21    19951.80   1629.40 o 
 -16   0  26     9164.98     9693.63   1165.42 o 
 -14   0  26     6839.11     7840.97   1051.93 o 
 -12   0  26    51986.15    57521.96   2608.40 o 
 -10   0  26    36626.72    36025.12   2085.95 o 
  -8   0  26     5555.68     3860.69    869.17 o 
  -6   0  26    82558.31    73725.22   2453.62 o 
  -4   0  26     1970.25     1171.25    311.76 o 
  -2   0  26    11235.94    10985.22    721.19 o 
   0   0  26    49845.89    51153.99   1448.12 o 
   2   0  26      275.65      844.24    301.10 o 
   4   0  26    80925.45    74623.05   1663.44 o 
   6   0  26    66988.68    65710.38   3366.63 o 
   8   0  26     7321.56    13730.37   1213.28 o 
  10   0  26    46310.62    46922.29   1905.47 o 
  12   0  26    23829.23    25160.22   1322.52 o 
  14   0  26     3089.75     4654.85    746.33 o 
  16   0  26     7594.10     6773.26    877.11 o 
 -27   1  26    18938.08    25096.66   1248.72 o 
 -25   1  26     7538.95    10821.60    700.13 o 
 -23   1  26        8.91     1292.16    714.78 o 
 -21   1  26      588.14     1203.32    570.16 o 
 -19   1  26    12501.24    14056.21    983.66 o 
 -17   1  26    12542.59    15102.95   1003.78 o 
 -15   1  26     8339.70    11544.72    889.25 o 
 -13   1  26    40788.50    39046.65   2819.15 o 
 -11   1  26     8622.33     7896.68    758.30 o 
  -9   1  26     1064.86      900.46    376.41 o 
  -7   1  26     1850.08     2058.70    276.14 o 
  -5   1  26    23499.15    21876.72    863.20 o 
  -3   1  26     6904.36     6564.52    601.33 o 
  -1   1  26    12141.40    10647.17    601.73 o 
   1   1  26     3572.11     3980.43    372.76 o 
   3   1  26     7564.49     7831.23    474.50 o 
   5   1  26    42690.52    41132.68   1045.72 o 
   7   1  26    17919.31    17921.59    739.60 o 
   9   1  26       57.89      931.09    510.75 o 
  11   1  26    28854.84    30404.36   1010.54 o 
  13   1  26    23033.11    22373.49    627.27 o 
  15   1  26     7045.04     7348.78    384.22 o 
 -26   2  26     1821.19     3123.60    443.16 o 
 -24   2  26    11763.23    13528.20    784.67 o 
 -22   2  26     5722.64     7167.17    778.32 o 
 -20   2  26    30348.44    29710.53   1096.79 o 
 -18   2  26     7430.40     7026.58    742.83 o 
 -16   2  26     2281.19     2428.68    533.47 o 
 -14   2  26     1637.22     2039.33    628.61 o 
 -12   2  26     7771.62     7203.45   1324.23 o 
 -10   2  26     4260.33     4433.26    889.10 o 
  -8   2  26    20754.40    17911.33    820.56 o 
  -6   2  26      796.65      909.03    273.93 o 
  -4   2  26    56873.06    57486.01   1340.91 o 
  -2   2  26    41194.56    40488.27   1363.12 o 
   0   2  26     6909.70     7094.15    490.94 o 
   2   2  26    39246.80    39271.23   1310.18 o 
   4   2  26     6229.42     5871.26    424.87 o 
   6   2  26     2232.05     2195.26    353.74 o 
   8   2  26     8365.77     6905.85    570.41 o 
  10   2  26     1038.88      873.63    227.79 o 
  12   2  26    12372.55    10623.06    495.27 o 
  14   2  26    52122.76    51665.90    965.17 o 
  16   2  26     8004.08     8091.99    400.30 o 
 -25   3  26       18.23        0.00    314.56 o 
 -23   3  26    15489.10    16353.11    869.03 o 
 -21   3  26     5705.18     6950.56    786.93 o 
 -19   3  26     7667.15     6340.31    740.51 o 
 -17   3  26      233.53     1100.10    625.00 o 
 -15   3  26     2285.71     2541.77    527.32 o 
 -13   3  26      156.82      535.59    354.22 o 
 -11   3  26      960.20     1037.56    360.55 o 
  -9   3  26    10316.21    10787.22    759.25 o 
  -7   3  26      399.30     3288.28    340.66 o 
  -5   3  26     4737.95     5474.75    462.45 o 
  -3   3  26    26409.48    24968.09    886.37 o 
  -1   3  26     2035.89     1974.25    358.28 o 
   1   3  26     5678.87     4972.49    511.03 o 
   3   3  26    16121.28    14533.60    808.33 o 
   5   3  26     5242.73     5325.28    523.64 o 
   7   3  26     1464.43     1756.70    398.35 o 
   9   3  26     1544.39     1571.89    257.48 o 
  11   3  26       63.40      371.09    179.70 o 
  13   3  26    15224.67    13434.67    557.43 o 
  15   3  26    18141.70    18730.74    608.40 o 
 -22   4  26       74.40     1780.14    619.32 o 
 -20   4  26    10118.24    10390.28   2040.64 o 
 -18   4  26     2106.04     2444.42    542.45 o 
 -16   4  26     9940.35    10081.42    987.32 o 
 -14   4  26      360.65     1189.05    443.13 o 
 -12   4  26     8588.89    11069.69   2194.97 o 
 -10   4  26       68.73      842.23    308.30 o 
  -8   4  26     2799.95     3898.11    453.14 o 
  -6   4  26     8796.13    12134.63    541.59 o 
  -4   4  26       91.65     2300.41    320.77 o 
  -2   4  26       71.80      162.90    182.72 o 
   0   4  26     4737.21     4101.86    391.17 o 
   2   4  26      279.62      393.13    231.04 o 
   4   4  26     8159.40     7428.06    509.78 o 
   6   4  26    12244.97    11616.52    600.98 o 
   8   4  26     1753.76     2609.62    412.86 o 
  10   4  26     3819.09     3624.79    445.49 o 
  12   4  26     1612.49     2799.64    439.34 o 
 -19   5  26    14170.60    11890.22   1185.92 o 
 -17   5  26      240.47      725.69    499.27 o 
 -15   5  26     2507.18     1567.04    495.09 o 
 -13   5  26     1731.27     2163.80    511.25 o 
 -11   5  26      583.13       74.82    403.76 o 
  -9   5  26      295.77      836.02    267.32 o 
  -7   5  26    30537.77    31524.49   1337.84 o 
  -5   5  26     1949.97     1680.70    285.36 o 
  -3   5  26     7555.87     7243.62    499.95 o 
  -1   5  26      375.79      253.03    215.70 o 
   1   5  26    13887.40    11727.42    623.39 o 
   3   5  26       48.03        0.00    238.56 o 
   5   5  26     8749.61     8036.83    528.35 o 
   7   5  26     1900.27     2068.57    308.94 o 
   9   5  26      857.79     2316.80    351.16 o 
 -16   6  26     5694.09     4866.63    634.41 o 
 -14   6  26       69.32      380.38    522.08 o 
 -12   6  26    18233.95    15234.50    912.12 o 
 -10   6  26      653.02     1166.14    305.02 o 
  -8   6  26      403.79     1044.66    430.13 o 
  -6   6  26     6105.30     5769.39    574.94 o 
  -4   6  26       19.33      361.67    298.54 o 
  -2   6  26       23.26       27.10    293.58 o 
   0   6  26     3854.99     3135.97    430.13 o 
   2   6  26      170.90     1032.24    394.37 o 
   4   6  26     1524.79      878.11    254.25 o 
   6   6  26     3815.28     2700.56    353.97 o 
  -7   7  26    15745.47    14031.42   1136.94 o 
  -5   7  26     8913.99     8549.52   1135.87 o 
  -3   7  26     4252.25     4551.20   1189.30 o 
 -26   1  27    25521.51    34053.61   1256.06 o 
 -24   1  27      221.00     3205.21    608.29 o 
 -22   1  27     6777.16     7513.84    761.00 o 
 -20   1  27      807.75     1961.91    691.91 o 
 -18   1  27     1852.32     2483.02    490.90 o 
 -16   1  27      263.07     1279.89    447.90 o 
 -14   1  27    37396.68    36227.02   1510.44 o 
 -12   1  27     3213.58     2697.40    553.83 o 
 -10   1  27     3439.90     4872.59    627.66 o 
  -8   1  27    21837.75    20637.20   1120.68 o 
  -6   1  27     2682.04     3195.63    400.71 o 
  -4   1  27     9033.12    10062.37   1073.56 o 
  -2   1  27     3873.59     4375.87    460.42 o 
   0   1  27      619.54      802.69    235.65 o 
   2   1  27     7609.26     7280.61    481.41 o 
   4   1  27     7410.31     6914.39    459.58 o 
   6   1  27    20423.71    20845.54    778.00 o 
   8   1  27    13353.98    13331.22    974.01 o 
  10   1  27     8723.46     8784.75    528.09 o 
  12   1  27     8719.50     8967.52    462.34 o 
  14   1  27     6380.40     6569.85    412.06 o 
 -25   2  27    21881.05    25351.91   1054.86 o 
 -23   2  27      657.19     1827.17    653.42 o 
 -21   2  27      852.00     1496.09    350.44 o 
 -19   2  27       18.21      685.30    396.55 o 
 -17   2  27     3067.65     3804.80    574.93 o 
 -15   2  27    40083.64    41348.15   1724.05 o 
 -13   2  27    17287.73    19058.25   2178.37 o 
 -11   2  27    12601.59    13088.79   2886.71 o 
  -9   2  27     5308.84     5236.84    505.48 o 
  -7   2  27     8142.69     8071.50    588.13 o 
  -5   2  27     1795.91     3254.74    392.14 o 
  -3   2  27      766.97     4026.03   1390.33 o 
  -1   2  27    10966.10    10478.82    705.72 o 
   1   2  27     1815.49     2241.38    315.99 o 
   3   2  27      174.49      991.89    243.66 o 
   5   2  27      520.05      940.58    280.27 o 
   7   2  27     5856.90     5241.76    526.90 o 
   9   2  27     5498.34     5402.22    430.66 o 
  11   2  27     3648.32     3601.00    366.15 o 
  13   2  27      547.99     1492.03    243.03 o 
 -24   3  27     5219.05     4846.73    533.17 o 
 -22   3  27    29619.80    32528.18   1317.92 o 
 -20   3  27      942.72     2148.96    551.59 o 
 -18   3  27    49190.80    45149.94   2815.56 o 
 -16   3  27     6181.76     5687.03    695.31 o 
 -14   3  27     2305.08     3481.87    955.95 o 
 -12   3  27        8.25     6916.41   3122.18 o 
 -10   3  27     5071.04     4241.94    475.67 o 
  -8   3  27    30261.16    26146.89   1012.99 o 
  -6   3  27    29150.65    31249.55   1069.04 o 
  -4   3  27      292.08     1107.47    303.20 o 
  -2   3  27     5778.25     4482.50    515.92 o 
   0   3  27    18987.94    17254.51    913.31 o 
   2   3  27       38.27      119.81    277.24 o 
   4   3  27     8938.60     8262.70    648.68 o 
   6   3  27      305.31      492.53    272.53 o 
   8   3  27      109.66       80.53    192.96 o 
  10   3  27    20389.01    17223.22    725.92 o 
  12   3  27     3403.77     2229.51    259.78 o 
 -21   4  27    30527.50    32261.08   1534.34 o 
 -19   4  27    20594.02    20265.65   1287.99 o 
 -17   4  27    32652.05    30835.39   3126.26 o 
 -15   4  27    11201.56    10806.72   1225.88 o 
 -13   4  27       19.44      963.28    471.27 o 
 -11   4  27      602.79      781.26    388.02 o 
  -9   4  27     1206.48     1484.17    325.58 o 
  -7   4  27    61099.73    56336.67   1272.15 o 
  -5   4  27     1406.01     1925.58    298.27 o 
  -3   4  27      173.86      163.66    193.81 o 
  -1   4  27    25538.82    21828.12    726.16 o 
   1   4  27    10027.91     9678.01    583.82 o 
   3   4  27      505.90      419.10    264.73 o 
   5   4  27      331.60      204.71    291.96 o 
   7   4  27      884.46     1335.51    364.07 o 
   9   4  27    13987.74    13093.15    809.75 o 
  11   4  27     8457.83     7303.20    858.09 o 
 -18   5  27       18.19      342.35    389.56 o 
 -16   5  27    19058.23    17264.10   1119.16 o 
 -14   5  27    37901.87    36383.46   1557.42 o 
 -12   5  27      267.36        0.00    398.74 o 
 -10   5  27    41701.96    35102.28   2221.65 o 
  -8   5  27     6915.21     5904.16    492.42 o 
  -6   5  27     6070.54     6079.27    482.79 o 
  -4   5  27     2219.70     2697.50    344.19 o 
  -2   5  27     5234.47     4624.94    461.00 o 
   0   5  27    12504.61    12190.79    660.96 o 
   2   5  27    13712.80    11295.95    630.13 o 
   4   5  27     4165.95     3714.59    395.24 o 
   6   5  27     3543.56     2489.88    329.84 o 
   8   5  27    25560.64    25102.78    919.74 o 
 -13   6  27    18233.46    13432.45   1218.53 o 
 -11   6  27     6210.04     4764.81    540.83 o 
  -9   6  27    20483.34    18380.13    837.53 o 
  -7   6  27    31177.83    31795.13   1264.70 o 
  -5   6  27     3224.69     2376.52    407.07 o 
  -3   6  27      139.04      222.47    267.91 o 
  -1   6  27      101.53      119.50    306.96 o 
   1   6  27    21823.96    21012.13    973.28 o 
   3   6  27    19432.42    18566.71    772.86 o 
 -24   0  28     2244.70     1954.60    737.48 o 
 -22   0  28     5741.58     5001.46    975.76 o 
 -20   0  28     2909.19     4416.46    908.75 o 
 -18   0  28     6154.84     7668.87   1070.75 o 
 -16   0  28     6243.42     9019.23   1192.81 o 
 -14   0  28     9817.16     9918.00   1188.36 o 
 -12   0  28    10146.54     8435.45   1171.71 o 
 -10   0  28      611.29      473.15    517.05 o 
  -8   0  28    16475.30    15074.56    977.49 o 
  -6   0  28    10756.64    10622.59   1759.54 o 
  -4   0  28     5971.84     5612.49    611.00 o 
  -2   0  28    10640.28    12397.73    823.35 o 
   0   0  28     1735.02     1415.67    344.22 o 
   2   0  28    20699.65    18980.95    933.63 o 
   4   0  28    90690.48    88576.59   1919.47 o 
   6   0  28     3969.69     5047.98    758.15 o 
   8   0  28   106025.97   111375.16   3096.39 o 
  10   0  28    54027.04    62343.09   2312.95 o 
  12   0  28       17.51      646.77    594.69 o 
  14   0  28     3768.65     3031.53    645.99 o 
 -23   1  28     4391.79     5137.59    705.50 o 
 -21   1  28     9406.70    11137.43    918.63 o 
 -19   1  28     2580.34     3776.16    610.73 o 
 -17   1  28      319.68     1031.50    423.58 o 
 -15   1  28     1924.64     2769.73    543.55 o 
 -13   1  28    22179.72    23411.24   1251.42 o 
 -11   1  28      181.17      811.95    379.18 o 
  -9   1  28     3346.62     2873.41    520.34 o 
  -7   1  28     3857.05     3112.13    453.15 o 
  -5   1  28     4186.13     4350.30    573.56 o 
  -3   1  28      811.28      924.38    469.54 o 
  -1   1  28      330.24      579.71    233.07 o 
   1   1  28    40130.62    40409.78   1126.49 o 
   3   1  28    21932.06    21646.75    821.00 o 
   5   1  28     1983.05     1350.08    438.07 o 
   7   1  28     2595.46     4020.22    407.63 o 
   9   1  28    40172.11    45575.39   1395.07 o 
  11   1  28    23136.21    22708.05    725.07 o 
  13   1  28     5968.23     5819.67    393.61 o 
 -22   2  28     7131.49     7554.32    604.86 o 
 -20   2  28    21267.33    21478.63   1211.83 o 
 -18   2  28      108.19      354.37    530.73 o 
 -16   2  28     4470.25     4603.91    647.90 o 
 -14   2  28      936.88     1578.41    459.27 o 
 -12   2  28     5187.46     8574.10   1937.14 o 
 -10   2  28     6520.98     4758.77    471.27 o 
  -8   2  28    10693.66     9425.60    647.89 o 
  -6   2  28    13861.30    12442.94    708.68 o 
  -4   2  28    20969.29    19732.47   1058.47 o 
  -2   2  28     2215.10     1785.59    290.91 o 
   0   2  28    56108.75    53238.71   1329.40 o 
   2   2  28    28790.07    30601.48   1337.41 o 
   4   2  28     2716.99     3179.92    429.79 o 
   6   2  28     2536.69     2531.22    408.03 o 
   8   2  28     1536.22     1100.75    274.52 o 
  10   2  28     8646.06     8016.97    510.34 o 
  12   2  28    54645.39    50307.88   1081.74 o 
 -21   3  28     1941.58     2789.19    472.62 o 
 -19   3  28    21287.11    22440.18   1315.69 o 
 -17   3  28     5611.68     5894.15    716.19 o 
 -15   3  28     2261.57     1901.48    648.97 o 
 -13   3  28      882.86     1154.38   1017.26 o 
 -11   3  28      198.92     2103.30    381.12 o 
  -9   3  28    12799.51    13994.33    785.30 o 
  -7   3  28       70.64        0.00    249.56 o 
  -5   3  28    41232.07    40048.67   1213.86 o 
  -3   3  28      454.67      709.95    279.42 o 
  -1   3  28     2204.51     2199.80    337.26 o 
   1   3  28     6507.81     6381.25    670.31 o 
   3   3  28     2574.48     2635.42    412.74 o 
   5   3  28      520.61     1023.19    367.53 o 
   7   3  28      133.17        0.00    201.48 o 
   9   3  28      213.55      523.88    204.07 o 
  11   3  28     7636.11     7061.29    501.54 o 
 -20   4  28      162.70      448.45    418.82 o 
 -18   4  28      200.43      497.49    886.01 o 
 -16   4  28    15629.57    14462.55   1653.34 o 
 -14   4  28     6218.93     7710.06    815.95 o 
 -12   4  28    30240.54    24564.44   5544.55 o 
 -10   4  28     4988.32     5514.65    557.85 o 
  -8   4  28     5674.29     7498.13    906.12 o 
  -6   4  28       23.09     1997.87    293.78 o 
  -4   4  28     8627.73     7810.27    488.79 o 
  -2   4  28     9029.81     8846.83    585.90 o 
   0   4  28      381.92      612.72    275.46 o 
   2   4  28     1227.71     1277.56    328.27 o 
   4   4  28     7033.36     7016.80   1260.82 o 
   6   4  28     2989.07     3578.75    481.24 o 
   8   4  28     2843.22     3004.93    440.08 o 
 -17   5  28     1632.37     1620.75    498.88 o 
 -15   5  28     3098.26     2347.14    543.08 o 
 -13   5  28     7550.43     4291.53    706.22 o 
 -11   5  28     3624.20     3159.74    480.94 o 
  -9   5  28     4563.10     4228.33    532.06 o 
  -7   5  28       14.53      357.72    251.25 o 
  -5   5  28     8095.60     7069.37    625.36 o 
  -3   5  28     4338.12     4005.09    424.51 o 
  -1   5  28    10974.55    11243.16    657.96 o 
   1   5  28    18804.77    19972.91    863.00 o 
   3   5  28      182.58       77.92    252.19 o 
   5   5  28     8097.22     8064.72    555.79 o 
 -10   6  28      899.01     1734.02    378.19 o 
  -8   6  28    11187.38    10276.37    662.73 o 
  -6   6  28       78.21      331.67    318.54 o 
  -4   6  28      624.73     1168.64    364.39 o 
  -2   6  28       17.57      270.36    287.34 o 
 -22   1  29     3358.32     4079.41    620.48 o 
 -20   1  29     3666.05     3937.01    605.12 o 
 -18   1  29       19.19        0.00    485.97 o 
 -16   1  29     8412.94     8013.57    805.62 o 
 -14   1  29      103.39      854.67    481.24 o 
 -12   1  29     2955.61     4554.25    627.93 o 
 -10   1  29     4506.93     5482.71    782.22 o 
  -8   1  29     3280.48     2770.17    410.12 o 
  -6   1  29    20804.52    19635.65   1104.77 o 
  -4   1  29     6943.78     8737.84    652.23 o 
  -2   1  29    12273.42    11995.38    682.46 o 
   0   1  29     7145.71     6572.54    650.84 o 
   2   1  29    21818.35    21271.77    844.04 o 
   4   1  29    15295.71    14535.51    681.56 o 
   6   1  29    56255.90    55024.45   1988.49 o 
   8   1  29     2050.27     1857.28    342.75 o 
  10   1  29    17346.92    20096.47    798.90 o 
 -21   2  29     4202.52     5274.43    696.82 o 
 -19   2  29        7.52      522.32    377.64 o 
 -17   2  29     4691.17     4164.40    813.12 o 
 -15   2  29     1728.61     1906.44    680.05 o 
 -11   2  29    39967.86    36691.35   1558.24 o 
  -9   2  29     2326.85     2059.97    382.29 o 
  -7   2  29     5797.69     6062.70    547.79 o 
  -5   2  29     7057.16    10201.62    849.57 o 
  -3   2  29     3141.43     2644.45    418.23 o 
  -1   2  29    10980.22    11371.18    660.89 o 
   1   2  29    19270.81    18543.19    810.10 o 
   3   2  29    20787.62    22802.93   1213.79 o 
   5   2  29    10723.76    10939.45    764.45 o 
   7   2  29    14678.75    15706.47    889.29 o 
   9   2  29       96.20      413.10    211.61 o 
  11   2  29      954.45     1655.91    298.94 o 
 -20   3  29    27377.33    27069.34   1382.49 o 
 -18   3  29    14164.60    13694.91   1028.17 o 
 -16   3  29      984.86     1881.58    498.90 o 
 -14   3  29     9762.97    13083.22   2232.13 o 
 -12   3  29    14997.64    15297.33   1022.94 o 
 -10   3  29      295.97     2420.96    410.73 o 
  -8   3  29     3062.77     6208.21    609.94 o 
  -6   3  29     5549.92     5783.33    528.25 o 
  -4   3  29    28607.45    28935.76   1174.66 o 
  -2   3  29    49545.37    45342.20   1328.02 o 
   0   3  29     6227.46     5608.98    715.68 o 
   2   3  29    21900.42    20728.33   1049.59 o 
   4   3  29       89.80      144.57    413.26 o 
   6   3  29     8846.50     8948.79    697.78 o 
   8   3  29    32857.39    31661.30   1004.57 o 
 -17   4  29    11974.84    11498.97    968.14 o 
 -15   4  29     7283.99     7043.21   1016.52 o 
 -13   4  29    17302.21    15589.60   3698.84 o 
 -11   4  29     8887.12     7571.83    686.60 o 
  -9   4  29     3510.13     2073.17    409.89 o 
  -7   4  29     7067.54     7598.33    539.11 o 
  -5   4  29     2954.08     3320.78    501.86 o 
  -3   4  29    62905.61    62242.68   1503.32 o 
  -1   4  29    16594.13    14788.48    927.42 o 
   1   4  29       35.60        0.00    269.19 o 
   3   4  29     4041.61     4340.54    538.42 o 
   5   4  29     3704.94     3966.76    512.14 o 
   7   4  29    26967.21    26606.05   1176.81 o 
 -14   5  29      128.79      895.98    478.50 o 
 -12   5  29    26977.68    20840.96   1468.83 o 
 -10   5  29    30598.24    27307.24   1700.49 o 
  -8   5  29     2290.21     2093.54    408.36 o 
  -6   5  29     7259.28     7832.11    558.40 o 
  -4   5  29    10569.70    10272.02   1014.70 o 
  -2   5  29     1557.05     1307.44    355.33 o 
   0   5  29    57423.54    58678.69   1484.25 o 
   2   5  29     1303.66      827.98    251.66 o 
 -20   0  30     3452.37     4008.86    846.26 o 
 -18   0  30     1571.69     2018.20    744.25 o 
 -16   0  30    15330.38    16634.99   1584.27 o 
 -14   0  30    36943.59    42163.36   2413.60 o 
 -12   0  30    17965.50    18681.52   1611.71 o 
 -10   0  30    74560.51    66093.65   8648.07 o 
  -8   0  30     5616.65     3839.08    816.19 o 
  -6   0  30     3435.98     3308.96    523.27 o 
  -4   0  30    11883.25    13675.69    938.06 o 
  -2   0  30     1484.80     1363.25    516.03 o 
   0   0  30     1263.40      626.33    436.31 o 
   2   0  30    49857.97    46466.32   2239.43 o 
   4   0  30    14372.98    16348.96   1327.99 o 
   6   0  30    16738.48    15624.78   1269.97 o 
   8   0  30    92086.34   100245.95   3093.28 o 
  10   0  30      666.91     2689.29    716.30 o 
 -21   1  30     1452.24     1943.18    541.47 o 
 -19   1  30      300.69      261.27    406.10 o 
 -17   1  30     3590.26     4379.69    646.58 o 
 -15   1  30    21333.15    24382.76   1288.67 o 
 -13   1  30    12073.31    17153.36   1118.77 o 
 -11   1  30     2437.23     3753.97    843.38 o 
  -9   1  30    14674.55    11914.34    765.37 o 
  -7   1  30    22013.40    20157.49   1189.24 o 
  -5   1  30      248.97      645.47    295.73 o 
  -3   1  30       34.91      440.22    281.47 o 
  -1   1  30     3644.35     3506.96    427.68 o 
   1   1  30    24142.28    24304.22    945.62 o 
   3   1  30     4957.60     4095.32    410.66 o 
   5   1  30       58.45      853.80    281.42 o 
   7   1  30    18628.30    19276.57    796.98 o 
   9   1  30     9320.43    10347.74    732.74 o 
 -20   2  30     1769.44     3163.28    616.14 o 
 -18   2  30    10450.61    11611.92    949.44 o 
 -16   2  30    14959.21    16792.09   1167.25 o 
 -14   2  30      651.75     3168.20    620.81 o 
 -12   2  30     3325.06     3687.68    658.73 o 
 -10   2  30     1062.03      902.34    321.97 o 
  -8   2  30      382.80      611.96    317.15 o 
  -6   2  30    55758.12    52755.03   1486.86 o 
  -4   2  30     3872.79     3279.42    416.67 o 
  -2   2  30    17499.82    17068.64    841.44 o 
   0   2  30    18877.70    20162.18    877.46 o 
   2   2  30       36.77      377.53    230.71 o 
   4   2  30     9992.99    10748.72    854.48 o 
   6   2  30     7936.73     7025.50    629.38 o 
   8   2  30      551.86     1164.44    374.41 o 
 -17   3  30     9624.99     9281.56    852.19 o 
 -15   3  30     1170.36     2197.10    569.26 o 
 -13   3  30      859.36     2547.86    446.67 o 
 -11   3  30     3357.54     2963.29    450.21 o 
  -9   3  30     3317.17     3653.56    497.92 o 
  -7   3  30     7607.50     7511.08    620.81 o 
  -5   3  30    24819.17    27053.40   1068.02 o 
  -3   3  30      640.20      878.05    344.71 o 
  -1   3  30     5758.90     6356.66    664.46 o 
   1   3  30     1028.36      516.44    369.44 o 
   3   3  30     5347.34     5490.47    595.53 o 
   5   3  30     3782.24     3529.56    486.92 o 
   7   3  30       12.01      281.69    226.26 o 
 -16   4  30      679.52      728.42    439.46 o 
 -14   4  30    10140.90     8512.20   2903.95 o 
 -12   4  30     6639.64     7410.11    777.50 o 
 -10   4  30     2264.91     4872.38    698.55 o 
  -8   4  30     2645.16     3131.29   1006.30 o 
  -6   4  30     5850.05     6197.15    573.15 o 
  -4   4  30      972.50     1017.60    381.25 o 
  -2   4  30    12455.23    12824.97    912.05 o 
   0   4  30     4790.57     5398.38    604.34 o 
   2   4  30    12647.71    11827.89    853.44 o 
   4   4  30     2304.44     2079.38    420.69 o 
  -9   5  30      521.56      796.11    356.67 o 
  -7   5  30     6722.39     6414.20    540.07 o 
  -5   5  30     1392.50     1237.62    315.79 o 
  -3   5  30     5139.00     5233.06    469.82 o 
 -18   1  31      875.58     1855.04    495.95 o 
 -16   1  31     6167.01     6038.40    766.19 o 
 -14   1  31     1141.83     3715.89    619.47 o 
 -12   1  31    20545.01    25237.57   1876.75 o 
 -10   1  31     1739.08     1164.38    671.54 o 
  -8   1  31    30277.23    27917.19   1163.60 o 
  -6   1  31     1164.31     2156.82    379.28 o 
  -4   1  31     3290.13     2428.87    390.44 o 
  -2   1  31    11964.70    11321.32    713.01 o 
   0   1  31     6050.30     5993.11    559.51 o 
   2   1  31     7368.86     7643.25    557.39 o 
   4   1  31    46744.10    47049.37   1291.66 o 
   6   1  31       30.29        0.00    256.28 o 
 -17   2  31      356.16     1382.62    568.78 o 
 -13   2  31    22871.72    25453.09   2814.89 o 
 -11   2  31     6684.86     4799.61    542.38 o 
  -9   2  31     2002.45     2780.50    455.69 o 
  -7   2  31    14240.24    14972.71   1017.30 o 
  -5   2  31    19846.71    19085.53   1400.96 o 
  -3   2  31     4915.66     4733.07    496.05 o 
  -1   2  31     9933.41     9036.68    649.23 o 
   1   2  31     6720.31     6881.81    546.38 o 
   3   2  31    28230.71    30545.81   1657.23 o 
   5   2  31    13792.78    14655.35    912.56 o 
 -16   3  31    15456.17    19356.42   2092.16 o 
 -14   3  31    17454.87    21783.55   2976.70 o 
 -12   3  31     1236.75     3570.09    476.43 o 
 -10   3  31     8832.07     7185.52    654.49 o 
  -8   3  31     3152.04     2167.53    397.30 o 
  -6   3  31    37818.48    38847.27   1326.35 o 
  -4   3  31    69304.16    71285.57   3138.34 o 
  -2   3  31     6419.89     5544.69    538.66 o 
   0   3  31    29939.19    28079.93   1310.78 o 
   2   3  31     3770.86     4580.04    583.70 o 
   4   3  31     5006.23     4574.21    564.13 o 
 -11   4  31      570.24      140.46    430.77 o 
  -9   4  31     3903.16     3407.77    588.66 o 
  -7   4  31     3938.40     3335.70    457.00 o 
  -5   4  31    59973.50    63171.08   1658.36 o 
  -3   4  31    25502.23    26316.17   2359.30 o 
  -1   4  31      347.74       23.56    278.55 o 
 -16   0  32    68663.67    84724.68   3399.97 o 
 -14   0  32      434.86      565.11    608.30 o 
 -12   0  32    28696.16    29794.34   7032.15 o 
 -10   0  32    27794.88    21604.72   1864.24 o 
  -8   0  32    19381.71    17341.03   1663.34 o 
  -6   0  32     1310.92     1151.14    520.86 o 
  -4   0  32     2483.43     1997.46    578.02 o 
  -2   0  32      104.06      639.60    472.06 o 
   0   0  32    73862.30    75929.20   3088.52 o 
   2   0  32    42074.10    43472.09   2296.65 o 
   4   0  32    11893.49    10539.57   1167.67 o 
 -17   1  32    13561.43    16105.40   1131.68 o 
 -15   1  32    11883.08    19615.66   1246.06 o 
 -13   1  32     3285.84     5844.81    775.82 o 
 -11   1  32    13238.01    12201.83   1183.76 o 
  -9   1  32    43094.91    37958.70   1379.30 o 
  -7   1  32     1018.76      883.56    323.46 o 
  -5   1  32     7382.76     6924.97    718.10 o 
  -3   1  32     8095.00     7388.74    618.57 o 
  -1   1  32    15990.74    16341.13    856.42 o 
   1   1  32    29616.96    32480.40   1146.19 o 
   3   1  32     1607.24     2061.12    344.63 o 
 -14   2  32      768.79      815.24    335.49 o 
 -12   2  32     1054.39     1629.68    381.79 o 
 -10   2  32     2657.05     2699.10    434.06 o 
  -8   2  32    42700.42    40977.80   1419.98 o 
  -6   2  32    24137.33    25674.09   1392.25 o 
  -4   2  32     3804.45     3134.45    588.33 o 
  -2   2  32    45041.62    45139.47   1415.38 o 
   0   2  32      390.01      750.62    291.14 o 
   2   2  32     1676.43     2149.32    364.55 o 
 -11   3  32      571.34      418.61    307.83 o 
  -9   3  32     4918.12     4817.56    553.32 o 
  -7   3  32    21490.99    21840.56   1047.72 o 
  -5   3  32     1647.32     1876.93    439.24 o 
  -3   3  32    11175.44    10071.80    813.93 o 
  -1   3  32     2281.91     2401.58    497.31 o 
 -12   1  33       41.99      618.45    538.19 o 
 -10   1  33    15545.21    14089.11   1004.77 o 
  -8   1  33      561.17      206.27    389.22 o 
  -6   1  33     4578.94     3070.13    524.08 o 
  -4   1  33     4935.68     4594.64    523.73 o 
  -2   1  33     5021.24     5291.40    547.73 o 
   0   1  33     1068.33     1354.71    327.76 o 
 -11   2  33       11.70      531.32    336.86 o 
  -9   2  33    18237.09    15391.22    919.58 o 
  -7   2  33     5279.87     5540.91    829.45 o 
  -5   2  33      336.06      646.75    309.63 o 
  -3   2  33     4922.89     5516.56    562.68 o 
                                                 
